# Supplementary material for: Spatio-Temporal Multiscale Analysis of Western Diet-Fed Mice Reveals a Translationally Relevant Sequence of Events during NAFLD Progression
Source: Cells. 2021 Sep 23;10(10):2516. doi: 10.3390/cells10102516 (PMC8533774; doi:10.3390/cells10102516)
Supplement: Supplementary file 1 [file cells-10-02516-s001.zip]

Archive with 9 entries (8 files):
- Supplemental data/Suppl. Datasheet S1.xlsx
- Supplemental data/Suppl. Table S1.pdf
- Supplemental data/Suppl. videos/
- Supplemental data/Suppl. videos/Suppl. Video S1.mp4
- Supplemental data/Suppl. videos/Suppl. Video S2.m4v
- Supplemental data/Suppl. videos/Suppl. Video S3.m4v
- Supplemental data/Suppl. videos/Suppl. Video S4A.mp4
- Supplemental data/Suppl. videos/Suppl. Video S4B.mp4
- Supplemental data/Supplemental data.pdf
