# Supplementary material for: Spatio-Temporal Multiscale Analysis of Western Diet-Fed Mice Reveals a Translationally Relevant Sequence of Events during NAFLD Progression
Source: Cells. 2021 Sep 23;10(10):2516. doi: 10.3390/cells10102516 (PMC8533774; doi:10.3390/cells10102516)
Supplement: Supplementary file 1 [file cells-10-02516-s001.zip › Supplemental data/Suppl. Datasheet S1.xlsx]

## Sheet: Fig. 2B_WD_bars
DEGs between WD time points compared to SD week 3 (Fig. 2B). gene_ensembl and gene_symbol are the respective gene identifiers; week is the weeks the mice are fed with WD; log2FoldChange and FoldChange are the respective FoldChanges of the gene between WD at week "week" and SD at week 3.; pvalue is the resulting raw p value and padj the FDR (alpha = 0.05) adjusted p value; regulation is down for a…
gene_ensembl	gene_symbol	week	log2FoldChange	FoldChange	pvalue	padj	regulation	label
ENSMUSG00000031604	Msmo1	3	-2.63973	0.160458	1.08654e-60	1.72607e-56	down	down_WD_not_in_SD
ENSMUSG00000001467	Cyp51	3	-2.88227	0.135628	1.29926e-56	8.701e-53	down	down_WD_not_in_SD
ENSMUSG00000058258	Idi1	3	-3.58056	0.0835878	1.64315e-56	8.701e-53	down	down_WD_not_in_SD
ENSMUSG00000020926	Adam11	3	3.17489	9.03103	2.57899e-42	1.02425e-38	up	up_WD_not_in_SD
ENSMUSG00000032013	Trim29	3	-21.8766	2.59713e-07	5.79027e-40	1.83968e-36	down	down_WD_not_in_SD
ENSMUSG00000093930	Hmgcs1	3	-2.26767	0.207665	3.23218e-37	8.55774e-34	down	down_WD_not_in_SD
ENSMUSG00000040505	Abcg5	3	1.98478	3.95803	9.71284e-37	2.20426e-33	up	up_WD_not_in_SD
ENSMUSG00000021273	Fdft1	3	-1.63245	0.322541	1.14914e-36	2.2819e-33	down	down_WD_not_in_SD
ENSMUSG00000040856	Dlk1	3	-17.3632	5.93139e-06	3.51279e-33	6.20046e-30	down	down_WD_not_in_SD
ENSMUSG00000031349	Nsdhl	3	-2.58859	0.166248	5.53572e-33	8.79404e-30	down	down_WD_not_in_SD
ENSMUSG00000000278	Scpep1	3	-0.90543	0.533874	6.31204e-31	9.11573e-28	down	down_WD_not_in_SD
ENSMUSG00000020538	Srebf1	3	2.37158	5.17508	1.86314e-29	2.46649e-26	up	up_WD_not_in_SD
ENSMUSG00000055912	Tmem150a	3	1.05174	2.07302	7.69365e-29	9.40165e-26	up	up_WD_not_in_SD
ENSMUSG00000040583	Cyp2b13	3	14.0828	17351.6	5.74511e-26	6.51906e-23	up	up_WD_not_in_SD
ENSMUSG00000041939	Mvk	3	-1.45011	0.365992	1.46374e-25	1.5502e-22	down	down_WD_not_in_SD
ENSMUSG00000022408	Fam83f	3	2.7924	6.9278	2.11935e-24	1.98047e-21	up	up_WD_not_in_SD
ENSMUSG00000071719	Tmem28	3	2.57169	5.94504	2.04341e-24	1.98047e-21	up	up_WD_not_in_SD
ENSMUSG00000056035	Cyp3a11	3	-2.70491	0.15337	6.67078e-24	5.88734e-21	down	down_WD_not_in_SD
ENSMUSG00000022351	Sqle	3	-4.39442	0.0475497	4.36719e-23	3.65143e-20	down	down_WD_not_in_SD
ENSMUSG00000022010	Tsc22d1	3	2.16077	4.47153	7.4233e-22	5.89633e-19	up	up_WD_not_in_SD
ENSMUSG00000021252	Erg28	3	-0.92492	0.52671	1.31742e-20	9.96595e-18	down	down_WD_not_in_SD
ENSMUSG00000090175	Ugt1a9	3	-2.57459	0.167869	1.9459e-20	1.40512e-17	down	down_WD_not_in_SD
ENSMUSG00000024254	Abcg8	3	1.61017	3.05287	1.55864e-18	1.07654e-15	up	up_WD_not_in_SD
ENSMUSG00000024378	Stard4	3	-1.24433	0.422105	2.28942e-18	1.5154e-15	down	down_WD_not_in_SD
ENSMUSG00000059743	Fdps	3	-2.40067	0.189376	3.35672e-18	2.13299e-15	down	down_WD_not_in_SD
ENSMUSG00000029254	Stap1	3	2.94441	7.69762	7.38691e-18	4.5134e-15	up	up_WD_not_in_SD
ENSMUSG00000023963	Cyp39a1	3	-1.60791	0.328073	1.06243e-17	6.25104e-15	down	down_WD_not_in_SD
ENSMUSG00000017390	Aldoc	3	-1.79588	0.287995	3.0129e-17	1.67745e-14	down	down_WD_not_in_SD
ENSMUSG00000076547	Igkv4-70	3	-16.1576	1.36798e-05	3.06219e-17	1.67745e-14	down	down_WD_not_in_SD
ENSMUSG00000037278	Tmem97	3	-0.852097	0.553979	3.41109e-17	1.80628e-14	down	down_WD_not_in_SD
ENSMUSG00000024799	Tm7sf2	3	-1.40346	0.378022	1.03561e-16	5.307e-14	down	down_WD_not_in_SD
ENSMUSG00000048782	Insc	3	1.38184	2.60601	1.55708e-16	7.72995e-14	up	up_WD_not_in_SD
ENSMUSG00000006517	Mvd	3	-2.37634	0.192598	1.8205e-16	8.76376e-14	down	down_WD_not_in_SD
ENSMUSG00000030237	Slco1a4	3	-2.54072	0.171856	3.42966e-16	1.60246e-13	down	down_WD_not_in_SD
ENSMUSG00000031903	Pla2g15	3	0.922113	1.89489	7.14043e-16	3.24094e-13	up	up_WD_not_in_SD
ENSMUSG00000066441	Rdh11	3	-1.75513	0.296246	1.5641e-15	6.90201e-13	down	down_WD_not_in_SD
ENSMUSG00000035498	Cdcp1	3	1.78419	3.44425	1.75423e-15	7.53182e-13	up	up_WD_not_in_SD
ENSMUSG00000024253	Dync2li1	3	1.65068	3.13982	2.21054e-15	9.24123e-13	up	up_WD_not_in_SD
ENSMUSG00000033105	Lss	3	-1.52773	0.346823	3.10004e-15	1.26275e-12	down	down_WD_not_in_SD
ENSMUSG00000023057	Fabp2	3	1.66835	3.17852	3.76295e-15	1.49446e-12	up	up_WD_not_in_SD
ENSMUSG00000032080	Apoa4	3	2.1259	4.36477	5.78232e-15	2.18709e-12	up	up_WD_not_in_SD
ENSMUSG00000049555	Tmie	3	1.59908	3.0295	5.68553e-15	2.18709e-12	up	up_WD_not_in_SD
ENSMUSG00000030711	Sult1a1	3	-0.802108	0.573511	1.61131e-14	5.95286e-12	down	down_WD_not_in_SD
ENSMUSG00000003134	Tbc1d8	3	-1.08754	0.470562	3.04832e-14	1.10058e-11	down	down_WD_not_in_SD
ENSMUSG00000018983	E2f2	3	2.09804	4.28127	4.95899e-14	1.75063e-11	up	up_WD_not_in_SD
ENSMUSG00000027952	Pmvk	3	-1.51117	0.350826	6.85568e-14	2.36759e-11	down	down_WD_not_in_SD
ENSMUSG00000026922	Agpat2	3	0.793708	1.73352	1.12609e-13	3.80619e-11	up	up_WD_not_in_SD
ENSMUSG00000020604	Arsg	3	1.04691	2.0661	1.39961e-13	4.63211e-11	up	up_WD_not_in_SD
ENSMUSG00000034853	Acot11	3	1.4678	2.76599	1.68134e-13	5.45096e-11	up	up_WD_not_in_SD
ENSMUSG00000029575	Mmab	3	-0.746247	0.596152	1.74595e-13	5.54724e-11	down	down_WD_not_in_SD
ENSMUSG00000078452	Raet1d	3	-2.81871	0.141737	2.64531e-13	8.23987e-11	down	down_WD_not_in_SD
ENSMUSG00000028271	Gtf2b	3	-0.670771	0.628171	3.05927e-13	9.34608e-11	down	down_WD_not_in_SD
ENSMUSG00000038150	Ormdl3	3	0.599599	1.5153	4.29888e-13	1.28853e-10	up	up_WD_not_in_SD
ENSMUSG00000026383	Epb41l5	3	-0.600078	0.659718	4.79619e-13	1.41097e-10	down	down_WD_not_in_SD
ENSMUSG00000038173	Enpp6	3	1.37396	2.59181	4.98452e-13	1.43971e-10	up	up_WD_not_in_SD
ENSMUSG00000025037	Maoa	3	-1.11815	0.460683	5.22276e-13	1.48158e-10	down	down_WD_not_in_SD
ENSMUSG00000058056	Palld	3	0.846556	1.7982	1.12012e-12	3.12178e-10	up	up_WD_not_in_SD
ENSMUSG00000023832	Acat2	3	-0.916902	0.529645	1.68245e-12	4.60818e-10	down	down_WD_not_in_SD
ENSMUSG00000021747	4930452B06Rik	3	2.08167	4.23296	1.82093e-12	4.90292e-10	up	up_WD_not_in_SD
ENSMUSG00000025856	Pdgfa	3	1.02621	2.03666	1.95462e-12	5.17518e-10	up	up_WD_not_in_SD
ENSMUSG00000026675	Hsd17b7	3	-1.24004	0.42336	4.07438e-12	1.06108e-09	down	down_WD_not_in_SD
ENSMUSG00000043587	Pxylp1	3	0.758773	1.69205	1.02393e-11	2.62357e-09	up	up_WD_not_in_SD
ENSMUSG00000031379	Pir	3	-0.759661	0.590635	1.28183e-11	3.23224e-09	down	down_WD_not_in_SD
ENSMUSG00000089739	Gm20431	3	-21.848	2.64906e-07	1.88829e-11	4.61498e-09	down	down_WD_not_in_SD
ENSMUSG00000021670	Hmgcr	3	-1.38907	0.381811	2.40411e-11	5.70025e-09	down	down_WD_not_in_SD
ENSMUSG00000023044	Csad	3	-1.2599	0.417573	2.4014e-11	5.70025e-09	down	down_WD_not_in_SD
ENSMUSG00000071551	Akr1c19	3	-1.26563	0.415919	2.66078e-11	6.21605e-09	down	down_WD_not_in_SD
ENSMUSG00000073424	Cyp4f15	3	0.686686	1.60958	6.66504e-11	1.51258e-08	up	up_WD_not_in_SD
ENSMUSG00000049044	Rapgef4	3	-1.16991	0.44445	7.83463e-11	1.75297e-08	down	down_WD_not_in_SD
ENSMUSG00000046805	Mpeg1	3	0.907351	1.8756	9.21998e-11	2.03429e-08	up	up_WD_not_in_SD
ENSMUSG00000058454	Dhcr7	3	-1.3359	0.396146	1.07805e-10	2.34601e-08	down	down_WD_not_in_SD
ENSMUSG00000045672	Col27a1	3	1.59521	3.02138	1.11978e-10	2.4039e-08	up	up_WD_not_in_SD
ENSMUSG00000068083	Cyp2d40	3	1.0702	2.09973	1.39429e-10	2.95329e-08	up	up_WD_not_in_SD
ENSMUSG00000018868	Pnpla5	3	5.08636	33.9741	1.4499e-10	3.03068e-08	up	up_WD_not_in_SD
ENSMUSG00000103711	Tstd1	3	-1.28758	0.409637	1.51923e-10	3.13435e-08	down	down_WD_not_in_SD
ENSMUSG00000024892	Pcx	3	0.623387	1.54049	1.56082e-10	3.17888e-08	up	up_WD_not_in_SD
ENSMUSG00000040612	Ildr2	3	-1.29054	0.408799	1.90564e-10	3.83202e-08	down	down_WD_not_in_SD
ENSMUSG00000019935	Slc17a8	3	1.81827	3.52659	2.07754e-10	4.07455e-08	up	up_WD_not_in_SD
ENSMUSG00000029201	Ugdh	3	-0.722497	0.606048	2.06704e-10	4.07455e-08	down	down_WD_not_in_SD
ENSMUSG00000032808	Cyp2c38	3	-1.61035	0.327518	3.03549e-10	5.8807e-08	down	down_WD_not_in_SD
ENSMUSG00000044042	Fmn1	3	-1.55374	0.340626	3.20089e-10	6.12643e-08	down	down_WD_not_in_SD
ENSMUSG00000026107	Nabp1	3	-1.04121	0.48592	4.08175e-10	7.71936e-08	down	down_WD_not_in_SD
ENSMUSG00000004880	Lbr	3	-0.676622	0.625628	4.22505e-10	7.89636e-08	down	down_WD_not_in_SD
ENSMUSG00000044254	Pcsk9	3	-1.45077	0.365825	4.67336e-10	8.63267e-08	down	down_WD_not_in_SD
ENSMUSG00000029344	Tpst2	3	0.61338	1.52984	5.22258e-10	9.42794e-08	up	up_WD_not_in_SD
ENSMUSG00000032577	Mapkapk3	3	-1.12147	0.459626	5.2214e-10	9.42794e-08	down	down_WD_not_in_SD
ENSMUSG00000053219	Raet1e	3	-2.44665	0.183436	6.4601e-10	1.14028e-07	down	down_WD_not_in_SD
ENSMUSG00000045917	Tmem268	3	1.05918	2.08374	6.91146e-10	1.20654e-07	up	up_WD_not_in_SD
ENSMUSG00000031024	St5	3	1.25695	2.38991	7.53379e-10	1.30089e-07	up	up_WD_not_in_SD
ENSMUSG00000010307	Tmem86a	3	0.912993	1.88295	7.63646e-10	1.30444e-07	up	up_WD_not_in_SD
ENSMUSG00000085795	Zfp703	3	0.732077	1.66103	7.97798e-10	1.34828e-07	up	up_WD_not_in_SD
ENSMUSG00000041912	Tdrkh	3	-0.79567	0.576075	8.87528e-10	1.48413e-07	down	down_WD_not_in_SD
ENSMUSG00000062526	Mppe1	3	0.619487	1.53633	9.47008e-10	1.5671e-07	up	up_WD_not_in_SD
ENSMUSG00000060519	Tor3a	3	1.05969	2.08449	1.08844e-09	1.78258e-07	up	up_WD_not_in_SD
ENSMUSG00000031591	Asah1	3	-0.870473	0.546968	1.87787e-09	2.98318e-07	down	down_WD_not_in_SD
ENSMUSG00000042041	2010003K11Rik	3	1.4092	2.65589	2.22155e-09	3.49421e-07	up	up_WD_not_in_SD
ENSMUSG00000078964	Ces1b	3	-0.78501	0.580348	2.28508e-09	3.55891e-07	down	down_WD_not_in_SD
ENSMUSG00000026657	Frmd4a	3	0.937285	1.91492	2.35904e-09	3.63841e-07	up	up_WD_not_in_SD
ENSMUSG00000095440	Fignl2	3	0.679965	1.6021	3.25822e-09	4.97693e-07	up	up_WD_not_in_SD
ENSMUSG00000074639	Rdh16f2	3	-1.33223	0.397154	3.66905e-09	5.5511e-07	down	down_WD_not_in_SD
ENSMUSG00000020865	Abcc3	3	-1.21059	0.432093	4.54425e-09	6.81038e-07	down	down_WD_not_in_SD
ENSMUSG00000025002	Cyp2c55	3	-1.95425	0.258054	6.56025e-09	9.73982e-07	down	down_WD_not_in_SD
ENSMUSG00000007817	Zmiz1	3	0.972468	1.96219	7.16701e-09	1.05421e-06	up	up_WD_not_in_SD
ENSMUSG00000042246	Tmc7	3	-1.00691	0.49761	7.40712e-09	1.07954e-06	down	down_WD_not_in_SD
ENSMUSG00000037936	Scarb1	3	0.615803	1.53241	7.61959e-09	1.09049e-06	up	up_WD_not_in_SD
ENSMUSG00000041653	Pnpla3	3	3.65351	12.584	9.53946e-09	1.3411e-06	up	up_WD_not_in_SD
ENSMUSG00000015599	Ttbk1	3	1.73962	3.33948	1.15036e-08	1.5754e-06	up	up_WD_not_in_SD
ENSMUSG00000037321	Tap1	3	0.78485	1.72291	1.5498e-08	2.08645e-06	up	up_WD_not_in_SD
ENSMUSG00000001665	Gstt3	3	-1.27504	0.413213	1.87677e-08	2.464e-06	down	down_WD_not_in_SD
ENSMUSG00000006850	Tmco6	3	-0.977933	0.507707	1.95757e-08	2.54901e-06	down	down_WD_not_in_SD
ENSMUSG00000054630	Ugt2b5	3	-0.613178	0.653755	2.00639e-08	2.59135e-06	down	down_WD_not_in_SD
ENSMUSG00000031828	Klhl36	3	0.62895	1.54644	2.07589e-08	2.65948e-06	up	up_WD_not_in_SD
ENSMUSG00000020440	Arf5	3	0.65539	1.57504	2.1555e-08	2.73938e-06	up	up_WD_not_in_SD
ENSMUSG00000018387	Shroom1	3	0.649588	1.56872	2.17834e-08	2.74644e-06	up	up_WD_not_in_SD
ENSMUSG00000068762	Gstm6	3	-0.724276	0.605301	2.36784e-08	2.96185e-06	down	down_WD_not_in_SD
ENSMUSG00000049971	Glt1d1	3	0.853567	1.80696	2.49783e-08	3.10004e-06	up	up_WD_not_in_SD
ENSMUSG00000020580	Rock2	3	-0.663716	0.63125	2.60412e-08	3.2069e-06	down	down_WD_not_in_SD
ENSMUSG00000032661	Oas3	3	1.25292	2.38323	2.69014e-08	3.28735e-06	up	up_WD_not_in_SD
ENSMUSG00000036995	Asap3	3	0.798663	1.73949	2.94325e-08	3.54216e-06	up	up_WD_not_in_SD
ENSMUSG00000017830	Dhx58	3	0.708623	1.63424	3.47489e-08	4.15053e-06	up	up_WD_not_in_SD
ENSMUSG00000022682	Rrn3	3	-0.813881	0.56885	3.54695e-08	4.20499e-06	down	down_WD_not_in_SD
ENSMUSG00000027293	Ehd4	3	0.700287	1.62483	3.60944e-08	4.21615e-06	up	up_WD_not_in_SD
ENSMUSG00000029162	Khk	3	0.881699	1.84254	3.58925e-08	4.21615e-06	up	up_WD_not_in_SD
ENSMUSG00000037071	Scd1	3	1.6802	3.20472	4.203e-08	4.83833e-06	up	up_WD_not_in_SD
ENSMUSG00000015966	Il17rb	3	-0.7373	0.599861	4.50956e-08	5.15388e-06	down	down_WD_not_in_SD
ENSMUSG00000002992	Apoc2	3	0.851409	1.80426	4.78353e-08	5.38945e-06	up	up_WD_not_in_SD
ENSMUSG00000039201	Tbc1d25	3	0.690106	1.6134	5.36118e-08	5.95579e-06	up	up_WD_not_in_SD
ENSMUSG00000024642	Tle4	3	-0.780581	0.582132	5.456e-08	6.01903e-06	down	down_WD_not_in_SD
ENSMUSG00000017167	Cntnap1	3	1.66226	3.16513	5.91053e-08	6.47549e-06	up	up_WD_not_in_SD
ENSMUSG00000032348	Gsta4	3	-1.17089	0.444146	6.36464e-08	6.92526e-06	down	down_WD_not_in_SD
ENSMUSG00000061292	Cyp3a59	3	-1.52979	0.346328	6.80948e-08	7.35887e-06	down	down_WD_not_in_SD
ENSMUSG00000054764	Mtnr1a	3	1.38138	2.60517	7.26198e-08	7.79485e-06	up	up_WD_not_in_SD
ENSMUSG00000038055	Dexi	3	0.590421	1.50569	8.14922e-08	8.63056e-06	up	up_WD_not_in_SD
ENSMUSG00000004038	Gstm3	3	-1.68599	0.31079	8.96073e-08	9.36514e-06	down	down_WD_not_in_SD
ENSMUSG00000040447	Spns2	3	0.916515	1.88755	9.21534e-08	9.56829e-06	up	up_WD_not_in_SD
ENSMUSG00000042215	Bag2	3	-1.10822	0.463865	9.64421e-08	9.94857e-06	down	down_WD_not_in_SD
ENSMUSG00000024030	Abcg1	3	1.07887	2.11238	9.74454e-08	9.98722e-06	up	up_WD_not_in_SD
ENSMUSG00000071713	Csf2rb	3	0.784518	1.72252	1.0657e-07	1.08524e-05	up	up_WD_not_in_SD
ENSMUSG00000026773	Pfkfb3	3	-1.56969	0.33688	1.28165e-07	1.28052e-05	down	down_WD_not_in_SD
ENSMUSG00000038403	Hjv	3	0.604816	1.52078	1.30339e-07	1.2941e-05	up	up_WD_not_in_SD
ENSMUSG00000041491	Cep78	3	0.917197	1.88844	1.3712e-07	1.35298e-05	up	up_WD_not_in_SD
ENSMUSG00000027474	Ccm2l	3	1.06922	2.0983	1.43848e-07	1.4106e-05	up	up_WD_not_in_SD
ENSMUSG00000027796	Smad9	3	-1.70568	0.306578	1.44965e-07	1.41283e-05	down	down_WD_not_in_SD
ENSMUSG00000061906	Ugt2b38	3	-0.846949	0.555959	1.70939e-07	1.63587e-05	down	down_WD_not_in_SD
ENSMUSG00000036181	Hist1h1c	3	0.779244	1.71623	1.72249e-07	1.63853e-05	up	up_WD_not_in_SD
ENSMUSG00000040111	Gramd1b	3	1.17777	2.26227	1.77744e-07	1.67079e-05	up	up_WD_not_in_SD
ENSMUSG00000056131	Pgm3	3	0.609361	1.52558	1.85708e-07	1.73539e-05	up	up_WD_not_in_SD
ENSMUSG00000033508	Asprv1	3	-7.6029	0.00514398	1.89393e-07	1.74925e-05	down	down_WD_not_in_SD
ENSMUSG00000031355	Arhgap6	3	-1.10375	0.465307	2.32444e-07	2.13445e-05	down	down_WD_not_in_SD
ENSMUSG00000031906	Smpd3	3	1.39029	2.62131	2.34394e-07	2.13999e-05	up	up_WD_not_in_SD
ENSMUSG00000074397	Foxr1	3	1.83267	3.56196	3.01492e-07	2.66083e-05	up	up_WD_not_in_SD
ENSMUSG00000017756	Slc12a7	3	0.654028	1.57356	3.60268e-07	3.12744e-05	up	up_WD_not_in_SD
ENSMUSG00000059423	Zfp933	3	-0.820345	0.566306	4.1637e-07	3.55616e-05	down	down_WD_not_in_SD
ENSMUSG00000034371	Tkfc	3	0.711912	1.63797	4.2275e-07	3.59134e-05	up	up_WD_not_in_SD
ENSMUSG00000022236	Ropn1l	3	-0.825813	0.564164	4.73666e-07	3.96035e-05	down	down_WD_not_in_SD
ENSMUSG00000015243	Abca1	3	0.789348	1.72829	5.03987e-07	4.1918e-05	up	up_WD_not_in_SD
ENSMUSG00000000215	Ins2	3	17.1269	143125	5.77377e-07	4.75244e-05	up	up_WD_not_in_SD
ENSMUSG00000032177	Pde4a	3	0.937254	1.91488	5.85027e-07	4.78376e-05	up	up_WD_not_in_SD
ENSMUSG00000042115	Klhdc8a	3	1.07549	2.10744	5.98816e-07	4.82883e-05	up	up_WD_not_in_SD
ENSMUSG00000073460	Pnldc1	3	1.75836	3.38313	5.96925e-07	4.82883e-05	up	up_WD_not_in_SD
ENSMUSG00000039304	Tnfsf10	3	0.782962	1.72066	6.44383e-07	5.17003e-05	up	up_WD_not_in_SD
ENSMUSG00000041354	Rgl2	3	0.753369	1.68573	6.92499e-07	5.52816e-05	up	up_WD_not_in_SD
ENSMUSG00000015843	Rxrg	3	0.72466	1.65251	6.97921e-07	5.54359e-05	up	up_WD_not_in_SD
ENSMUSG00000030137	Tuba8	3	-1.75126	0.297042	7.7995e-07	6.08253e-05	down	down_WD_not_in_SD
ENSMUSG00000042354	Gnl3	3	-0.652537	0.63616	7.7436e-07	6.08253e-05	down	down_WD_not_in_SD
ENSMUSG00000029314	Gpat3	3	1.43584	2.7054	7.88375e-07	6.10933e-05	up	up_WD_not_in_SD
ENSMUSG00000029381	Shroom3	3	0.754635	1.68721	9.17098e-07	7.00433e-05	up	up_WD_not_in_SD
ENSMUSG00000096852	Cyp2d12	3	1.19183	2.28442	9.49092e-07	7.17976e-05	up	up_WD_not_in_SD
ENSMUSG00000026437	Cdk18	3	0.67755	1.59942	9.59131e-07	7.22121e-05	up	up_WD_not_in_SD
ENSMUSG00000055782	Abcd2	3	-1.95014	0.258791	1.03451e-06	7.752e-05	down	down_WD_not_in_SD
ENSMUSG00000025003	Cyp2c39	3	-1.86501	0.274522	1.09217e-06	8.10755e-05	down	down_WD_not_in_SD
ENSMUSG00000037813	D630003M21Rik	3	1.04509	2.06349	1.16492e-06	8.54576e-05	up	up_WD_not_in_SD
ENSMUSG00000005373	Mlxipl	3	0.902984	1.86993	1.3067e-06	9.39491e-05	up	up_WD_not_in_SD
ENSMUSG00000089943	Ugt1a5	3	-1.71182	0.305275	1.38454e-06	9.77549e-05	down	down_WD_not_in_SD
ENSMUSG00000032198	Dock6	3	0.9009	1.86723	1.40155e-06	9.77606e-05	up	up_WD_not_in_SD
ENSMUSG00000062825	Actg1	3	0.657436	1.57728	1.40309e-06	9.77606e-05	up	up_WD_not_in_SD
ENSMUSG00000022385	Gtse1	3	1.56633	2.9615	1.48873e-06	0.000102718	up	up_WD_not_in_SD
ENSMUSG00000031535	Dkk4	3	2.78309	6.88324	1.55699e-06	0.000106156	up	up_WD_not_in_SD
ENSMUSG00000038390	Gpr162	3	1.16691	2.2453	1.57098e-06	0.000106652	up	up_WD_not_in_SD
ENSMUSG00000057933	Gsta2	3	-1.35909	0.389829	1.64954e-06	0.000111509	down	down_WD_not_in_SD
ENSMUSG00000030946	Lhpp	3	-0.694269	0.618022	1.6898e-06	0.000113266	down	down_WD_not_in_SD
ENSMUSG00000024544	Ldlrad4	3	-0.700996	0.615147	1.76409e-06	0.000116768	down	down_WD_not_in_SD
ENSMUSG00000024427	Spry4	3	1.22908	2.34418	1.87326e-06	0.00012097	up	up_WD_not_in_SD
ENSMUSG00000020593	Lpin1	3	-1.86102	0.275281	1.91496e-06	0.000123162	down	down_WD_not_in_SD
ENSMUSG00000015305	Sash1	3	-0.646738	0.638723	1.96905e-06	0.000126131	down	down_WD_not_in_SD
ENSMUSG00000074882	Cyp2c68	3	-0.704063	0.613841	1.97819e-06	0.000126207	down	down_WD_not_in_SD
ENSMUSG00000033318	Gstt2	3	-0.903738	0.5345	2.18463e-06	0.000138267	down	down_WD_not_in_SD
ENSMUSG00000038526	Car14	3	0.693415	1.61711	2.30666e-06	0.000145411	up	up_WD_not_in_SD
ENSMUSG00000029016	Clcn6	3	-0.815967	0.568027	2.44022e-06	0.000152619	down	down_WD_not_in_SD
ENSMUSG00000024697	Gna14	3	1.2638	2.40127	2.49217e-06	0.000154651	up	up_WD_not_in_SD
ENSMUSG00000031889	D230025D16Rik	3	-0.707705	0.612294	2.75275e-06	0.000168842	down	down_WD_not_in_SD
ENSMUSG00000028101	Pias3	3	0.67126	1.59246	2.78008e-06	0.000169863	up	up_WD_not_in_SD
ENSMUSG00000073987	Ggh	3	-0.637564	0.642797	3.12242e-06	0.000188604	down	down_WD_not_in_SD
ENSMUSG00000075517	Cyp2d37-ps	3	0.876341	1.83571	3.17998e-06	0.000191353	up	up_WD_not_in_SD
ENSMUSG00000035948	Acss3	3	-1.25323	0.419509	3.4188e-06	0.000204177	down	down_WD_not_in_SD
ENSMUSG00000019737	Syne4	3	-1.54789	0.342009	3.63654e-06	0.000213963	down	down_WD_not_in_SD
ENSMUSG00000021594	Srd5a1	3	0.798579	1.73939	3.72361e-06	0.000217475	up	up_WD_not_in_SD
ENSMUSG00000041237	Pklr	3	0.871304	1.82932	3.71068e-06	0.000217475	up	up_WD_not_in_SD
ENSMUSG00000049878	Rlf	3	-0.723066	0.605809	3.78812e-06	0.000219628	down	down_WD_not_in_SD
ENSMUSG00000040596	Pogk	3	-0.798482	0.574954	3.92254e-06	0.000224958	down	down_WD_not_in_SD
ENSMUSG00000058486	Wdr91	3	0.630866	1.54849	4.04835e-06	0.000230509	up	up_WD_not_in_SD
ENSMUSG00000091813	Ces2h	3	1.38422	2.61031	4.03759e-06	0.000230509	up	up_WD_not_in_SD
ENSMUSG00000019122	Ccl9	3	-0.720415	0.606923	4.19887e-06	0.000236536	down	down_WD_not_in_SD
ENSMUSG00000041119	Pde9a	3	0.735671	1.66517	4.19522e-06	0.000236536	up	up_WD_not_in_SD
ENSMUSG00000081344	Gm14303	3	19.0344	536940	4.62113e-06	0.000256928	up	up_WD_not_in_SD
ENSMUSG00000019189	Rnf145	3	0.602073	1.5179	4.71835e-06	0.000260263	up	up_WD_not_in_SD
ENSMUSG00000026688	Mgst3	3	-1.00683	0.49764	4.89326e-06	0.000267128	down	down_WD_not_in_SD
ENSMUSG00000033762	Recql4	3	0.721654	1.64907	4.92548e-06	0.000267967	up	up_WD_not_in_SD
ENSMUSG00000020218	Wif1	3	2.20041	4.59611	5.17132e-06	0.000279427	up	up_WD_not_in_SD
ENSMUSG00000030934	Oat	3	-0.848882	0.555215	5.41081e-06	0.000291377	down	down_WD_not_in_SD
ENSMUSG00000032782	Cntrob	3	0.826907	1.77388	5.6863e-06	0.00030415	up	up_WD_not_in_SD
ENSMUSG00000078350	Smim1	3	-1.04079	0.486061	5.81436e-06	0.000309956	down	down_WD_not_in_SD
ENSMUSG00000116284	Gm3787	3	-1.6977	0.308278	5.92766e-06	0.000314939	down	down_WD_not_in_SD
ENSMUSG00000034177	Rnf43	3	0.753542	1.68593	6.28959e-06	0.000331948	up	up_WD_not_in_SD
ENSMUSG00000000120	Ngfr	3	0.729551	1.65812	6.6051e-06	0.000346299	up	up_WD_not_in_SD
ENSMUSG00000078687	Mup8	3	2.31545	4.97759	6.88957e-06	0.000360026	up	up_WD_not_in_SD
ENSMUSG00000023274	Cd4	3	1.59927	3.02991	7.18824e-06	0.000374401	up	up_WD_not_in_SD
ENSMUSG00000029311	Hsd17b11	3	0.597953	1.51357	7.30075e-06	0.000377784	up	up_WD_not_in_SD
ENSMUSG00000021260	Hhipl1	3	1.24379	2.3682	7.78454e-06	0.000400211	up	up_WD_not_in_SD
ENSMUSG00000041827	Oasl1	3	0.795164	1.73527	8.15527e-06	0.000417918	up	up_WD_not_in_SD
ENSMUSG00000074240	Cib3	3	-1.99716	0.250492	8.22604e-06	0.000420189	down	down_WD_not_in_SD
ENSMUSG00000031489	Adrb3	3	1.07287	2.10362	8.51205e-06	0.000432021	up	up_WD_not_in_SD
ENSMUSG00000021453	Gadd45g	3	2.64021	6.23424	8.97042e-06	0.000452394	up	up_WD_not_in_SD
ENSMUSG00000032380	Dapk2	3	0.655332	1.57498	9.04531e-06	0.000454727	up	up_WD_not_in_SD
ENSMUSG00000006777	Krt23	3	1.62797	3.09077	9.16609e-06	0.000459346	up	up_WD_not_in_SD
ENSMUSG00000021336	Slc17a4	3	0.64041	1.55877	9.25552e-06	0.000461781	up	up_WD_not_in_SD
ENSMUSG00000044037	Als2cl	3	0.639744	1.55805	9.63232e-06	0.000476256	up	up_WD_not_in_SD
ENSMUSG00000041229	Phf8	3	-0.886959	0.540753	9.91835e-06	0.000485292	down	down_WD_not_in_SD
ENSMUSG00000058135	Gstm1	3	-0.722584	0.606011	9.92823e-06	0.000485292	down	down_WD_not_in_SD
ENSMUSG00000015090	Ptgds	3	-2.28144	0.205693	1.07173e-05	0.000517494	down	down_WD_not_in_SD
ENSMUSG00000027459	Fam110a	3	0.757033	1.69001	1.10201e-05	0.000530501	up	up_WD_not_in_SD
ENSMUSG00000022218	Tgm1	3	-1.16027	0.447429	1.16863e-05	0.000554176	down	down_WD_not_in_SD
ENSMUSG00000004098	Col5a3	3	0.88679	1.84906	1.18633e-05	0.000560894	up	up_WD_not_in_SD
ENSMUSG00000034783	Cd207	3	-1.30188	0.405598	1.22769e-05	0.000578726	down	down_WD_not_in_SD
ENSMUSG00000020262	Adarb1	3	0.621978	1.53898	1.26947e-05	0.000596651	up	up_WD_not_in_SD
ENSMUSG00000062545	Tlr12	3	0.77824	1.71504	1.37249e-05	0.000642947	up	up_WD_not_in_SD
ENSMUSG00000089832	Shkbp1	3	0.587995	1.50316	1.40097e-05	0.000648856	up	up_WD_not_in_SD
ENSMUSG00000020740	Gga3	3	0.591456	1.50677	1.43605e-05	0.000663173	up	up_WD_not_in_SD
ENSMUSG00000027454	Gins1	3	0.661211	1.58141	1.44388e-05	0.000664653	up	up_WD_not_in_SD
ENSMUSG00000060681	Slc9a6	3	-0.601337	0.659143	1.44763e-05	0.000664653	down	down_WD_not_in_SD
ENSMUSG00000055730	Ces2a	3	-0.779176	0.5827	1.46339e-05	0.000669955	down	down_WD_not_in_SD
ENSMUSG00000040350	Trim7	3	0.6884	1.6115	1.48064e-05	0.000675904	up	up_WD_not_in_SD
ENSMUSG00000010651	Acaa1b	3	0.871163	1.82914	1.61763e-05	0.000732127	up	up_WD_not_in_SD
ENSMUSG00000028179	Cth	3	-0.617056	0.652	1.61388e-05	0.000732127	down	down_WD_not_in_SD
ENSMUSG00000064225	Paqr9	3	0.623789	1.54092	1.64685e-05	0.000741399	up	up_WD_not_in_SD
ENSMUSG00000022505	Emp2	3	-0.825392	0.564329	1.7089e-05	0.000758314	down	down_WD_not_in_SD
ENSMUSG00000048368	Omd	3	1.09446	2.13533	1.73407e-05	0.000767338	up	up_WD_not_in_SD
ENSMUSG00000069456	Rdh16	3	-0.750618	0.594349	1.7409e-05	0.00076822	down	down_WD_not_in_SD
ENSMUSG00000026858	Miga2	3	0.673765	1.59523	1.76918e-05	0.000778536	up	up_WD_not_in_SD
ENSMUSG00000056313	Tcim	3	1.10383	2.14925	1.81245e-05	0.000793186	up	up_WD_not_in_SD
ENSMUSG00000024013	Fgd2	3	0.942373	1.92169	1.82033e-05	0.000794163	up	up_WD_not_in_SD
ENSMUSG00000039046	Usp6nl	3	-0.650453	0.63708	1.93828e-05	0.000832205	down	down_WD_not_in_SD
ENSMUSG00000015854	Cd5l	3	0.7529	1.68518	1.97689e-05	0.000846495	up	up_WD_not_in_SD
ENSMUSG00000036904	Fzd8	3	0.742845	1.67347	1.98824e-05	0.000847347	up	up_WD_not_in_SD
ENSMUSG00000109703	Gm45299	3	1.37418	2.59221	1.98955e-05	0.000847347	up	up_WD_not_in_SD
ENSMUSG00000087141	Plcxd2	3	-0.99948	0.50018	1.99601e-05	0.000847823	down	down_WD_not_in_SD
ENSMUSG00000027376	Prom2	3	-5.84551	0.017391	2.01508e-05	0.00085364	down	down_WD_not_in_SD
ENSMUSG00000080888	Gm14387	3	-1.4416	0.368158	2.08827e-05	0.000882295	down	down_WD_not_in_SD
ENSMUSG00000029630	Cyp3a25	3	-0.685861	0.621635	2.18049e-05	0.000909754	down	down_WD_not_in_SD
ENSMUSG00000034723	Tmx4	3	-0.601183	0.659213	2.24818e-05	0.000931457	down	down_WD_not_in_SD
ENSMUSG00000038244	Mical2	3	0.633647	1.55148	2.29417e-05	0.000946626	up	up_WD_not_in_SD
ENSMUSG00000079534	Gm5640	3	1.93456	3.82261	2.32025e-05	0.00095491	up	up_WD_not_in_SD
ENSMUSG00000040213	Kyat3	3	-0.892153	0.538809	2.41635e-05	0.000989332	down	down_WD_not_in_SD
ENSMUSG00000071719	Tmem28	6	4.33073	20.1225	4.89515e-73	8.55427e-69	up	up_WD_in_SD
ENSMUSG00000028555	Ttc39a	6	3.88547	14.779	3.4302e-72	2.99713e-68	up	up_WD_not_in_SD
ENSMUSG00000040583	Cyp2b13	6	19.2197	610534	8.18242e-65	4.76626e-61	up	up_WD_in_SD
ENSMUSG00000031604	Msmo1	6	-2.57409	0.167927	1.85913e-58	8.12206e-55	down	down_WD_not_in_SD
ENSMUSG00000021208	Ifi27l2b	6	4.00929	16.1034	6.76198e-57	2.36331e-53	up	up_WD_not_in_SD
ENSMUSG00000054263	Lifr	6	-3.03471	0.122028	3.08221e-55	8.97694e-52	down	down_WD_in_SD
ENSMUSG00000029822	Osbpl3	6	5.07372	33.6777	4.29836e-54	1.07305e-50	up	up_WD_in_SD
ENSMUSG00000058258	Idi1	6	-3.46195	0.0907508	1.52086e-53	3.32212e-50	down	down_WD_not_in_SD
ENSMUSG00000042041	2010003K11Rik	6	3.53595	11.5992	7.61381e-52	1.47835e-48	up	up_WD_not_in_SD
ENSMUSG00000049723	Mmp12	6	5.67527	51.1005	2.54924e-51	4.45479e-48	up	up_WD_not_in_SD
ENSMUSG00000041293	Adgrf1	6	-5.40321	0.0236304	6.25337e-51	9.93434e-48	down	down_WD_not_in_SD
ENSMUSG00000001467	Cyp51	6	-2.69043	0.154917	3.18514e-50	4.63837e-47	down	down_WD_not_in_SD
ENSMUSG00000040111	Gramd1b	6	3.11669	8.67398	3.44403e-48	4.62957e-45	up	up_WD_not_in_SD
ENSMUSG00000002944	Cd36	6	3.19454	9.1549	1.00917e-47	1.25966e-44	up	up_WD_not_in_SD
ENSMUSG00000055254	Ntrk2	6	5.53909	46.4979	1.85292e-46	2.15865e-43	up	up_WD_in_SD
ENSMUSG00000059060	Rad51b	6	5.80421	55.8779	3.44729e-44	3.76509e-41	up	up_WD_not_in_SD
ENSMUSG00000037902	Sirpa	6	2.05017	4.14154	7.41064e-44	7.61771e-41	up	up_WD_not_in_SD
ENSMUSG00000032231	Anxa2	6	3.08013	8.45691	4.23679e-43	4.11321e-40	up	up_WD_not_in_SD
ENSMUSG00000020272	Stk10	6	1.78927	3.45641	9.47363e-43	8.71325e-40	up	up_WD_not_in_SD
ENSMUSG00000041939	Mvk	6	-1.84395	0.278558	1.49764e-41	1.30856e-38	down	down_WD_not_in_SD
ENSMUSG00000046805	Mpeg1	6	1.85137	3.60843	3.82203e-40	3.18048e-37	up	up_WD_not_in_SD
ENSMUSG00000054764	Mtnr1a	6	3.00077	8.00428	4.43691e-37	3.52432e-34	up	up_WD_not_in_SD
ENSMUSG00000057614	Gnai1	6	2.76048	6.77621	1.81189e-36	1.37664e-33	up	up_WD_in_SD
ENSMUSG00000029161	Cgref1	6	2.82142	7.06859	3.91328e-36	2.84936e-33	up	up_WD_not_in_SD
ENSMUSG00000032080	Apoa4	6	3.40999	10.6294	5.32127e-36	3.71957e-33	up	up_WD_not_in_SD
ENSMUSG00000049109	Themis	6	5.26551	38.4659	7.42007e-36	4.98714e-33	up	up_WD_in_SD
ENSMUSG00000029674	Limk1	6	2.32347	5.00535	1.58074e-34	1.02309e-31	up	up_WD_not_in_SD
ENSMUSG00000040711	Sh3pxd2b	6	2.57598	5.96274	2.04374e-34	1.27551e-31	up	up_WD_not_in_SD
ENSMUSG00000024300	Myo1f	6	2.48572	5.60116	2.93209e-34	1.76684e-31	up	up_WD_not_in_SD
ENSMUSG00000062783	Csprs	6	2.29809	4.91805	4.31249e-34	2.51203e-31	up	up_WD_in_SD
ENSMUSG00000028664	Ephb2	6	5.76539	54.3945	7.9062e-34	4.4568e-31	up	up_WD_not_in_SD
ENSMUSG00000031271	Serpina7	6	2.97233	7.84805	8.21631e-34	4.48688e-31	up	up_WD_not_in_SD
ENSMUSG00000020926	Adam11	6	2.81512	7.03776	9.70722e-34	5.14041e-31	up	up_WD_not_in_SD
ENSMUSG00000074882	Cyp2c68	6	-1.78735	0.289704	1.38519e-33	7.11945e-31	down	down_WD_not_in_SD
ENSMUSG00000041773	Enc1	6	2.49967	5.65556	1.58938e-33	7.93554e-31	up	up_WD_not_in_SD
ENSMUSG00000020312	Shc2	6	5.40577	42.3934	1.27203e-32	6.17464e-30	up	up_WD_not_in_SD
ENSMUSG00000030789	Itgax	6	3.81463	14.0707	2.11387e-32	9.98376e-30	up	up_WD_not_in_SD
ENSMUSG00000033287	Kctd17	6	1.8708	3.65734	2.72017e-32	1.25092e-29	up	up_WD_not_in_SD
ENSMUSG00000017167	Cntnap1	6	3.50518	11.3544	8.0038e-32	3.58632e-29	up	up_WD_in_SD
ENSMUSG00000027712	Anxa5	6	1.95097	3.86635	1.45243e-31	6.34532e-29	up	up_WD_not_in_SD
ENSMUSG00000047797	Gjb1	6	-0.853898	0.553288	1.57364e-30	6.70716e-28	down	down_WD_not_in_SD
ENSMUSG00000017631	Abr	6	1.50584	2.8399	2.16803e-30	8.86064e-28	up	up_WD_not_in_SD
ENSMUSG00000024799	Tm7sf2	6	-1.93335	0.261821	2.1803e-30	8.86064e-28	down	down_WD_not_in_SD
ENSMUSG00000020120	Plek	6	2.0804	4.22925	4.36256e-30	1.73263e-27	up	up_WD_not_in_SD
ENSMUSG00000027907	S100a11	6	2.68326	6.42307	4.90571e-30	1.90282e-27	up	up_WD_not_in_SD
ENSMUSG00000063146	Clip2	6	2.06542	4.18555	5.00887e-30	1.90282e-27	up	up_WD_not_in_SD
ENSMUSG00000030278	Cidec	6	5.08643	33.9757	6.5103e-30	2.42058e-27	up	up_WD_not_in_SD
ENSMUSG00000064210	Ano6	6	1.3448	2.53994	8.97587e-30	3.26778e-27	up	up_WD_not_in_SD
ENSMUSG00000029314	Gpat3	6	3.20371	9.21327	1.05571e-29	3.76502e-27	up	up_WD_not_in_SD
ENSMUSG00000046159	Chrm3	6	3.78338	13.7692	1.1329e-29	3.95948e-27	up	up_WD_in_SD
ENSMUSG00000012187	Mogat1	6	3.90183	14.9475	1.69881e-29	5.82092e-27	up	up_WD_in_SD
ENSMUSG00000040552	C3ar1	6	2.10238	4.29418	1.84186e-29	6.18971e-27	up	up_WD_not_in_SD
ENSMUSG00000021273	Fdft1	6	-1.43957	0.368678	2.9943e-29	9.87271e-27	down	down_WD_not_in_SD
ENSMUSG00000017723	Wfdc2	6	2.52771	5.76655	3.08363e-29	9.97898e-27	up	up_WD_not_in_SD
ENSMUSG00000002831	Plin4	6	3.31039	9.92032	3.56018e-29	1.13117e-26	up	up_WD_not_in_SD
ENSMUSG00000061906	Ugt2b38	6	-1.80988	0.285214	4.69515e-29	1.46514e-26	down	down_WD_not_in_SD
ENSMUSG00000037820	Tgm2	6	1.2733	2.41714	4.94187e-29	1.51507e-26	up	up_WD_not_in_SD
ENSMUSG00000025969	Nrp2	6	1.269	2.40994	6.52113e-29	1.96477e-26	up	up_WD_in_SD
ENSMUSG00000024378	Stard4	6	-1.58074	0.33431	8.33903e-29	2.46991e-26	down	down_WD_not_in_SD
ENSMUSG00000031844	Hsd17b2	6	-1.31693	0.401388	1.21296e-28	3.53274e-26	down	down_WD_not_in_SD
ENSMUSG00000025004	Cyp2c40	6	-4.73013	0.0376781	1.70821e-28	4.89359e-26	down	down_WD_in_SD
ENSMUSG00000027293	Ehd4	6	1.3391	2.52994	2.27355e-28	6.40812e-26	up	up_WD_not_in_SD
ENSMUSG00000029816	Gpnmb	6	5.96647	62.5298	2.59422e-28	7.19588e-26	up	up_WD_not_in_SD
ENSMUSG00000031349	Nsdhl	6	-2.36852	0.193644	3.04601e-28	8.31702e-26	down	down_WD_not_in_SD
ENSMUSG00000029254	Stap1	6	3.67113	12.7386	4.44594e-28	1.19527e-25	up	up_WD_not_in_SD
ENSMUSG00000006378	Gcat	6	-1.09863	0.46696	6.88529e-28	1.82304e-25	down	down_WD_not_in_SD
ENSMUSG00000022180	Slc7a8	6	1.73306	3.32432	8.19098e-28	2.13638e-25	up	up_WD_not_in_SD
ENSMUSG00000046532	Ar	6	1.79831	3.47812	1.11165e-27	2.85677e-25	up	up_WD_in_SD
ENSMUSG00000021252	Erg28	6	-1.07065	0.476106	1.1412e-27	2.8902e-25	down	down_WD_not_in_SD
ENSMUSG00000028874	Fgr	6	2.12827	4.37194	1.45253e-27	3.62614e-25	up	up_WD_not_in_SD
ENSMUSG00000079507	H2-Q1	6	2.89782	7.45297	2.62782e-27	6.46777e-25	up	up_WD_not_in_SD
ENSMUSG00000022408	Fam83f	6	2.91946	7.56561	2.87713e-27	6.98303e-25	up	up_WD_in_SD
ENSMUSG00000023992	Trem2	6	3.66498	12.6844	6.65914e-27	1.59409e-24	up	up_WD_not_in_SD
ENSMUSG00000035186	Ubd	6	4.5996	24.2448	2.39833e-26	5.66363e-24	up	up_WD_not_in_SD
ENSMUSG00000031805	Jak3	6	1.42521	2.68554	2.58199e-26	6.01603e-24	up	up_WD_not_in_SD
ENSMUSG00000029247	Paics	6	-0.815482	0.568219	3.4884e-26	8.02102e-24	down	down_WD_not_in_SD
ENSMUSG00000050335	Lgals3	6	2.63372	6.20624	6.80568e-26	1.54454e-23	up	up_WD_not_in_SD
ENSMUSG00000027456	Sdcbp2	6	4.90753	30.0133	8.9037e-26	1.99477e-23	up	up_WD_not_in_SD
ENSMUSG00000049721	Gal3st1	6	2.5964	6.04777	9.7922e-26	2.16606e-23	up	up_WD_not_in_SD
ENSMUSG00000026981	Il1rn	6	2.51934	5.7332	1.14643e-25	2.50424e-23	up	up_WD_not_in_SD
ENSMUSG00000000290	Itgb2	6	1.73943	3.33902	1.94222e-25	4.19016e-23	up	up_WD_not_in_SD
ENSMUSG00000033685	Ucp2	6	1.32234	2.50071	2.81579e-25	5.98664e-23	up	up_WD_not_in_SD
ENSMUSG00000042195	Slc35f2	6	3.85607	14.4808	2.84344e-25	5.98664e-23	up	up_WD_not_in_SD
ENSMUSG00000052336	Cx3cr1	6	3.25511	9.54744	2.93651e-25	6.10899e-23	up	up_WD_not_in_SD
ENSMUSG00000097148	Gm3839	6	-2.85013	0.138684	4.0985e-25	8.42603e-23	down	down_WD_not_in_SD
ENSMUSG00000018008	Cyth4	6	1.75581	3.37715	4.91952e-25	9.99634e-23	up	up_WD_not_in_SD
ENSMUSG00000056737	Capg	6	2.46111	5.5064	6.73166e-25	1.35213e-22	up	up_WD_not_in_SD
ENSMUSG00000062624	Cyp2c67	6	-1.65999	0.316441	6.89496e-25	1.3692e-22	down	down_WD_not_in_SD
ENSMUSG00000022504	Ciita	6	2.58372	5.99482	8.10316e-25	1.59104e-22	up	up_WD_not_in_SD
ENSMUSG00000024526	Cidea	6	6.63308	99.2559	9.80043e-25	1.90292e-22	up	up_WD_in_SD
ENSMUSG00000041112	Elmo1	6	1.73873	3.33742	1.16322e-24	2.23377e-22	up	up_WD_not_in_SD
ENSMUSG00000026395	Ptprc	6	1.61664	3.0666	1.39e-24	2.64024e-22	up	up_WD_not_in_SD
ENSMUSG00000026853	Crat	6	1.74522	3.35246	1.51289e-24	2.84278e-22	up	up_WD_not_in_SD
ENSMUSG00000010307	Tmem86a	6	1.48437	2.79796	2.17042e-24	4.03491e-22	up	up_WD_not_in_SD
ENSMUSG00000054630	Ugt2b5	6	-1.11014	0.463249	2.87626e-24	5.2908e-22	down	down_WD_not_in_SD
ENSMUSG00000056671	Prelid2	6	3.52208	11.4882	2.99312e-24	5.44841e-22	up	up_WD_not_in_SD
ENSMUSG00000002847	Pla1a	6	-1.06527	0.477883	3.19072e-24	5.74823e-22	down	down_WD_not_in_SD
ENSMUSG00000030536	Iqgap1	6	1.40791	2.65352	3.2966e-24	5.87837e-22	up	up_WD_not_in_SD
ENSMUSG00000026822	Lcn2	6	5.60447	48.6536	3.46614e-24	6.11827e-22	up	up_WD_not_in_SD
ENSMUSG00000032548	Slco2a1	6	-1.678	0.312515	3.78432e-24	6.6131e-22	down	down_WD_not_in_SD
ENSMUSG00000035875	AI182371	6	-0.913112	0.531038	5.23865e-24	9.06391e-22	down	down_WD_not_in_SD
ENSMUSG00000050721	Plekho2	6	1.3637	2.57344	8.20676e-24	1.40601e-21	up	up_WD_not_in_SD
ENSMUSG00000021624	Cd180	6	1.97391	3.92832	1.15996e-23	1.968e-21	up	up_WD_not_in_SD
ENSMUSG00000020099	Unc5b	6	2.21227	4.63403	1.25237e-23	2.10435e-21	up	up_WD_not_in_SD
ENSMUSG00000028581	Laptm5	6	1.58158	2.99297	1.27919e-23	2.12893e-21	up	up_WD_not_in_SD
ENSMUSG00000058672	Tubb2a	6	3.21319	9.27396	1.30344e-23	2.14883e-21	up	up_WD_not_in_SD
ENSMUSG00000078945	Naip2	6	1.32329	2.50237	1.671e-23	2.72905e-21	up	up_WD_not_in_SD
ENSMUSG00000068220	Lgals1	6	2.35423	5.1132	1.90164e-23	3.07696e-21	up	up_WD_not_in_SD
ENSMUSG00000034118	Tpst1	6	-0.903604	0.53455	1.92009e-23	3.0783e-21	down	down_WD_not_in_SD
ENSMUSG00000035413	Tmem98	6	1.24302	2.36693	2.75067e-23	4.36981e-21	up	up_WD_not_in_SD
ENSMUSG00000022351	Sqle	6	-4.38019	0.0480211	3.28987e-23	5.17931e-21	down	down_WD_not_in_SD
ENSMUSG00000057103	Nat8f1	6	-1.2788	0.412137	3.63079e-23	5.66501e-21	down	down_WD_not_in_SD
ENSMUSG00000027962	Vcam1	6	1.62993	3.09498	4.01251e-23	6.15076e-21	up	up_WD_not_in_SD
ENSMUSG00000040722	Scamp5	6	0.871837	1.82999	4.00996e-23	6.15076e-21	up	up_WD_not_in_SD
ENSMUSG00000033192	Lpcat2	6	1.70892	3.26916	4.06769e-23	6.18112e-21	up	up_WD_not_in_SD
ENSMUSG00000024391	Apom	6	-1.78724	0.289726	4.26282e-23	6.42178e-21	down	down_WD_not_in_SD
ENSMUSG00000004707	Ly9	6	1.86452	3.64148	4.63252e-23	6.91909e-21	up	up_WD_not_in_SD
ENSMUSG00000008153	Clstn3	6	2.71147	6.5499	5.75798e-23	8.52718e-21	up	up_WD_in_SD
ENSMUSG00000029656	C8b	6	-2.25238	0.209877	6.74701e-23	9.9079e-21	down	down_WD_not_in_SD
ENSMUSG00000060803	Gstp1	6	-2.17891	0.220843	7.20601e-23	1.04938e-20	down	down_WD_not_in_SD
ENSMUSG00000052562	Slc22a30	6	-1.41579	0.374804	8.634e-23	1.24694e-20	down	down_WD_not_in_SD
ENSMUSG00000045934	Mtmr11	6	3.69645	12.9641	1.1419e-22	1.63562e-20	up	up_WD_not_in_SD
ENSMUSG00000008305	Tle1	6	-1.05029	0.482871	1.16783e-22	1.65918e-20	down	down_WD_not_in_SD
ENSMUSG00000022364	Tbc1d31	6	1.53526	2.8984	1.83469e-22	2.58559e-20	up	up_WD_not_in_SD
ENSMUSG00000020282	Rhbdf1	6	1.56914	2.96727	1.99901e-22	2.79462e-20	up	up_WD_not_in_SD
ENSMUSG00000056025	Clca3a1	6	1.61561	3.0644	2.31782e-22	3.2146e-20	up	up_WD_not_in_SD
ENSMUSG00000048865	Arhgap30	6	1.43338	2.70078	2.52906e-22	3.47995e-20	up	up_WD_not_in_SD
ENSMUSG00000040505	Abcg5	6	1.52218	2.87225	2.60487e-22	3.55625e-20	up	up_WD_not_in_SD
ENSMUSG00000067656	Slc22a27	6	4.35395	20.4489	3.10013e-22	4.19959e-20	up	up_WD_not_in_SD
ENSMUSG00000018774	Cd68	6	1.6118	3.05633	3.64839e-22	4.90428e-20	up	up_WD_not_in_SD
ENSMUSG00000033453	Adamts15	6	2.28881	4.88652	3.83955e-22	5.12184e-20	up	up_WD_not_in_SD
ENSMUSG00000002602	Axl	6	1.33835	2.52862	5.22766e-22	6.92071e-20	up	up_WD_not_in_SD
ENSMUSG00000024737	Slc15a3	6	1.75221	3.36874	5.30778e-22	6.97394e-20	up	up_WD_not_in_SD
ENSMUSG00000026000	Lancl1	6	-0.754302	0.592833	5.97159e-22	7.74739e-20	down	down_WD_not_in_SD
ENSMUSG00000063193	Cd300lb	6	2.65977	6.31932	5.98511e-22	7.74739e-20	up	up_WD_not_in_SD
ENSMUSG00000055730	Ces2a	6	-1.72381	0.302747	8.77683e-22	1.12776e-19	down	down_WD_not_in_SD
ENSMUSG00000015340	Cybb	6	1.58736	3.00499	1.27153e-21	1.6219e-19	up	up_WD_not_in_SD
ENSMUSG00000020143	Dock2	6	1.61127	3.05521	1.36728e-21	1.73139e-19	up	up_WD_not_in_SD
ENSMUSG00000023913	Pla2g7	6	1.83649	3.5714	1.61462e-21	2.02989e-19	up	up_WD_not_in_SD
ENSMUSG00000024965	Fermt3	6	1.43474	2.70333	1.75365e-21	2.18893e-19	up	up_WD_not_in_SD
ENSMUSG00000034947	Tmem106a	6	1.1667	2.24498	2.10073e-21	2.60356e-19	up	up_WD_not_in_SD
ENSMUSG00000020142	Slc1a4	6	2.3582	5.12729	2.26166e-21	2.78328e-19	up	up_WD_not_in_SD
ENSMUSG00000060317	Acnat2	6	3.1242	8.71923	2.50703e-21	3.06366e-19	up	up_WD_not_in_SD
ENSMUSG00000024785	Rcl1	6	-0.882919	0.542269	3.40035e-21	4.12647e-19	down	down_WD_not_in_SD
ENSMUSG00000022831	Hcls1	6	1.50016	2.82873	3.68464e-21	4.44063e-19	up	up_WD_not_in_SD
ENSMUSG00000024425	Ndfip1	6	-0.688073	0.620682	3.75323e-21	4.49231e-19	down	down_WD_not_in_SD
ENSMUSG00000036944	Tmem71	6	1.77027	3.41117	3.95959e-21	4.70707e-19	up	up_WD_not_in_SD
ENSMUSG00000006218	Fam131c	6	1.58917	3.00876	4.76845e-21	5.63032e-19	up	up_WD_not_in_SD
ENSMUSG00000037379	Spon2	6	2.34061	5.06518	5.23596e-21	6.12506e-19	up	up_WD_not_in_SD
ENSMUSG00000062545	Tlr12	6	1.66299	3.16671	5.25757e-21	6.12506e-19	up	up_WD_not_in_SD
ENSMUSG00000035493	Tgfbi	6	0.988826	1.98457	5.77556e-21	6.68396e-19	up	up_WD_not_in_SD
ENSMUSG00000060586	H2-Eb1	6	2.31756	4.98489	7.23694e-21	8.3201e-19	up	up_WD_not_in_SD
ENSMUSG00000025203	Scd2	6	2.27801	4.85008	7.46268e-21	8.52355e-19	up	up_WD_not_in_SD
ENSMUSG00000028434	Epb41l4b	6	-0.905863	0.533713	7.57168e-21	8.5919e-19	down	down_WD_not_in_SD
ENSMUSG00000022488	Nckap1l	6	1.64779	3.13353	8.4353e-21	9.51012e-19	up	up_WD_not_in_SD
ENSMUSG00000022371	Col14a1	6	0.963927	1.95061	9.48509e-21	1.06251e-18	up	up_WD_not_in_SD
ENSMUSG00000049988	Lrrc25	6	1.51077	2.84962	1.0123e-20	1.12675e-18	up	up_WD_not_in_SD
ENSMUSG00000037405	Icam1	6	1.2112	2.3153	1.23121e-20	1.36173e-18	up	up_WD_not_in_SD
ENSMUSG00000017390	Aldoc	6	-1.94941	0.258922	1.297e-20	1.42548e-18	down	down_WD_not_in_SD
ENSMUSG00000038150	Ormdl3	6	0.764363	1.69862	1.34781e-20	1.47206e-18	up	up_WD_not_in_SD
ENSMUSG00000033777	Tlr13	6	1.88344	3.68954	1.60318e-20	1.7401e-18	up	up_WD_not_in_SD
ENSMUSG00000039519	Cyp7b1	6	-2.62123	0.162529	1.647e-20	1.77663e-18	down	down_WD_not_in_SD
ENSMUSG00000089929	Bcl2a1b	6	2.77153	6.8283	1.65804e-20	1.77756e-18	up	up_WD_not_in_SD
ENSMUSG00000021211	Akr1c12	6	-0.768465	0.587042	1.69556e-20	1.8067e-18	down	down_WD_not_in_SD
ENSMUSG00000072941	Sod3	6	0.841891	1.7924	2.01947e-20	2.13881e-18	up	up_WD_not_in_SD
ENSMUSG00000032482	Cspg5	6	-2.88794	0.135097	2.0813e-20	2.19101e-18	down	down_WD_not_in_SD
ENSMUSG00000031659	Adcy7	6	1.69423	3.23605	2.35809e-20	2.46375e-18	up	up_WD_not_in_SD
ENSMUSG00000031709	Tbc1d9	6	1.82744	3.54908	2.36858e-20	2.46375e-18	up	up_WD_not_in_SD
ENSMUSG00000021665	Hexb	6	1.03466	2.04864	2.47231e-20	2.55643e-18	up	up_WD_not_in_SD
ENSMUSG00000031645	F11	6	-1.48468	0.357327	2.55458e-20	2.62596e-18	down	down_WD_not_in_SD
ENSMUSG00000055003	Lrtm2	6	5.3863	41.8251	2.69468e-20	2.75378e-18	up	up_WD_not_in_SD
ENSMUSG00000034220	Gpc1	6	1.96044	3.89181	2.79196e-20	2.8366e-18	up	up_WD_in_SD
ENSMUSG00000049103	Ccr2	6	2.92977	7.61991	2.94064e-20	2.97038e-18	up	up_WD_not_in_SD
ENSMUSG00000026883	Dab2ip	6	1.19967	2.29687	3.20423e-20	3.21804e-18	up	up_WD_not_in_SD
ENSMUSG00000034116	Vav1	6	1.47871	2.787	3.88505e-20	3.8795e-18	up	up_WD_not_in_SD
ENSMUSG00000026547	Tagln2	6	1.68302	3.21099	5.0318e-20	4.99606e-18	up	up_WD_not_in_SD
ENSMUSG00000028445	Enho	6	-3.74197	0.0747402	6.78254e-20	6.69632e-18	down	down_WD_not_in_SD
ENSMUSG00000031906	Smpd3	6	2.42684	5.37715	8.74463e-20	8.58497e-18	up	up_WD_not_in_SD
ENSMUSG00000027546	Atp9a	6	0.871778	1.82992	1.02469e-19	9.94801e-18	up	up_WD_not_in_SD
ENSMUSG00000030095	Tmem43	6	1.13251	2.19239	1.03344e-19	9.97757e-18	up	up_WD_not_in_SD
ENSMUSG00000022500	Litaf	6	0.831602	1.77966	1.07473e-19	1.03192e-17	up	up_WD_not_in_SD
ENSMUSG00000033581	Igf2bp2	6	2.55636	5.88221	1.10113e-19	1.05149e-17	up	up_WD_not_in_SD
ENSMUSG00000059555	Tor4a	6	0.98495	1.97925	1.47739e-19	1.40312e-17	up	up_WD_not_in_SD
ENSMUSG00000024371	C2	6	-0.95411	0.51616	1.55538e-19	1.4692e-17	down	down_WD_not_in_SD
ENSMUSG00000092008	Cyp2c69	6	-5.26893	0.0259355	2.06661e-19	1.94161e-17	down	down_WD_not_in_SD
ENSMUSG00000090213	Tmem189	6	0.988188	1.98369	2.30426e-19	2.15331e-17	up	up_WD_not_in_SD
ENSMUSG00000026483	Fam129a	6	1.35665	2.56089	2.52618e-19	2.34814e-17	up	up_WD_not_in_SD
ENSMUSG00000051225	Fam83a	6	4.11427	17.3189	2.59068e-19	2.39535e-17	up	up_WD_not_in_SD
ENSMUSG00000056413	Adap1	6	1.98179	3.94984	2.69093e-19	2.47494e-17	up	up_WD_not_in_SD
ENSMUSG00000032485	Scap	6	-0.853474	0.55345	2.86212e-19	2.61861e-17	down	down_WD_not_in_SD
ENSMUSG00000057236	Rbbp4	6	-0.971364	0.510024	3.29286e-19	2.99702e-17	down	down_WD_not_in_SD
ENSMUSG00000032310	Cyp1a2	6	-1.76726	0.293767	3.71213e-19	3.36111e-17	down	down_WD_not_in_SD
ENSMUSG00000040268	Plekha1	6	1.45016	2.73239	3.88365e-19	3.49829e-17	up	up_WD_not_in_SD
ENSMUSG00000026979	Psd4	6	1.54263	2.91325	4.29526e-19	3.84922e-17	up	up_WD_not_in_SD
ENSMUSG00000026383	Epb41l5	6	-0.72424	0.605316	4.47408e-19	3.98901e-17	down	down_WD_not_in_SD
ENSMUSG00000021226	Acot2	6	2.61742	6.13651	5.02471e-19	4.4572e-17	up	up_WD_not_in_SD
ENSMUSG00000029575	Mmab	6	-0.879504	0.543554	5.57858e-19	4.92352e-17	down	down_WD_not_in_SD
ENSMUSG00000060519	Tor3a	6	1.49016	2.80921	5.97121e-19	5.24356e-17	up	up_WD_not_in_SD
ENSMUSG00000025936	Gm4956	6	-2.66614	0.157547	9.02283e-19	7.8837e-17	down	down_WD_not_in_SD
ENSMUSG00000034634	Ly6d	6	4.66927	25.4442	1.03366e-18	8.98664e-17	up	up_WD_not_in_SD
ENSMUSG00000060613	Cyp2c70	6	-1.41363	0.375365	1.04347e-18	9.02702e-17	down	down_WD_not_in_SD
ENSMUSG00000001473	Tubb6	6	1.69398	3.23547	1.19469e-18	1.02844e-16	up	up_WD_not_in_SD
ENSMUSG00000022439	Parvg	6	1.95738	3.88355	1.3281e-18	1.13768e-16	up	up_WD_not_in_SD
ENSMUSG00000031207	Msn	6	1.14511	2.21163	1.48753e-18	1.26803e-16	up	up_WD_not_in_SD
ENSMUSG00000005087	Cd44	6	1.65416	3.1474	1.69377e-18	1.43682e-16	up	up_WD_not_in_SD
ENSMUSG00000001763	Tspan33	6	-1.34493	0.393673	1.75242e-18	1.4794e-16	down	down_WD_not_in_SD
ENSMUSG00000061815	Rufy4	6	3.61711	12.2704	1.85113e-18	1.55522e-16	up	up_WD_not_in_SD
ENSMUSG00000040660	Cyp2b9	6	7.8333	228.065	1.98782e-18	1.66206e-16	up	up_WD_not_in_SD
ENSMUSG00000035439	Haus8	6	2.0452	4.12731	2.16862e-18	1.8046e-16	up	up_WD_not_in_SD
ENSMUSG00000001095	Slc13a2	6	-3.19987	0.108828	2.5328e-18	2.09766e-16	down	down_WD_not_in_SD
ENSMUSG00000021190	Lgmn	6	0.970409	1.9594	2.75179e-18	2.26828e-16	up	up_WD_not_in_SD
ENSMUSG00000024672	Ms4a7	6	3.15457	8.90473	2.90084e-18	2.37992e-16	up	up_WD_not_in_SD
ENSMUSG00000020399	Havcr2	6	2.95227	7.73967	3.19134e-18	2.60602e-16	up	up_WD_not_in_SD
ENSMUSG00000031024	St5	6	1.76761	3.4049	3.4517e-18	2.80551e-16	up	up_WD_not_in_SD
ENSMUSG00000020520	Galnt10	6	0.818184	1.76319	3.58084e-18	2.897e-16	up	up_WD_not_in_SD
ENSMUSG00000031103	Elf4	6	1.42127	2.67821	4.40878e-18	3.55039e-16	up	up_WD_not_in_SD
ENSMUSG00000055675	Kbtbd11	6	3.08567	8.48947	5.08162e-18	4.07346e-16	up	up_WD_not_in_SD
ENSMUSG00000035385	Ccl2	6	3.33532	10.0932	5.41089e-18	4.31759e-16	up	up_WD_not_in_SD
ENSMUSG00000079293	Clec7a	6	2.30486	4.94121	6.46649e-18	5.13645e-16	up	up_WD_not_in_SD
ENSMUSG00000024610	Cd74	6	1.98729	3.96493	6.63268e-18	5.24462e-16	up	up_WD_not_in_SD
ENSMUSG00000032098	Treh	6	1.74362	3.34874	6.8488e-18	5.39112e-16	up	up_WD_not_in_SD
ENSMUSG00000031605	Klhl2	6	-0.891285	0.539134	7.10671e-18	5.56905e-16	down	down_WD_not_in_SD
ENSMUSG00000036110	Slc17a2	6	-1.0272	0.490661	7.34539e-18	5.73039e-16	down	down_WD_not_in_SD
ENSMUSG00000095609	Gm21188	6	3.77313	13.6718	7.83587e-18	6.08586e-16	up	up_WD_not_in_SD
ENSMUSG00000032135	Mcam	6	1.18006	2.26586	8.78852e-18	6.79555e-16	up	up_WD_not_in_SD
ENSMUSG00000017774	Myo1c	6	0.652218	1.57158	8.92806e-18	6.87303e-16	up	up_WD_not_in_SD
ENSMUSG00000015396	Cd83	6	2.05911	4.16728	9.17435e-18	7.03166e-16	up	up_WD_not_in_SD
ENSMUSG00000057400	Ces1c	6	-0.80763	0.57132	9.65534e-18	7.36799e-16	down	down_WD_not_in_SD
ENSMUSG00000018920	Cxcl16	6	1.35333	2.55502	9.84929e-18	7.48332e-16	up	up_WD_not_in_SD
ENSMUSG00000073460	Pnldc1	6	2.96116	7.78751	9.89794e-18	7.48773e-16	up	up_WD_not_in_SD
ENSMUSG00000058099	Nfam1	6	1.35034	2.54973	1.14567e-17	8.62954e-16	up	up_WD_not_in_SD
ENSMUSG00000049382	Krt8	6	1.17163	2.25266	1.21696e-17	9.12722e-16	up	up_WD_not_in_SD
ENSMUSG00000038642	Ctss	6	1.55289	2.93404	1.28019e-17	9.5604e-16	up	up_WD_not_in_SD
ENSMUSG00000048537	Phldb1	6	1.44647	2.7254	1.47092e-17	1.0938e-15	up	up_WD_not_in_SD
ENSMUSG00000029428	Stx2	6	0.910132	1.87922	1.58067e-17	1.17043e-15	up	up_WD_not_in_SD
ENSMUSG00000032122	Slc37a2	6	1.63156	3.09848	1.58738e-17	1.17044e-15	up	up_WD_not_in_SD
ENSMUSG00000021336	Slc17a4	6	1.22249	2.33348	1.66792e-17	1.22466e-15	up	up_WD_not_in_SD
ENSMUSG00000052133	Sema5b	6	3.07254	8.4125	1.73869e-17	1.27128e-15	up	up_WD_not_in_SD
ENSMUSG00000019891	Dcbld1	6	0.92988	1.90512	1.80087e-17	1.31126e-15	up	up_WD_not_in_SD
ENSMUSG00000062991	Nrg1	6	3.90433	14.9734	1.9577e-17	1.41953e-15	up	up_WD_not_in_SD
ENSMUSG00000024781	Lipa	6	0.932419	1.90847	2.06731e-17	1.49282e-15	up	up_WD_not_in_SD
ENSMUSG00000008734	Gprc5b	6	3.60502	12.168	2.1066e-17	1.50959e-15	up	up_WD_not_in_SD
ENSMUSG00000058056	Palld	6	1.00243	2.00338	2.10781e-17	1.50959e-15	up	up_WD_not_in_SD
ENSMUSG00000026664	Phyh	6	-0.782245	0.581461	2.12387e-17	1.51488e-15	down	down_WD_not_in_SD
ENSMUSG00000024620	Pdgfrb	6	1.29015	2.44554	2.18347e-17	1.55106e-15	up	up_WD_not_in_SD
ENSMUSG00000076431	Sox4	6	2.52317	5.74843	2.20486e-17	1.55992e-15	up	up_WD_not_in_SD
ENSMUSG00000039158	Akna	6	1.35027	2.54961	2.33501e-17	1.64534e-15	up	up_WD_not_in_SD
ENSMUSG00000068877	Selenbp2	6	-4.00663	0.0622134	2.35101e-17	1.64996e-15	down	down_WD_not_in_SD
ENSMUSG00000026786	Apbb1ip	6	1.4925	2.81377	2.59634e-17	1.81276e-15	up	up_WD_not_in_SD
ENSMUSG00000030707	Coro1a	6	1.7252	3.30626	2.60374e-17	1.81276e-15	up	up_WD_not_in_SD
ENSMUSG00000043895	S1pr2	6	1.59598	3.023	2.64132e-17	1.83163e-15	up	up_WD_not_in_SD
ENSMUSG00000039202	Abhd2	6	1.44801	2.72832	2.66377e-17	1.83265e-15	up	up_WD_not_in_SD
ENSMUSG00000093938	Evi2b	6	1.72121	3.29713	2.66034e-17	1.83265e-15	up	up_WD_not_in_SD
ENSMUSG00000026288	Inpp5d	6	1.4148	2.66623	3.20487e-17	2.19628e-15	up	up_WD_not_in_SD
ENSMUSG00000036565	Ttyh3	6	0.820738	1.76631	3.54154e-17	2.41752e-15	up	up_WD_not_in_SD
ENSMUSG00000020901	Pik3r5	6	2.02859	4.08005	3.61714e-17	2.44052e-15	up	up_WD_not_in_SD
ENSMUSG00000027848	Olfml3	6	1.63677	3.10968	3.60693e-17	2.44052e-15	up	up_WD_not_in_SD
ENSMUSG00000028271	Gtf2b	6	-0.747604	0.595592	3.59088e-17	2.44052e-15	down	down_WD_not_in_SD
ENSMUSG00000044827	Tlr1	6	2.51199	5.70405	3.85592e-17	2.59162e-15	up	up_WD_not_in_SD
ENSMUSG00000002870	Mcm2	6	1.65207	3.14283	3.89291e-17	2.60646e-15	up	up_WD_not_in_SD
ENSMUSG00000056131	Pgm3	6	0.966682	1.95434	3.90894e-17	2.6072e-15	up	up_WD_not_in_SD
ENSMUSG00000021457	Syk	6	1.3605	2.56775	4.35123e-17	2.89117e-15	up	up_WD_not_in_SD
ENSMUSG00000090175	Ugt1a9	6	-2.32583	0.19946	4.42458e-17	2.92877e-15	down	down_WD_not_in_SD
ENSMUSG00000055172	C1ra	6	-0.639439	0.641963	4.54174e-17	2.99498e-15	down	down_WD_not_in_SD
ENSMUSG00000030830	Itgal	6	1.35432	2.55676	5.48482e-17	3.60328e-15	up	up_WD_not_in_SD
ENSMUSG00000042129	Rassf4	6	1.49476	2.81817	5.56877e-17	3.64473e-15	up	up_WD_not_in_SD
ENSMUSG00000025225	Nfkb2	6	1.27271	2.41615	5.59103e-17	3.64564e-15	up	up_WD_not_in_SD
ENSMUSG00000012519	Mlkl	6	1.32833	2.51111	5.62017e-17	3.65102e-15	up	up_WD_not_in_SD
ENSMUSG00000024030	Abcg1	6	1.66664	3.17475	7.17178e-17	4.6246e-15	up	up_WD_not_in_SD
ENSMUSG00000042379	Esm1	6	3.31362	9.94256	7.27075e-17	4.67119e-15	up	up_WD_not_in_SD
ENSMUSG00000072596	Ear2	6	1.92186	3.78911	7.47155e-17	4.78261e-15	up	up_WD_not_in_SD
ENSMUSG00000040675	Mthfd1l	6	2.17283	4.50908	8.01872e-17	5.11413e-15	up	up_WD_not_in_SD
ENSMUSG00000030047	Arhgap25	6	2.00368	4.01021	8.47804e-17	5.36789e-15	up	up_WD_not_in_SD
ENSMUSG00000062181	Ces3b	6	-1.91299	0.265542	8.47178e-17	5.36789e-15	down	down_WD_not_in_SD
ENSMUSG00000027995	Tlr2	6	1.49792	2.82436	8.82269e-17	5.56594e-15	up	up_WD_not_in_SD
ENSMUSG00000044548	Dact1	6	-1.68508	0.310987	9.81991e-17	6.17277e-15	down	down_WD_not_in_SD
ENSMUSG00000020538	Srebf1	6	1.7477	3.35823	9.96779e-17	6.24326e-15	up	up_WD_not_in_SD
ENSMUSG00000049130	C5ar1	6	2.41899	5.34796	1.00199e-16	6.2535e-15	up	up_WD_not_in_SD
ENSMUSG00000066366	Serpina1a	6	-0.873716	0.545739	1.08907e-16	6.77274e-15	down	down_WD_not_in_SD
ENSMUSG00000026177	Slc11a1	6	1.52148	2.87085	1.2229e-16	7.57809e-15	up	up_WD_not_in_SD
ENSMUSG00000031767	Nudt7	6	-1.78246	0.290688	1.45352e-16	8.97534e-15	down	down_WD_not_in_SD
ENSMUSG00000033985	Tesk2	6	-0.757466	0.591534	1.47318e-16	9.03292e-15	down	down_WD_not_in_SD
ENSMUSG00000037071	Scd1	6	2.53126	5.78077	1.46957e-16	9.03292e-15	up	up_WD_not_in_SD
ENSMUSG00000027030	Stk39	6	1.61354	3.06002	1.60853e-16	9.82833e-15	up	up_WD_not_in_SD
ENSMUSG00000032698	Lmo2	6	1.12952	2.18786	1.68019e-16	1.02304e-14	up	up_WD_not_in_SD
ENSMUSG00000056708	Ier5	6	1.51295	2.85392	1.69385e-16	1.02778e-14	up	up_WD_not_in_SD
ENSMUSG00000010025	Aldh3a2	6	1.64703	3.13189	1.71668e-16	1.03803e-14	up	up_WD_not_in_SD
ENSMUSG00000045763	Basp1	6	2.05888	4.16661	1.74752e-16	1.05303e-14	up	up_WD_not_in_SD
ENSMUSG00000037280	Galnt6	6	1.67315	3.18911	1.75476e-16	1.05376e-14	up	up_WD_not_in_SD
ENSMUSG00000024892	Pcx	6	0.80063	1.74186	1.95518e-16	1.1701e-14	up	up_WD_not_in_SD
ENSMUSG00000037580	Gch1	6	-0.853651	0.553382	2.0549e-16	1.22558e-14	down	down_WD_not_in_SD
ENSMUSG00000002885	Adgre5	6	0.862532	1.81823	2.10972e-16	1.25399e-14	up	up_WD_not_in_SD
ENSMUSG00000024055	Cyp4f13	6	-0.751268	0.594081	2.39214e-16	1.41704e-14	down	down_WD_not_in_SD
ENSMUSG00000036594	H2-Aa	6	1.9879	3.96658	2.49156e-16	1.47095e-14	up	up_WD_not_in_SD
ENSMUSG00000022868	Ahsg	6	-0.878734	0.543844	2.63077e-16	1.5479e-14	down	down_WD_not_in_SD
ENSMUSG00000002992	Apoc2	6	1.27398	2.41827	2.9727e-16	1.74322e-14	up	up_WD_not_in_SD
ENSMUSG00000109764	Klkb1	6	-0.866582	0.548445	3.02068e-16	1.76543e-14	down	down_WD_not_in_SD
ENSMUSG00000013698	Pea15a	6	0.974875	1.96547	3.17351e-16	1.84857e-14	up	up_WD_not_in_SD
ENSMUSG00000034201	Gas2l1	6	0.726607	1.65474	3.45941e-16	2.00841e-14	up	up_WD_not_in_SD
ENSMUSG00000002058	Unc119	6	1.26428	2.40207	3.92345e-16	2.27027e-14	up	up_WD_not_in_SD
ENSMUSG00000015711	Prune1	6	0.927473	1.90194	4.11669e-16	2.37423e-14	up	up_WD_not_in_SD
ENSMUSG00000000440	Pparg	6	1.57539	2.98017	4.39971e-16	2.52081e-14	up	up_WD_not_in_SD
ENSMUSG00000022261	Sdc2	6	-0.603832	0.658004	4.80381e-16	2.74335e-14	down	down_WD_not_in_SD
ENSMUSG00000078964	Ces1b	6	-1.05836	0.480178	5.29619e-16	3.01469e-14	down	down_WD_not_in_SD
ENSMUSG00000002603	Tgfb1	6	1.10857	2.15632	6.02544e-16	3.41866e-14	up	up_WD_not_in_SD
ENSMUSG00000028364	Tnc	6	2.42782	5.38081	6.31013e-16	3.5686e-14	up	up_WD_not_in_SD
ENSMUSG00000043099	Hic1	6	1.52501	2.87789	6.37603e-16	3.59423e-14	up	up_WD_not_in_SD
ENSMUSG00000015854	Cd5l	6	1.42294	2.68131	6.58025e-16	3.69743e-14	up	up_WD_not_in_SD
ENSMUSG00000046324	Ermp1	6	1.12906	2.18717	7.29477e-16	4.08578e-14	up	up_WD_not_in_SD
ENSMUSG00000039621	Prex1	6	1.09882	2.14179	7.78155e-16	4.34449e-14	up	up_WD_in_SD
ENSMUSG00000026360	Rgs2	6	1.6992	3.24721	7.98656e-16	4.44475e-14	up	up_WD_not_in_SD
ENSMUSG00000032089	Il10ra	6	1.42751	2.68982	8.82104e-16	4.89358e-14	up	up_WD_not_in_SD
ENSMUSG00000051439	Cd14	6	2.27158	4.8285	9.18287e-16	5.06217e-14	up	up_WD_not_in_SD
ENSMUSG00000073421	H2-Ab1	6	1.99854	3.99596	9.17084e-16	5.06217e-14	up	up_WD_not_in_SD
ENSMUSG00000049625	Tifab	6	1.54624	2.92055	9.21308e-16	5.06285e-14	up	up_WD_not_in_SD
ENSMUSG00000021670	Hmgcr	6	-1.66779	0.314735	9.45454e-16	5.17925e-14	down	down_WD_not_in_SD
ENSMUSG00000062825	Actg1	6	1.09268	2.13269	9.5583e-16	5.21973e-14	up	up_WD_not_in_SD
ENSMUSG00000042363	Lgalsl	6	1.41256	2.6621	9.99171e-16	5.43941e-14	up	up_WD_not_in_SD
ENSMUSG00000020810	Cygb	6	1.38833	2.61776	1.01941e-15	5.49823e-14	up	up_WD_not_in_SD
ENSMUSG00000026270	Capn10	6	-0.828068	0.563283	1.01941e-15	5.49823e-14	down	down_WD_not_in_SD
ENSMUSG00000029174	Tbc1d1	6	0.955232	1.93889	1.0193e-15	5.49823e-14	up	up_WD_not_in_SD
ENSMUSG00000038351	Sgsm2	6	0.839802	1.78981	1.03409e-15	5.56021e-14	up	up_WD_not_in_SD
ENSMUSG00000047735	Samd9l	6	1.35504	2.55804	1.05625e-15	5.66198e-14	up	up_WD_not_in_SD
ENSMUSG00000031169	Porcn	6	-1.07169	0.475763	1.10324e-15	5.89574e-14	down	down_WD_not_in_SD
ENSMUSG00000031451	Gas6	6	1.64739	3.13266	1.1132e-15	5.93083e-14	up	up_WD_not_in_SD
ENSMUSG00000045322	Tlr9	6	2.46308	5.51394	1.15765e-15	6.13031e-14	up	up_WD_not_in_SD
ENSMUSG00000070323	Mmp27	6	2.22143	4.66355	1.1543e-15	6.13031e-14	up	up_WD_not_in_SD
ENSMUSG00000022817	Itgb5	6	0.812457	1.7562	1.33796e-15	7.04243e-14	up	up_WD_not_in_SD
ENSMUSG00000112023	Lilr4b	6	2.16082	4.4717	1.37227e-15	7.20131e-14	up	up_WD_not_in_SD
ENSMUSG00000049303	Syt12	6	2.3782	5.19886	1.3864e-15	7.2537e-14	up	up_WD_not_in_SD
ENSMUSG00000071714	Csf2rb2	6	1.84392	3.58983	1.40279e-15	7.31751e-14	up	up_WD_not_in_SD
ENSMUSG00000029304	Spp1	6	2.28152	4.8619	1.41518e-15	7.36021e-14	up	up_WD_not_in_SD
ENSMUSG00000001131	Timp1	6	4.04377	16.4929	1.44935e-15	7.51554e-14	up	up_WD_not_in_SD
ENSMUSG00000027803	Wwtr1	6	0.97658	1.9678	1.63338e-15	8.44476e-14	up	up_WD_not_in_SD
ENSMUSG00000090555	Gm8893	6	-1.57527	0.33558	1.67611e-15	8.64011e-14	down	down_WD_not_in_SD
ENSMUSG00000021423	Ly86	6	1.36603	2.5776	1.69505e-15	8.71208e-14	up	up_WD_not_in_SD
ENSMUSG00000071713	Csf2rb	6	1.1462	2.2133	1.71036e-15	8.76497e-14	up	up_WD_not_in_SD
ENSMUSG00000026272	Agxt	6	-1.15523	0.448995	1.80535e-15	9.22468e-14	down	down_WD_not_in_SD
ENSMUSG00000026628	Atf3	6	2.29542	4.90895	1.9574e-15	9.97249e-14	up	up_WD_not_in_SD
ENSMUSG00000057191	AB124611	6	1.41105	2.65931	1.96591e-15	9.98672e-14	up	up_WD_not_in_SD
ENSMUSG00000035498	Cdcp1	6	1.75985	3.38662	2.16038e-15	1.09428e-13	up	up_WD_not_in_SD
ENSMUSG00000030748	Il4ra	6	0.594831	1.5103	2.66807e-15	1.34753e-13	up	up_WD_not_in_SD
ENSMUSG00000020806	Rhbdf2	6	1.09403	2.13469	2.73013e-15	1.3749e-13	up	up_WD_not_in_SD
ENSMUSG00000049866	Arl4c	6	1.26184	2.39801	2.76535e-15	1.38863e-13	up	up_WD_not_in_SD
ENSMUSG00000028179	Cth	6	-1.12626	0.458102	3.34803e-15	1.67642e-13	down	down_WD_not_in_SD
ENSMUSG00000079547	H2-DMb1	6	2.14098	4.41061	3.41168e-15	1.7034e-13	up	up_WD_not_in_SD
ENSMUSG00000023915	Tnfrsf21	6	1.17972	2.26533	3.89604e-15	1.93969e-13	up	up_WD_not_in_SD
ENSMUSG00000026956	Uap1l1	6	2.26142	4.79464	3.9562e-15	1.96405e-13	up	up_WD_not_in_SD
ENSMUSG00000025887	Casp12	6	2.43215	5.39695	4.62001e-15	2.2871e-13	up	up_WD_not_in_SD
ENSMUSG00000035459	Stab2	6	0.816312	1.7609	4.65089e-15	2.29588e-13	up	up_WD_not_in_SD
ENSMUSG00000034917	Tjp3	6	1.09233	2.13218	4.90476e-15	2.41438e-13	up	up_WD_not_in_SD
ENSMUSG00000078688	Mup2	6	-4.04207	0.0607038	5.07431e-15	2.49083e-13	down	down_WD_in_SD
ENSMUSG00000022146	Osmr	6	1.6833	3.21161	5.13604e-15	2.50705e-13	up	up_WD_not_in_SD
ENSMUSG00000075044	Slc22a29	6	3.46647	11.0538	5.13236e-15	2.50705e-13	up	up_WD_not_in_SD
ENSMUSG00000036894	Rap2b	6	1.30337	2.46805	5.16769e-15	2.51547e-13	up	up_WD_not_in_SD
ENSMUSG00000041219	Arhgap11a	6	1.64977	3.13785	5.35263e-15	2.59825e-13	up	up_WD_not_in_SD
ENSMUSG00000005397	Nid1	6	1.85621	3.62054	5.56346e-15	2.69312e-13	up	up_WD_not_in_SD
ENSMUSG00000057228	Aadat	6	-1.02224	0.492351	5.65967e-15	2.72564e-13	down	down_WD_not_in_SD
ENSMUSG00000085795	Zfp703	6	0.880171	1.84059	5.66184e-15	2.72564e-13	up	up_WD_not_in_SD
ENSMUSG00000035891	Cerk	6	1.28077	2.42968	5.78303e-15	2.77633e-13	up	up_WD_not_in_SD
ENSMUSG00000078350	Smim1	6	-1.73684	0.300025	6.06142e-15	2.90201e-13	down	down_WD_not_in_SD
ENSMUSG00000031150	Ccdc120	6	3.38085	10.4169	6.09701e-15	2.91107e-13	up	up_WD_not_in_SD
ENSMUSG00000041912	Tdrkh	6	-0.873443	0.545843	6.69659e-15	3.18863e-13	down	down_WD_not_in_SD
ENSMUSG00000073490	Ifi207	6	1.30575	2.47212	9.35876e-15	4.4321e-13	up	up_WD_not_in_SD
ENSMUSG00000031004	Mki67	6	2.1589	4.46574	1.03086e-14	4.86873e-13	up	up_WD_not_in_SD
ENSMUSG00000031974	Abcb10	6	-0.628206	0.646981	1.06269e-14	5.00553e-13	down	down_WD_not_in_SD
ENSMUSG00000018965	Ywhah	6	0.72207	1.64955	1.10126e-14	5.17326e-13	up	up_WD_not_in_SD
ENSMUSG00000023067	Cdkn1a	6	2.94038	7.67614	1.15831e-14	5.42665e-13	up	up_WD_not_in_SD
ENSMUSG00000048779	P2ry6	6	1.54968	2.92752	1.18368e-14	5.53071e-13	up	up_WD_not_in_SD
ENSMUSG00000029919	Hpgds	6	2.73377	6.65192	1.2115e-14	5.64561e-13	up	up_WD_not_in_SD
ENSMUSG00000025154	Arhgap19	6	1.23513	2.35403	1.38535e-14	6.43855e-13	up	up_WD_not_in_SD
ENSMUSG00000003283	Hck	6	1.36222	2.57081	1.40612e-14	6.51775e-13	up	up_WD_not_in_SD
ENSMUSG00000001270	Ckb	6	1.30863	2.47706	1.43819e-14	6.63125e-13	up	up_WD_not_in_SD
ENSMUSG00000031217	Efnb1	6	0.725935	1.65397	1.49268e-14	6.86438e-13	up	up_WD_not_in_SD
ENSMUSG00000027261	Hao1	6	-0.847425	0.555776	1.53392e-14	7.03548e-13	down	down_WD_not_in_SD
ENSMUSG00000117239	Gpr31c	6	4.40865	21.2391	1.56717e-14	7.16918e-13	up	up_WD_not_in_SD
ENSMUSG00000034330	Plcg2	6	1.34501	2.54032	1.61271e-14	7.35823e-13	up	up_WD_not_in_SD
ENSMUSG00000022324	Matn2	6	1.45207	2.73601	1.67255e-14	7.61143e-13	up	up_WD_not_in_SD
ENSMUSG00000025877	Hk3	6	1.44376	2.72028	1.69638e-14	7.69978e-13	up	up_WD_not_in_SD
ENSMUSG00000033715	Akr1c14	6	-1.09198	0.469117	1.79277e-14	8.11622e-13	down	down_WD_not_in_SD
ENSMUSG00000021213	Akr1c13	6	-0.74581	0.596333	1.89931e-14	8.57634e-13	down	down_WD_not_in_SD
ENSMUSG00000034993	Vat1	6	0.879886	1.84023	2.09428e-14	9.43233e-13	up	up_WD_not_in_SD
ENSMUSG00000031165	Was	6	1.17439	2.25697	2.15209e-14	9.64302e-13	up	up_WD_not_in_SD
ENSMUSG00000098557	Kctd12	6	1.41845	2.67299	2.19505e-14	9.81036e-13	up	up_WD_not_in_SD
ENSMUSG00000000594	Gm2a	6	-0.661495	0.632223	2.40547e-14	1.07234e-12	down	down_WD_not_in_SD
ENSMUSG00000028467	Gba2	6	-0.87057	0.546931	2.48829e-14	1.10643e-12	down	down_WD_not_in_SD
ENSMUSG00000078439	Smim24	6	2.62341	6.16206	2.70538e-14	1.19991e-12	up	up_WD_not_in_SD
ENSMUSG00000097715	Gpr137b-ps	6	1.92451	3.79607	2.76844e-14	1.22477e-12	up	up_WD_not_in_SD
ENSMUSG00000054226	Tprkb	6	-0.585359	0.666483	2.98437e-14	1.31697e-12	down	down_WD_not_in_SD
ENSMUSG00000009687	Fxyd5	6	1.40772	2.65317	3.2461e-14	1.42886e-12	up	up_WD_not_in_SD
ENSMUSG00000091387	Gcnt4	6	-1.37816	0.384709	3.31079e-14	1.45367e-12	down	down_WD_not_in_SD
ENSMUSG00000056124	B4galt6	6	1.69039	3.22744	3.33004e-14	1.45846e-12	up	up_WD_not_in_SD
ENSMUSG00000029408	Abcb9	6	1.00276	2.00383	3.4363e-14	1.50123e-12	up	up_WD_not_in_SD
ENSMUSG00000026458	Ppfia4	6	1.60924	3.05092	3.56903e-14	1.54761e-12	up	up_WD_not_in_SD
ENSMUSG00000027386	Fbln7	6	1.76088	3.38906	3.56258e-14	1.54761e-12	up	up_WD_not_in_SD
ENSMUSG00000050022	Amz1	6	2.52655	5.76191	3.56421e-14	1.54761e-12	up	up_WD_not_in_SD
ENSMUSG00000038608	Dock10	6	1.29832	2.45942	3.60232e-14	1.55818e-12	up	up_WD_not_in_SD
ENSMUSG00000070704	Ugt2b36	6	-0.741737	0.598019	3.70547e-14	1.59884e-12	down	down_WD_not_in_SD
ENSMUSG00000023249	Parp3	6	0.72146	1.64885	3.78656e-14	1.62981e-12	up	up_WD_not_in_SD
ENSMUSG00000037406	Htra4	6	-3.03878	0.121685	3.91798e-14	1.68223e-12	down	down_WD_not_in_SD
ENSMUSG00000069662	Marcks	6	1.13717	2.19949	3.95669e-14	1.69469e-12	up	up_WD_not_in_SD
ENSMUSG00000040134	Rdh7	6	-0.589329	0.664652	4.28737e-14	1.83183e-12	down	down_WD_not_in_SD
ENSMUSG00000032012	Nectin1	6	0.856083	1.81012	4.65694e-14	1.98488e-12	up	up_WD_not_in_SD
ENSMUSG00000035273	Hpse	6	0.842748	1.79346	4.75013e-14	2.01967e-12	up	up_WD_not_in_SD
ENSMUSG00000038729	Akap2	6	1.37555	2.59466	4.77959e-14	2.02727e-12	up	up_WD_not_in_SD
ENSMUSG00000060224	Pyroxd2	6	0.647314	1.56625	5.69436e-14	2.40942e-12	up	up_WD_not_in_SD
ENSMUSG00000034853	Acot11	6	1.49027	2.80941	5.73382e-14	2.42026e-12	up	up_WD_not_in_SD
ENSMUSG00000033676	Gabrb3	6	1.76694	3.40331	5.75433e-14	2.42306e-12	up	up_WD_not_in_SD
ENSMUSG00000027556	Car1	6	-1.52721	0.346948	5.84966e-14	2.45728e-12	down	down_WD_not_in_SD
ENSMUSG00000032207	Lipc	6	-0.788552	0.578925	5.95971e-14	2.4975e-12	down	down_WD_not_in_SD
ENSMUSG00000027641	Rbl1	6	1.23232	2.34944	6.39204e-14	2.66589e-12	up	up_WD_not_in_SD
ENSMUSG00000028494	Plin2	6	1.18483	2.27337	6.7063e-14	2.78367e-12	up	up_WD_not_in_SD
ENSMUSG00000000078	Klf6	6	1.65013	3.13862	6.85306e-14	2.83785e-12	up	up_WD_not_in_SD
ENSMUSG00000037306	Man1c1	6	1.10417	2.14976	6.99849e-14	2.89122e-12	up	up_WD_not_in_SD
ENSMUSG00000053063	Clec12a	6	1.51002	2.84814	7.15934e-14	2.95069e-12	up	up_WD_not_in_SD
ENSMUSG00000029299	Abcg3	6	1.27194	2.41486	7.73672e-14	3.18116e-12	up	up_WD_not_in_SD
ENSMUSG00000037953	A4gnt	6	6.08325	67.8016	7.96813e-14	3.26096e-12	up	up_WD_not_in_SD
ENSMUSG00000022443	Myh9	6	0.824607	1.77105	8.37558e-14	3.4197e-12	up	up_WD_not_in_SD
ENSMUSG00000098188	Sowahc	6	0.993544	1.99107	8.75976e-14	3.56822e-12	up	up_WD_not_in_SD
ENSMUSG00000027435	Cd93	6	1.33898	2.52972	9.33537e-14	3.79385e-12	up	up_WD_not_in_SD
ENSMUSG00000020458	Rtn4	6	1.16146	2.23684	9.4851e-14	3.84576e-12	up	up_WD_not_in_SD
ENSMUSG00000052160	Pld4	6	1.20148	2.29975	9.7533e-14	3.94534e-12	up	up_WD_not_in_SD
ENSMUSG00000039959	Hip1	6	1.09239	2.13227	1.03855e-13	4.19137e-12	up	up_WD_not_in_SD
ENSMUSG00000002384	Bmp8b	6	6.02571	65.1508	1.05487e-13	4.24744e-12	up	up_WD_not_in_SD
ENSMUSG00000038976	Ppp1r9b	6	0.957772	1.94231	1.06024e-13	4.25925e-12	up	up_WD_not_in_SD
ENSMUSG00000025366	Esyt1	6	0.607184	1.52328	1.09184e-13	4.37612e-12	up	up_WD_not_in_SD
ENSMUSG00000026343	Gpr39	6	0.784798	1.72285	1.17537e-13	4.70012e-12	up	up_WD_not_in_SD
ENSMUSG00000045775	Slc16a5	6	2.72113	6.59389	1.21968e-13	4.86619e-12	up	up_WD_not_in_SD
ENSMUSG00000036896	C1qc	6	1.13164	2.19107	1.27952e-13	5.0933e-12	up	up_WD_not_in_SD
ENSMUSG00000044313	Mab21l3	6	4.19074	18.2615	1.38957e-13	5.51879e-12	up	up_WD_not_in_SD
ENSMUSG00000022340	Sybu	6	4.00917	16.102	1.40015e-13	5.54822e-12	up	up_WD_not_in_SD
ENSMUSG00000021306	Gpr137b	6	1.77506	3.42253	1.4576e-13	5.76278e-12	up	up_WD_not_in_SD
ENSMUSG00000025287	Acot9	6	1.34642	2.54281	1.49185e-13	5.87162e-12	up	up_WD_not_in_SD
ENSMUSG00000030945	Acsm2	6	-3.53049	0.0865397	1.49098e-13	5.87162e-12	down	down_WD_not_in_SD
ENSMUSG00000026170	Cyp27a1	6	-0.719202	0.607433	1.49569e-13	5.87352e-12	down	down_WD_not_in_SD
ENSMUSG00000024063	Lbh	6	1.07875	2.11221	1.52002e-13	5.95569e-12	up	up_WD_not_in_SD
ENSMUSG00000024542	Cep192	6	1.2597	2.39446	1.57615e-13	6.16178e-12	up	up_WD_not_in_SD
ENSMUSG00000031903	Pla2g15	6	0.830922	1.77882	1.85711e-13	7.24396e-12	up	up_WD_not_in_SD
ENSMUSG00000026837	Col5a1	6	1.22961	2.34504	1.87497e-13	7.29733e-12	up	up_WD_not_in_SD
ENSMUSG00000038515	Grtp1	6	-0.699614	0.615737	1.94223e-13	7.54234e-12	down	down_WD_not_in_SD
ENSMUSG00000019850	Tnfaip3	6	1.65814	3.1561	1.97087e-13	7.63659e-12	up	up_WD_not_in_SD
ENSMUSG00000016283	H2-M2	6	4.59809	24.2193	1.98684e-13	7.6814e-12	up	up_WD_not_in_SD
ENSMUSG00000028359	Orm3	6	2.9112	7.52244	1.99637e-13	7.70124e-12	up	up_WD_in_SD
ENSMUSG00000037649	H2-DMa	6	1.55347	2.93523	2.10102e-13	8.08709e-12	up	up_WD_not_in_SD
ENSMUSG00000056394	Lig1	6	1.45796	2.74719	2.14778e-13	8.2489e-12	up	up_WD_not_in_SD
ENSMUSG00000028859	Csf3r	6	1.74058	3.3417	2.24999e-13	8.62251e-12	up	up_WD_not_in_SD
ENSMUSG00000074677	Sirpb1c	6	2.75056	6.72981	2.28943e-13	8.75445e-12	up	up_WD_not_in_SD
ENSMUSG00000050578	Mmp13	6	3.88968	14.8221	2.3302e-13	8.89088e-12	up	up_WD_not_in_SD
ENSMUSG00000032349	Elovl5	6	1.85396	3.61491	2.44341e-13	9.30253e-12	up	up_WD_not_in_SD
ENSMUSG00000023044	Csad	6	-1.37859	0.384593	2.55411e-13	9.70284e-12	down	down_WD_not_in_SD
ENSMUSG00000025268	Maged2	6	1.04489	2.06321	2.63938e-13	1.0005e-11	up	up_WD_not_in_SD
ENSMUSG00000020695	Mrc2	6	2.02257	4.06308	2.84764e-13	1.07711e-11	up	up_WD_not_in_SD
ENSMUSG00000037731	Themis2	6	1.30024	2.46269	3.03402e-13	1.14513e-11	up	up_WD_not_in_SD
ENSMUSG00000026480	Ncf2	6	1.27409	2.41846	3.04687e-13	1.1475e-11	up	up_WD_not_in_SD
ENSMUSG00000021687	Scamp1	6	-0.694841	0.617777	3.13137e-13	1.17679e-11	down	down_WD_not_in_SD
ENSMUSG00000052688	Rab7b	6	1.80317	3.48987	3.20569e-13	1.20214e-11	up	up_WD_not_in_SD
ENSMUSG00000032661	Oas3	6	1.56274	2.95415	3.32192e-13	1.24305e-11	up	up_WD_not_in_SD
ENSMUSG00000023885	Thbs2	6	1.59868	3.02867	3.42172e-13	1.27766e-11	up	up_WD_not_in_SD
ENSMUSG00000058818	Pirb	6	1.41822	2.67256	3.65471e-13	1.36175e-11	up	up_WD_not_in_SD
ENSMUSG00000004552	Ctse	6	2.69593	6.47973	3.68715e-13	1.37091e-11	up	up_WD_not_in_SD
ENSMUSG00000070427	Il18bp	6	1.05934	2.08398	3.70047e-13	1.37295e-11	up	up_WD_not_in_SD
ENSMUSG00000002031	Ift46	6	-0.586157	0.666115	3.77063e-13	1.39331e-11	down	down_WD_not_in_SD
ENSMUSG00000031434	Morc4	6	1.64852	3.13511	3.77132e-13	1.39331e-11	up	up_WD_not_in_SD
ENSMUSG00000000957	Mmp14	6	1.016	2.02231	3.78009e-13	1.39361e-11	up	up_WD_not_in_SD
ENSMUSG00000003484	Cyp4f18	6	2.57659	5.96529	3.81102e-13	1.39911e-11	up	up_WD_not_in_SD
ENSMUSG00000026791	Slc2a8	6	-0.752129	0.593727	3.80694e-13	1.39911e-11	down	down_WD_not_in_SD
ENSMUSG00000024851	Pitpnm1	6	1.5178	2.86354	3.90078e-13	1.42906e-11	up	up_WD_not_in_SD
ENSMUSG00000059325	Hopx	6	-1.26032	0.41745	3.99243e-13	1.45653e-11	down	down_WD_not_in_SD
ENSMUSG00000001517	Foxm1	6	2.28441	4.87166	4.02336e-13	1.46476e-11	up	up_WD_not_in_SD
ENSMUSG00000038517	Tbkbp1	6	0.743509	1.67424	4.09501e-13	1.48774e-11	up	up_WD_not_in_SD
ENSMUSG00000074738	Fndc10	6	2.75686	6.75924	4.10426e-13	1.48801e-11	up	up_WD_not_in_SD
ENSMUSG00000021175	Cdca7l	6	2.33635	5.05023	4.2651e-13	1.54312e-11	up	up_WD_not_in_SD
ENSMUSG00000037868	Egr2	6	4.44613	21.7981	4.27823e-13	1.54467e-11	up	up_WD_not_in_SD
ENSMUSG00000048120	Entpd1	6	1.12498	2.18098	4.65484e-13	1.67718e-11	up	up_WD_not_in_SD
ENSMUSG00000043518	Rai2	6	1.0028	2.00388	5.36636e-13	1.92957e-11	up	up_WD_not_in_SD
ENSMUSG00000032802	Srxn1	6	0.968592	1.95693	5.40194e-13	1.93838e-11	up	up_WD_not_in_SD
ENSMUSG00000019189	Rnf145	6	0.940593	1.91932	5.52098e-13	1.97703e-11	up	up_WD_not_in_SD
ENSMUSG00000033105	Lss	6	-1.3892	0.381776	5.56059e-13	1.98714e-11	down	down_WD_not_in_SD
ENSMUSG00000037788	Vopp1	6	1.04112	2.05783	5.57409e-13	1.9879e-11	up	up_WD_not_in_SD
ENSMUSG00000084309	Mup-ps20	6	-3.38114	0.095979	5.93703e-13	2.11303e-11	down	down_WD_not_in_SD
ENSMUSG00000024621	Csf1r	6	1.00265	2.00367	6.01757e-13	2.13734e-11	up	up_WD_not_in_SD
ENSMUSG00000022895	Ets2	6	0.725561	1.65354	6.36808e-13	2.25268e-11	up	up_WD_not_in_SD
ENSMUSG00000098112	Bin2	6	1.39393	2.62793	6.41275e-13	2.26389e-11	up	up_WD_not_in_SD
ENSMUSG00000034652	Cd300a	6	1.20305	2.30226	6.53243e-13	2.30149e-11	up	up_WD_not_in_SD
ENSMUSG00000031375	Bgn	6	0.875346	1.83445	6.5663e-13	2.30414e-11	up	up_WD_not_in_SD
ENSMUSG00000068735	Trp53i11	6	0.878367	1.83829	6.5588e-13	2.30414e-11	up	up_WD_not_in_SD
ENSMUSG00000027230	Creb3l1	6	1.63497	3.10581	6.84087e-13	2.39568e-11	up	up_WD_not_in_SD
ENSMUSG00000029778	Adcyap1r1	6	1.50127	2.83092	6.88332e-13	2.40572e-11	up	up_WD_not_in_SD
ENSMUSG00000022472	Desi1	6	-0.670375	0.628343	6.94099e-13	2.42103e-11	down	down_WD_not_in_SD
ENSMUSG00000021262	Evl	6	1.64719	3.13224	7.20092e-13	2.5067e-11	up	up_WD_not_in_SD
ENSMUSG00000010651	Acaa1b	6	1.4493	2.73076	7.26817e-13	2.52508e-11	up	up_WD_not_in_SD
ENSMUSG00000022892	App	6	0.863641	1.81962	7.28924e-13	2.52737e-11	up	up_WD_not_in_SD
ENSMUSG00000018411	Mapt	6	2.07944	4.22642	7.3815e-13	2.54924e-11	up	up_WD_not_in_SD
ENSMUSG00000059326	Csf2ra	6	1.88678	3.69808	7.79005e-13	2.67975e-11	up	up_WD_not_in_SD
ENSMUSG00000066441	Rdh11	6	-1.56746	0.337402	8.09777e-13	2.78013e-11	down	down_WD_not_in_SD
ENSMUSG00000094806	Cyp2d10	6	-0.66673	0.629933	8.26397e-13	2.83163e-11	down	down_WD_not_in_SD
ENSMUSG00000024070	Prkd3	6	-0.976036	0.508375	8.51172e-13	2.91081e-11	down	down_WD_not_in_SD
ENSMUSG00000000791	Il12rb1	6	-1.77442	0.292311	8.87832e-13	3.03025e-11	down	down_WD_not_in_SD
ENSMUSG00000031997	Trpc6	6	-1.38422	0.383098	8.90517e-13	3.03349e-11	down	down_WD_not_in_SD
ENSMUSG00000037440	Vnn1	6	2.12377	4.3583	9.06463e-13	3.0818e-11	up	up_WD_not_in_SD
ENSMUSG00000095115	Itpripl2	6	1.08399	2.11989	9.3847e-13	3.18442e-11	up	up_WD_not_in_SD
ENSMUSG00000029009	Mthfr	6	1.66169	3.16387	9.45711e-13	3.19657e-11	up	up_WD_not_in_SD
ENSMUSG00000059498	Fcgr3	6	1.11693	2.16886	9.44072e-13	3.19657e-11	up	up_WD_not_in_SD
ENSMUSG00000070031	Sp140	6	1.31812	2.4934	9.66114e-13	3.25923e-11	up	up_WD_not_in_SD
ENSMUSG00000004730	Adgre1	6	1.57909	2.98781	9.81388e-13	3.29803e-11	up	up_WD_not_in_SD
ENSMUSG00000040322	Slc25a24	6	1.92532	3.7982	1.00469e-12	3.36985e-11	up	up_WD_not_in_SD
ENSMUSG00000056665	Them6	6	0.994782	1.99278	1.04081e-12	3.48432e-11	up	up_WD_not_in_SD
ENSMUSG00000031502	Col4a1	6	1.19284	2.28602	1.07766e-12	3.60079e-11	up	up_WD_not_in_SD
ENSMUSG00000023169	Slc38a1	6	1.33102	2.51581	1.16128e-12	3.86656e-11	up	up_WD_not_in_SD
ENSMUSG00000056529	Ptafr	6	1.75124	3.36647	1.16163e-12	3.86656e-11	up	up_WD_not_in_SD
ENSMUSG00000026922	Agpat2	6	0.756888	1.68984	1.33147e-12	4.42347e-11	up	up_WD_not_in_SD
ENSMUSG00000034255	Arhgap27	6	1.64799	3.13397	1.34127e-12	4.44758e-11	up	up_WD_not_in_SD
ENSMUSG00000024780	Cdc37l1	6	-0.624597	0.648601	1.36578e-12	4.52025e-11	down	down_WD_not_in_SD
ENSMUSG00000041895	Wipi1	6	-0.761166	0.590019	1.40099e-12	4.62803e-11	down	down_WD_not_in_SD
ENSMUSG00000040420	Cdh18	6	2.23792	4.71717	1.42743e-12	4.70647e-11	up	up_WD_not_in_SD
ENSMUSG00000063506	Arhgap22	6	3.01343	8.07481	1.44885e-12	4.76811e-11	up	up_WD_not_in_SD
ENSMUSG00000025289	Prdx4	6	-0.749626	0.594758	1.46189e-12	4.80199e-11	down	down_WD_not_in_SD
ENSMUSG00000002111	Spi1	6	1.52087	2.86964	1.5003e-12	4.91889e-11	up	up_WD_not_in_SD
ENSMUSG00000004508	Gab2	6	1.05357	2.07566	1.55967e-12	5.10398e-11	up	up_WD_not_in_SD
ENSMUSG00000005413	Hmox1	6	1.13626	2.19811	1.61619e-12	5.26891e-11	up	up_WD_not_in_SD
ENSMUSG00000011034	Slc5a1	6	2.36438	5.14932	1.61911e-12	5.26891e-11	up	up_WD_not_in_SD
ENSMUSG00000058715	Fcer1g	6	1.26243	2.39899	1.61674e-12	5.26891e-11	up	up_WD_not_in_SD
ENSMUSG00000051682	Treml4	6	1.25514	2.3869	1.62279e-12	5.27107e-11	up	up_WD_not_in_SD
ENSMUSG00000079419	Ms4a6c	6	1.59048	3.01149	1.7298e-12	5.60821e-11	up	up_WD_not_in_SD
ENSMUSG00000082361	Btc	6	1.33062	2.51511	1.79073e-12	5.79499e-11	up	up_WD_not_in_SD
ENSMUSG00000036813	Entpd8	6	-0.645228	0.639392	1.84601e-12	5.95185e-11	down	down_WD_not_in_SD
ENSMUSG00000042210	Abhd14a	6	-0.718629	0.607675	1.84514e-12	5.95185e-11	down	down_WD_not_in_SD
ENSMUSG00000058260	Serpina9	6	-3.67115	0.0785006	1.88569e-12	6.06857e-11	down	down_WD_not_in_SD
ENSMUSG00000061578	Ksr2	6	2.08326	4.23764	1.89078e-12	6.07378e-11	up	up_WD_not_in_SD
ENSMUSG00000020122	Egfr	6	-1.87233	0.273132	2.00731e-12	6.43629e-11	down	down_WD_not_in_SD
ENSMUSG00000066154	Mup3	6	-1.48771	0.356579	2.04093e-12	6.5321e-11	down	down_WD_not_in_SD
ENSMUSG00000050989	Selenon	6	1.14858	2.21696	2.08688e-12	6.66695e-11	up	up_WD_not_in_SD
ENSMUSG00000027459	Fam110a	6	1.13921	2.2026	2.16232e-12	6.89536e-11	up	up_WD_not_in_SD
ENSMUSG00000016940	Kctd2	6	0.834364	1.78307	2.18637e-12	6.95933e-11	up	up_WD_not_in_SD
ENSMUSG00000038173	Enpp6	6	1.27001	2.41164	2.19833e-12	6.9847e-11	up	up_WD_in_SD
ENSMUSG00000068747	Sort1	6	-1.13712	0.454667	2.26406e-12	7.18048e-11	down	down_WD_not_in_SD
ENSMUSG00000017453	Pipox	6	-0.597036	0.661111	2.27826e-12	7.21242e-11	down	down_WD_not_in_SD
ENSMUSG00000022790	Igsf11	6	0.929081	1.90406	2.30023e-12	7.26883e-11	up	up_WD_not_in_SD
ENSMUSG00000022550	Adck5	6	-1.05384	0.481686	2.35104e-12	7.41216e-11	down	down_WD_not_in_SD
ENSMUSG00000025351	Cd63	6	2.2918	4.89668	2.35408e-12	7.41216e-11	up	up_WD_not_in_SD
ENSMUSG00000022969	Il10rb	6	0.855803	1.80977	2.39738e-12	7.53495e-11	up	up_WD_not_in_SD
ENSMUSG00000043587	Pxylp1	6	0.746704	1.67795	2.43731e-12	7.64667e-11	up	up_WD_not_in_SD
ENSMUSG00000038147	Cd84	6	1.19046	2.28225	2.45875e-12	7.70013e-11	up	up_WD_not_in_SD
ENSMUSG00000025743	Sdc3	6	0.929186	1.9042	2.51579e-12	7.86466e-11	up	up_WD_not_in_SD
ENSMUSG00000018983	E2f2	6	1.92235	3.79039	2.64512e-12	8.23946e-11	up	up_WD_not_in_SD
ENSMUSG00000025473	Adam8	6	2.97731	7.87518	2.67076e-12	8.28979e-11	up	up_WD_not_in_SD
ENSMUSG00000034595	Ppp1r18	6	1.0528	2.07455	2.66897e-12	8.28979e-11	up	up_WD_not_in_SD
ENSMUSG00000031378	Abcd1	6	0.813376	1.75732	2.72448e-12	8.44153e-11	up	up_WD_not_in_SD
ENSMUSG00000009035	Tmem184b	6	0.69284	1.61646	2.89287e-12	8.94742e-11	up	up_WD_not_in_SD
ENSMUSG00000074639	Rdh16f2	6	-1.57375	0.335934	2.90196e-12	8.95968e-11	down	down_WD_not_in_SD
ENSMUSG00000034612	Chst11	6	2.84062	7.16327	2.97175e-12	9.15897e-11	up	up_WD_not_in_SD
ENSMUSG00000045136	Tubb2b	6	3.63189	12.3967	3.12539e-12	9.61552e-11	up	up_WD_not_in_SD
ENSMUSG00000023015	Racgap1	6	1.96709	3.90979	3.31205e-12	1.01719e-10	up	up_WD_not_in_SD
ENSMUSG00000054364	Rhob	6	0.683369	1.60589	3.4839e-12	1.06809e-10	up	up_WD_not_in_SD
ENSMUSG00000058207	Serpina3k	6	-1.6186	0.325651	3.82543e-12	1.17074e-10	down	down_WD_not_in_SD
ENSMUSG00000027965	Olfm3	6	1.5961	3.02324	3.86024e-12	1.17933e-10	up	up_WD_not_in_SD
ENSMUSG00000031264	Btk	6	1.37513	2.59391	3.91963e-12	1.19539e-10	up	up_WD_not_in_SD
ENSMUSG00000001228	Uhrf1	6	2.28653	4.8788	4.01075e-12	1.21892e-10	up	up_WD_not_in_SD
ENSMUSG00000022665	Ccdc80	6	1.23721	2.35742	4.02814e-12	1.22208e-10	up	up_WD_not_in_SD
ENSMUSG00000039201	Tbc1d25	6	0.815488	1.75989	4.20346e-12	1.27306e-10	up	up_WD_not_in_SD
ENSMUSG00000006342	Susd2	6	1.10989	2.15829	4.2353e-12	1.28048e-10	up	up_WD_not_in_SD
ENSMUSG00000058620	Adra2b	6	0.919545	1.89152	4.3636e-12	1.31699e-10	up	up_WD_not_in_SD
ENSMUSG00000047617	Paxx	6	-1.05663	0.480752	4.62513e-12	1.39352e-10	down	down_WD_not_in_SD
ENSMUSG00000031965	Tbx20	6	1.41958	2.67507	4.95387e-12	1.49e-10	up	up_WD_not_in_SD
ENSMUSG00000026639	Lamb3	6	1.19149	2.28388	4.99587e-12	1.50005e-10	up	up_WD_not_in_SD
ENSMUSG00000039942	Ptger4	6	2.17639	4.52022	5.09134e-12	1.52609e-10	up	up_WD_not_in_SD
ENSMUSG00000026773	Pfkfb3	6	-2.04677	0.242025	5.15786e-12	1.54338e-10	down	down_WD_not_in_SD
ENSMUSG00000039323	Igfbp2	6	-1.35328	0.391402	5.23971e-12	1.56519e-10	down	down_WD_not_in_SD
ENSMUSG00000021822	Plau	6	1.67126	3.18493	5.27612e-12	1.57338e-10	up	up_WD_not_in_SD
ENSMUSG00000075284	Wipf1	6	1.04932	2.06956	5.29038e-12	1.57495e-10	up	up_WD_not_in_SD
ENSMUSG00000054793	Cadm4	6	-2.11417	0.230978	5.40878e-12	1.60473e-10	down	down_WD_not_in_SD
ENSMUSG00000020053	Igf1	6	-0.755652	0.592279	5.57848e-12	1.65227e-10	down	down_WD_not_in_SD
ENSMUSG00000039936	Pik3cd	6	1.27443	2.41904	5.58891e-12	1.65256e-10	up	up_WD_not_in_SD
ENSMUSG00000111709	Gm3776	6	2.75015	6.72789	6.02287e-12	1.77787e-10	up	up_WD_not_in_SD
ENSMUSG00000006219	Fblim1	6	1.67988	3.20402	6.03575e-12	1.77866e-10	up	up_WD_not_in_SD
ENSMUSG00000027952	Pmvk	6	-1.37742	0.384907	6.12432e-12	1.80172e-10	down	down_WD_not_in_SD
ENSMUSG00000018927	Ccl6	6	1.60723	3.04666	6.19845e-12	1.82047e-10	up	up_WD_not_in_SD
ENSMUSG00000049044	Rapgef4	6	-1.23434	0.425036	6.21667e-12	1.82276e-10	down	down_WD_not_in_SD
ENSMUSG00000027496	Aurka	6	1.69694	3.24213	6.42405e-12	1.88041e-10	up	up_WD_not_in_SD
ENSMUSG00000027750	Postn	6	1.15999	2.23456	6.74744e-12	1.97177e-10	up	up_WD_not_in_SD
ENSMUSG00000038179	Slamf7	6	2.42941	5.38672	6.80815e-12	1.98618e-10	up	up_WD_not_in_SD
ENSMUSG00000012123	Crybg2	6	2.0674	4.19131	7.02158e-12	2.04503e-10	up	up_WD_not_in_SD
ENSMUSG00000022372	Sla	6	1.18716	2.27703	7.09907e-12	2.06416e-10	up	up_WD_not_in_SD
ENSMUSG00000030867	Plk1	6	2.43073	5.39166	7.35295e-12	2.13443e-10	up	up_WD_not_in_SD
ENSMUSG00000033533	Acsm1	6	-0.720837	0.606745	7.41165e-12	2.1479e-10	down	down_WD_not_in_SD
ENSMUSG00000004207	Psap	6	0.679624	1.60172	7.44836e-12	2.15141e-10	up	up_WD_not_in_SD
ENSMUSG00000032369	Plscr1	6	1.07978	2.11372	7.4405e-12	2.15141e-10	up	up_WD_not_in_SD
ENSMUSG00000090306	Adh6-ps1	6	-1.69402	0.309064	7.48552e-12	2.15857e-10	down	down_WD_not_in_SD
ENSMUSG00000029231	Pdgfra	6	1.20762	2.30956	7.90326e-12	2.27528e-10	up	up_WD_not_in_SD
ENSMUSG00000044037	Als2cl	6	0.977734	1.96937	8.05199e-12	2.31429e-10	up	up_WD_not_in_SD
ENSMUSG00000041515	Irf8	6	1.14585	2.21276	8.49632e-12	2.43399e-10	up	up_WD_not_in_SD
ENSMUSG00000021215	Net1	6	0.740614	1.67089	8.56498e-12	2.44564e-10	up	up_WD_not_in_SD
ENSMUSG00000052384	Nrros	6	0.88305	1.84427	8.55394e-12	2.44564e-10	up	up_WD_not_in_SD
ENSMUSG00000031101	Sash3	6	1.37511	2.59388	9.08844e-12	2.58665e-10	up	up_WD_not_in_SD
ENSMUSG00000024253	Dync2li1	6	1.35197	2.55261	9.27525e-12	2.63553e-10	up	up_WD_not_in_SD
ENSMUSG00000036905	C1qb	6	1.08905	2.12734	9.33761e-12	2.64894e-10	up	up_WD_not_in_SD
ENSMUSG00000076612	Ighg2c	6	6.55857	94.26	9.50403e-12	2.69178e-10	up	up_WD_in_SD
ENSMUSG00000071551	Akr1c19	6	-1.28972	0.409031	9.84293e-12	2.78325e-10	down	down_WD_not_in_SD
ENSMUSG00000090946	Ccdc71l	6	0.818619	1.76372	9.87643e-12	2.78822e-10	up	up_WD_not_in_SD
ENSMUSG00000053774	Ubxn7	6	-0.672533	0.627404	1.04912e-11	2.95701e-10	down	down_WD_not_in_SD
ENSMUSG00000052974	Cyp2f2	6	-1.19038	0.438189	1.07329e-11	3.02024e-10	down	down_WD_not_in_SD
ENSMUSG00000056383	AI987944	6	-0.595758	0.661697	1.08746e-11	3.0552e-10	down	down_WD_not_in_SD
ENSMUSG00000036943	Rab8b	6	1.11255	2.16227	1.09018e-11	3.05793e-10	up	up_WD_not_in_SD
ENSMUSG00000051506	Wdfy4	6	1.66095	3.16224	1.12868e-11	3.16086e-10	up	up_WD_not_in_SD
ENSMUSG00000022844	Pdia5	6	-1.0016	0.499445	1.13913e-11	3.18502e-10	down	down_WD_not_in_SD
ENSMUSG00000038178	Slc43a2	6	0.953419	1.93646	1.15146e-11	3.21434e-10	up	up_WD_not_in_SD
ENSMUSG00000025856	Pdgfa	6	0.96399	1.9507	1.15723e-11	3.22529e-10	up	up_WD_not_in_SD
ENSMUSG00000008496	Pou2f2	6	2.0332	4.09312	1.17277e-11	3.25765e-10	up	up_WD_not_in_SD
ENSMUSG00000026548	Slamf9	6	1.9098	3.75757	1.17402e-11	3.25765e-10	up	up_WD_not_in_SD
ENSMUSG00000045912	C2cd4c	6	4.1291	17.4978	1.17443e-11	3.25765e-10	up	up_WD_not_in_SD
ENSMUSG00000041642	Kif21b	6	1.15656	2.22925	1.23324e-11	3.41534e-10	up	up_WD_not_in_SD
ENSMUSG00000039115	Itga9	6	0.866496	1.82323	1.31311e-11	3.6308e-10	up	up_WD_not_in_SD
ENSMUSG00000026737	Pip4k2a	6	0.947703	1.9288	1.34817e-11	3.71598e-10	up	up_WD_not_in_SD
ENSMUSG00000016763	Scube1	6	2.98656	7.92582	1.38131e-11	3.80132e-10	up	up_WD_not_in_SD
ENSMUSG00000015950	Ncf1	6	1.20111	2.29916	1.4398e-11	3.95604e-10	up	up_WD_not_in_SD
ENSMUSG00000030148	Clec4a2	6	1.67227	3.18715	1.58397e-11	4.34536e-10	up	up_WD_not_in_SD
ENSMUSG00000082676	Gm11843	6	3.81757	14.0994	1.63341e-11	4.47397e-10	up	up_WD_not_in_SD
ENSMUSG00000064294	Aox3	6	-1.10916	0.463563	1.67814e-11	4.58929e-10	down	down_WD_not_in_SD
ENSMUSG00000078675	Mup16	6	-2.28062	0.205809	1.75425e-11	4.78992e-10	down	down_WD_not_in_SD
ENSMUSG00000037148	Arhgap10	6	1.19563	2.29045	1.79965e-11	4.90622e-10	up	up_WD_not_in_SD
ENSMUSG00000021340	Gpld1	6	-0.713896	0.609671	1.82702e-11	4.97222e-10	down	down_WD_not_in_SD
ENSMUSG00000024812	Tjp2	6	0.725319	1.65327	1.82955e-11	4.97222e-10	up	up_WD_not_in_SD
ENSMUSG00000024044	Epb41l3	6	1.27834	2.42559	1.83645e-11	4.98321e-10	up	up_WD_not_in_SD
ENSMUSG00000079553	Kifc1	6	2.40226	5.28631	1.85477e-11	5.02514e-10	up	up_WD_not_in_SD
ENSMUSG00000027870	Hao2	6	3.65273	12.5771	2.04884e-11	5.53375e-10	up	up_WD_not_in_SD
ENSMUSG00000018930	Ccl4	6	3.63004	12.3808	2.06652e-11	5.5729e-10	up	up_WD_not_in_SD
ENSMUSG00000030257	Srgap3	6	-1.61385	0.326726	2.07541e-11	5.58825e-10	down	down_WD_not_in_SD
ENSMUSG00000000682	Cd52	6	1.43883	2.71101	2.10813e-11	5.66763e-10	up	up_WD_not_in_SD
ENSMUSG00000020805	Slc13a5	6	1.71224	3.27669	2.11846e-11	5.68664e-10	up	up_WD_not_in_SD
ENSMUSG00000110777	Ifi30	6	0.956289	1.94031	2.19829e-11	5.89188e-10	up	up_WD_not_in_SD
ENSMUSG00000026222	Sp100	6	0.809527	1.75264	2.21488e-11	5.92727e-10	up	up_WD_not_in_SD
ENSMUSG00000031778	Cx3cl1	6	1.94082	3.83924	2.22343e-11	5.94104e-10	up	up_WD_not_in_SD
ENSMUSG00000032377	Plscr4	6	1.12466	2.18051	2.37983e-11	6.33956e-10	up	up_WD_not_in_SD
ENSMUSG00000031628	Casp3	6	-0.637577	0.642792	2.38349e-11	6.33966e-10	down	down_WD_not_in_SD
ENSMUSG00000022126	Acod1	6	4.76215	27.1362	2.42159e-11	6.43119e-10	up	up_WD_not_in_SD
ENSMUSG00000056515	Rab31	6	0.82747	1.77457	2.46862e-11	6.54616e-10	up	up_WD_not_in_SD
ENSMUSG00000048163	Selplg	6	1.28875	2.44317	2.55022e-11	6.75228e-10	up	up_WD_not_in_SD
ENSMUSG00000022534	Mefv	6	2.36166	5.13963	2.59594e-11	6.85258e-10	up	up_WD_not_in_SD
ENSMUSG00000018507	Trpv2	6	1.22436	2.33651	2.60542e-11	6.86722e-10	up	up_WD_not_in_SD
ENSMUSG00000029780	Nt5c3	6	-0.689923	0.619887	2.64723e-11	6.96693e-10	down	down_WD_not_in_SD
ENSMUSG00000020123	Avpr1a	6	-1.75952	0.295345	2.6515e-11	6.96766e-10	down	down_WD_not_in_SD
ENSMUSG00000057572	Zbtb8os	6	-0.644065	0.639907	2.71828e-11	7.13241e-10	down	down_WD_not_in_SD
ENSMUSG00000093930	Hmgcs1	6	-1.17939	0.441537	2.73118e-11	7.15552e-10	down	down_WD_not_in_SD
ENSMUSG00000047810	Ccdc88b	6	1.64864	3.13538	2.75753e-11	7.21376e-10	up	up_WD_not_in_SD
ENSMUSG00000038403	Hjv	6	0.758328	1.69153	2.82457e-11	7.36108e-10	up	up_WD_not_in_SD
ENSMUSG00000056888	Glipr1	6	1.91523	3.77173	2.85632e-11	7.42771e-10	up	up_WD_not_in_SD
ENSMUSG00000108857	Gm44578	6	-1.68381	0.31126	2.89239e-11	7.51033e-10	down	down_WD_not_in_SD
ENSMUSG00000042842	Serpinb6b	6	1.78249	3.44019	2.92091e-11	7.57312e-10	up	up_WD_not_in_SD
ENSMUSG00000072964	Bhlhb9	6	1.52553	2.87892	3.16736e-11	8.19995e-10	up	up_WD_not_in_SD
ENSMUSG00000004677	Myo9b	6	0.808709	1.75164	3.18785e-11	8.24079e-10	up	up_WD_not_in_SD
ENSMUSG00000046722	Cdc42se1	6	0.648602	1.56765	3.25651e-11	8.39343e-10	up	up_WD_not_in_SD
ENSMUSG00000096887	Gm20594	6	-1.44639	0.366937	3.25214e-11	8.39343e-10	down	down_WD_not_in_SD
ENSMUSG00000041828	Abca8a	6	-1.23727	0.424175	3.45543e-11	8.89303e-10	down	down_WD_not_in_SD
ENSMUSG00000037278	Tmem97	6	-0.663696	0.631259	3.49405e-11	8.9792e-10	down	down_WD_not_in_SD
ENSMUSG00000001119	Col6a1	6	1.25539	2.38732	3.54918e-11	9.09413e-10	up	up_WD_not_in_SD
ENSMUSG00000043079	Synpo	6	1.41827	2.67265	3.54725e-11	9.09413e-10	up	up_WD_not_in_SD
ENSMUSG00000027356	Fermt1	6	2.1611	4.47257	3.70905e-11	9.48984e-10	up	up_WD_not_in_SD
ENSMUSG00000016194	Hsd11b1	6	-0.728537	0.603516	3.82719e-11	9.7778e-10	down	down_WD_not_in_SD
ENSMUSG00000030304	Ergic2	6	-0.788304	0.579024	3.85546e-11	9.83566e-10	down	down_WD_not_in_SD
ENSMUSG00000057054	Inca1	6	-0.839231	0.558941	3.88841e-11	9.90523e-10	down	down_WD_not_in_SD
ENSMUSG00000001403	Ube2c	6	1.80094	3.48448	3.91743e-11	9.96239e-10	up	up_WD_not_in_SD
ENSMUSG00000026676	Ccdc3	6	1.34221	2.5354	3.92225e-11	9.96239e-10	up	up_WD_not_in_SD
ENSMUSG00000026675	Hsd17b7	6	-1.17303	0.443489	4.04183e-11	1.02512e-09	down	down_WD_not_in_SD
ENSMUSG00000020437	Myo1g	6	1.56382	2.95635	4.14101e-11	1.04875e-09	up	up_WD_not_in_SD
ENSMUSG00000006517	Mvd	6	-1.87054	0.27347	4.2703e-11	1.07994e-09	down	down_WD_not_in_SD
ENSMUSG00000020400	Tnip1	6	0.69911	1.6235	4.54124e-11	1.14637e-09	up	up_WD_not_in_SD
ENSMUSG00000022673	Mcm4	6	1.26998	2.41159	4.54611e-11	1.14637e-09	up	up_WD_not_in_SD
ENSMUSG00000078963	Hsbp1l1	6	-1.87196	0.273201	4.62646e-11	1.16495e-09	down	down_WD_not_in_SD
ENSMUSG00000000739	Sult5a1	6	-2.08182	0.236216	5.0083e-11	1.25747e-09	down	down_WD_not_in_SD
ENSMUSG00000027035	Cers6	6	1.34001	2.53153	5.08438e-11	1.27389e-09	up	up_WD_not_in_SD
ENSMUSG00000035184	Fam124a	6	1.31262	2.48392	5.08826e-11	1.27389e-09	up	up_WD_not_in_SD
ENSMUSG00000072849	Serpina1e	6	-4.03818	0.0608678	5.35344e-11	1.33454e-09	down	down_WD_not_in_SD
ENSMUSG00000006403	Adamts4	6	3.08987	8.51421	5.48718e-11	1.36593e-09	up	up_WD_not_in_SD
ENSMUSG00000021886	Gpr65	6	1.5093	2.84672	5.80068e-11	1.44192e-09	up	up_WD_not_in_SD
ENSMUSG00000016496	Cd274	6	1.3643	2.57452	5.83296e-11	1.44788e-09	up	up_WD_not_in_SD
ENSMUSG00000023232	Serinc2	6	1.12592	2.18241	5.93733e-11	1.4717e-09	up	up_WD_not_in_SD
ENSMUSG00000032380	Dapk2	6	0.936434	1.91379	6.08523e-11	1.50622e-09	up	up_WD_not_in_SD
ENSMUSG00000059743	Fdps	6	-1.80179	0.286819	6.34423e-11	1.56811e-09	down	down_WD_not_in_SD
ENSMUSG00000051146	Camk2n2	6	1.15389	2.22514	6.46391e-11	1.59543e-09	up	up_WD_not_in_SD
ENSMUSG00000040690	Col16a1	6	1.28822	2.44226	6.71523e-11	1.65513e-09	up	up_WD_not_in_SD
ENSMUSG00000031907	Zfp90	6	1.15529	2.2273	6.76669e-11	1.66546e-09	up	up_WD_not_in_SD
ENSMUSG00000020573	Pik3cg	6	1.83782	3.5747	6.9185e-11	1.69805e-09	up	up_WD_not_in_SD
ENSMUSG00000020905	Usp43	6	3.39765	10.5389	7.33042e-11	1.79662e-09	up	up_WD_not_in_SD
ENSMUSG00000028459	Cd72	6	1.63574	3.10747	7.71144e-11	1.88736e-09	up	up_WD_not_in_SD
ENSMUSG00000000489	Pdgfb	6	1.60262	3.03694	7.72432e-11	1.88787e-09	up	up_WD_not_in_SD
ENSMUSG00000038172	Ttc39b	6	-0.877997	0.544122	7.84473e-11	1.91195e-09	down	down_WD_not_in_SD
ENSMUSG00000026425	Srgap2	6	0.816173	1.76073	7.86839e-11	1.91504e-09	up	up_WD_not_in_SD
ENSMUSG00000042198	Chchd7	6	-0.796179	0.575872	8.03992e-11	1.95136e-09	down	down_WD_not_in_SD
ENSMUSG00000021884	Hacl1	6	-0.954497	0.516022	8.42562e-11	2.0393e-09	down	down_WD_not_in_SD
ENSMUSG00000028088	Fmo5	6	0.807697	1.75041	8.55545e-11	2.06786e-09	up	up_WD_not_in_SD
ENSMUSG00000044583	Tlr7	6	1.80941	3.50498	8.65924e-11	2.09006e-09	up	up_WD_not_in_SD
ENSMUSG00000041625	Ggact	6	-0.62799	0.647077	8.83107e-11	2.12859e-09	down	down_WD_not_in_SD
ENSMUSG00000022514	Il1rap	6	-0.691032	0.61941	8.85958e-11	2.13252e-09	down	down_WD_not_in_SD
ENSMUSG00000028755	Cda	6	1.45724	2.74583	8.90641e-11	2.14085e-09	up	up_WD_not_in_SD
ENSMUSG00000025648	Pfkfb4	6	1.55232	2.93288	8.98021e-11	2.15562e-09	up	up_WD_not_in_SD
ENSMUSG00000091264	Smim13	6	-0.737954	0.599589	9.12785e-11	2.18805e-09	down	down_WD_not_in_SD
ENSMUSG00000071715	Ncf4	6	1.79157	3.46192	9.18402e-11	2.1985e-09	up	up_WD_not_in_SD
ENSMUSG00000020101	Vsir	6	1.08351	2.11919	9.42919e-11	2.25411e-09	up	up_WD_not_in_SD
ENSMUSG00000029366	Dck	6	0.784422	1.7224	9.79215e-11	2.33448e-09	up	up_WD_not_in_SD
ENSMUSG00000024158	Hagh	6	-0.698625	0.616159	9.9e-11	2.35698e-09	down	down_WD_not_in_SD
ENSMUSG00000023057	Fabp2	6	1.37055	2.58569	1.03087e-10	2.45095e-09	up	up_WD_not_in_SD
ENSMUSG00000038224	Serpinf2	6	-0.65606	0.634609	1.04905e-10	2.49077e-09	down	down_WD_not_in_SD
ENSMUSG00000045284	Dcaf12l1	6	0.905178	1.87278	1.06181e-10	2.51766e-09	up	up_WD_not_in_SD
ENSMUSG00000013707	Tnfaip8l2	6	1.3247	2.50481	1.08183e-10	2.56165e-09	up	up_WD_not_in_SD
ENSMUSG00000079457	Gm7609	6	1.24798	2.37508	1.11665e-10	2.64052e-09	up	up_WD_not_in_SD
ENSMUSG00000025912	Mybl1	6	3.05332	8.30118	1.1363e-10	2.68335e-09	up	up_WD_not_in_SD
ENSMUSG00000050592	Fam78a	6	1.31106	2.48124	1.14952e-10	2.70725e-09	up	up_WD_not_in_SD
ENSMUSG00000092417	Gpank1	6	-0.788621	0.578897	1.17738e-10	2.76542e-09	down	down_WD_not_in_SD
ENSMUSG00000037348	Paqr7	6	1.13243	2.19227	1.21098e-10	2.83291e-09	up	up_WD_not_in_SD
ENSMUSG00000034723	Tmx4	6	-0.900284	0.535781	1.23532e-10	2.88599e-09	down	down_WD_not_in_SD
ENSMUSG00000037196	Pacrg	6	3.73271	13.2941	1.26208e-10	2.94457e-09	up	up_WD_not_in_SD
ENSMUSG00000099974	Bcl2a1d	6	2.38648	5.22881	1.29936e-10	3.02751e-09	up	up_WD_not_in_SD
ENSMUSG00000018459	Slc13a3	6	1.24844	2.37584	1.31058e-10	3.04958e-09	up	up_WD_not_in_SD
ENSMUSG00000001506	Col1a1	6	2.4037	5.29159	1.3234e-10	3.07531e-09	up	up_WD_not_in_SD
ENSMUSG00000026582	Sele	6	5.3648	41.2065	1.37653e-10	3.19454e-09	up	up_WD_not_in_SD
ENSMUSG00000028059	Arhgef2	6	1.69092	3.22862	1.47716e-10	3.41026e-09	up	up_WD_not_in_SD
ENSMUSG00000054404	Slfn5	6	0.815688	1.76014	1.47729e-10	3.41026e-09	up	up_WD_not_in_SD
ENSMUSG00000026657	Frmd4a	6	0.976454	1.96762	1.56174e-10	3.60046e-09	up	up_WD_not_in_SD
ENSMUSG00000083594	Gm13722	6	-1.49505	0.354769	1.58506e-10	3.6494e-09	down	down_WD_not_in_SD
ENSMUSG00000069631	Strada	6	0.735319	1.66477	1.68683e-10	3.87859e-09	up	up_WD_not_in_SD
ENSMUSG00000017009	Sdc4	6	-0.843818	0.557167	1.72027e-10	3.95029e-09	down	down_WD_not_in_SD
ENSMUSG00000018381	Abi3	6	1.16858	2.2479	1.74259e-10	3.98801e-09	up	up_WD_not_in_SD
ENSMUSG00000026858	Miga2	6	0.999119	1.99878	1.74354e-10	3.98801e-09	up	up_WD_not_in_SD
ENSMUSG00000039981	Zc3h12d	6	1.25965	2.39437	1.7984e-10	4.10811e-09	up	up_WD_not_in_SD
ENSMUSG00000033538	Casp4	6	1.83928	3.57831	1.81717e-10	4.14557e-09	up	up_WD_not_in_SD
ENSMUSG00000059248	Sept9	6	0.728774	1.65723	1.85047e-10	4.21054e-09	up	up_WD_not_in_SD
ENSMUSG00000006800	Sulf2	6	1.15026	2.21954	1.86737e-10	4.24347e-09	up	up_WD_not_in_SD
ENSMUSG00000066607	Insyn1	6	3.28357	9.7376	1.992e-10	4.52081e-09	up	up_WD_not_in_SD
ENSMUSG00000021210	Akr1c6	6	-0.912467	0.531276	2.01563e-10	4.5685e-09	down	down_WD_not_in_SD
ENSMUSG00000022215	Fitm1	6	1.35218	2.55298	2.04775e-10	4.6293e-09	up	up_WD_in_SD
ENSMUSG00000038151	Prdm1	6	2.07286	4.2072	2.10045e-10	4.74229e-09	up	up_WD_not_in_SD
ENSMUSG00000026043	Col3a1	6	1.77476	3.42181	2.17131e-10	4.89595e-09	up	up_WD_not_in_SD
ENSMUSG00000096802	Gm15433	6	3.96119	15.5753	2.21329e-10	4.97776e-09	up	up_WD_in_SD
ENSMUSG00000059089	Fcgr4	6	1.36587	2.57731	2.24681e-10	5.04666e-09	up	up_WD_not_in_SD
ENSMUSG00000026121	Sema4c	6	0.852058	1.80507	2.2624e-10	5.06865e-09	up	up_WD_not_in_SD
ENSMUSG00000032744	Heyl	6	1.24816	2.37538	2.26749e-10	5.07355e-09	up	up_WD_not_in_SD
ENSMUSG00000021125	Arg2	6	3.54497	11.6719	2.28896e-10	5.11503e-09	up	up_WD_not_in_SD
ENSMUSG00000090958	Lrrc32	6	0.9136	1.88374	2.29425e-10	5.1203e-09	up	up_WD_not_in_SD
ENSMUSG00000026638	Irf6	6	-1.09559	0.467946	2.3101e-10	5.1491e-09	down	down_WD_not_in_SD
ENSMUSG00000029381	Shroom3	6	0.956074	1.94002	2.31683e-10	5.15753e-09	up	up_WD_not_in_SD
ENSMUSG00000026728	Vim	6	1.14422	2.21027	2.34702e-10	5.2181e-09	up	up_WD_not_in_SD
ENSMUSG00000002769	Gnmt	6	-1.1942	0.437027	2.38546e-10	5.29681e-09	down	down_WD_not_in_SD
ENSMUSG00000074183	Gsta1	6	2.60773	6.09545	2.439e-10	5.40883e-09	up	up_WD_not_in_SD
ENSMUSG00000075701	Selenos	6	-0.741138	0.598267	2.4724e-10	5.47595e-09	down	down_WD_not_in_SD
ENSMUSG00000026074	Map4k4	6	1.2354	2.35447	2.5197e-10	5.55958e-09	up	up_WD_not_in_SD
ENSMUSG00000071177	Serpina1d	6	-0.852559	0.553802	2.51907e-10	5.55958e-09	down	down_WD_not_in_SD
ENSMUSG00000030579	Tyrobp	6	1.06994	2.09934	2.64008e-10	5.81783e-09	up	up_WD_not_in_SD
ENSMUSG00000036957	Lrfn3	6	1.30755	2.47521	2.66863e-10	5.87334e-09	up	up_WD_not_in_SD
ENSMUSG00000026890	Lhx6	6	1.18577	2.27485	2.70113e-10	5.93739e-09	up	up_WD_not_in_SD
ENSMUSG00000005553	Atp4a	6	-2.00345	0.249404	2.73053e-10	5.99447e-09	down	down_WD_not_in_SD
ENSMUSG00000044708	Kcnj10	6	1.28882	2.44328	2.84331e-10	6.22642e-09	up	up_WD_not_in_SD
ENSMUSG00000022751	Nit2	6	-0.680397	0.623994	2.87985e-10	6.29188e-09	down	down_WD_not_in_SD
ENSMUSG00000045382	Cxcr4	6	2.21644	4.64746	2.8804e-10	6.29188e-09	up	up_WD_not_in_SD
ENSMUSG00000028063	Lmna	6	0.69835	1.62265	2.94511e-10	6.4092e-09	up	up_WD_not_in_SD
ENSMUSG00000031303	Map3k15	6	1.53304	2.89395	2.94402e-10	6.4092e-09	up	up_WD_in_SD
ENSMUSG00000030772	Dkk3	6	1.39638	2.63239	2.97616e-10	6.46871e-09	up	up_WD_not_in_SD
ENSMUSG00000026042	Col5a2	6	1.55316	2.9346	3.05757e-10	6.6374e-09	up	up_WD_not_in_SD
ENSMUSG00000002588	Pon1	6	-0.800896	0.573993	3.08368e-10	6.68577e-09	down	down_WD_not_in_SD
ENSMUSG00000069910	Spdl1	6	2.18266	4.5399	3.12258e-10	6.76171e-09	up	up_WD_not_in_SD
ENSMUSG00000069170	Adgrv1	6	1.87201	3.66041	3.225e-10	6.97487e-09	up	up_WD_not_in_SD
ENSMUSG00000019122	Ccl9	6	-0.979585	0.507126	3.28951e-10	7.10558e-09	down	down_WD_not_in_SD
ENSMUSG00000011256	Adam19	6	1.47682	2.78334	3.36391e-10	7.25732e-09	up	up_WD_not_in_SD
ENSMUSG00000037613	Tnfrsf23	6	1.8232	3.53865	3.47943e-10	7.4973e-09	up	up_WD_not_in_SD
ENSMUSG00000022074	Tnfrsf10b	6	1.80135	3.48545	3.48402e-10	7.49794e-09	up	up_WD_not_in_SD
ENSMUSG00000066191	Anks6	6	2.00609	4.01693	3.65346e-10	7.85292e-09	up	up_WD_not_in_SD
ENSMUSG00000031875	Cmtm3	6	0.835823	1.78487	3.68427e-10	7.90941e-09	up	up_WD_not_in_SD
ENSMUSG00000042632	Pla2g6	6	0.811953	1.75559	3.80558e-10	8.15981e-09	up	up_WD_not_in_SD
ENSMUSG00000019461	Plscr3	6	0.711837	1.63789	3.87463e-10	8.2977e-09	up	up_WD_not_in_SD
ENSMUSG00000004952	Rasa4	6	1.66891	3.17973	3.92087e-10	8.38644e-09	up	up_WD_not_in_SD
ENSMUSG00000038943	Prc1	6	2.12766	4.3701	3.95385e-10	8.44665e-09	up	up_WD_not_in_SD
ENSMUSG00000055541	Lair1	6	1.38099	2.60447	3.96789e-10	8.46628e-09	up	up_WD_not_in_SD
ENSMUSG00000049555	Tmie	6	1.27471	2.41951	4.03391e-10	8.59666e-09	up	up_WD_not_in_SD
ENSMUSG00000040158	Tax1bp3	6	0.682375	1.60478	4.11509e-10	8.75898e-09	up	up_WD_not_in_SD
ENSMUSG00000004043	Stat5a	6	0.903022	1.86998	4.18794e-10	8.9032e-09	up	up_WD_not_in_SD
ENSMUSG00000002983	Relb	6	1.4577	2.7467	4.35853e-10	9.25459e-09	up	up_WD_not_in_SD
ENSMUSG00000054477	Kcnn2	6	-0.726781	0.604251	4.4372e-10	9.41019e-09	down	down_WD_not_in_SD
ENSMUSG00000024694	Keg1	6	-1.48976	0.356072	4.47059e-10	9.46953e-09	down	down_WD_not_in_SD
ENSMUSG00000049493	Pls1	6	2.39321	5.25324	4.73843e-10	1.00005e-08	up	up_WD_not_in_SD
ENSMUSG00000037411	Serpine1	6	2.56543	5.91931	4.91971e-10	1.03706e-08	up	up_WD_not_in_SD
ENSMUSG00000073489	Ifi204	6	0.874497	1.83337	4.99743e-10	1.05217e-08	up	up_WD_not_in_SD
ENSMUSG00000020102	Slc16a7	6	1.08941	2.12787	5.20097e-10	1.09371e-08	up	up_WD_not_in_SD
ENSMUSG00000023947	Nfkbie	6	0.979205	1.97138	5.23432e-10	1.0994e-08	up	up_WD_not_in_SD
ENSMUSG00000057465	Saa2	6	4.1963	18.3322	5.25154e-10	1.10169e-08	up	up_WD_not_in_SD
ENSMUSG00000030657	Xylt1	6	2.11645	4.33627	5.38433e-10	1.12819e-08	up	up_WD_not_in_SD
ENSMUSG00000036362	P2ry13	6	1.1854	2.27426	5.657e-10	1.1839e-08	up	up_WD_not_in_SD
ENSMUSG00000027796	Smad9	6	-1.9946	0.250938	5.69274e-10	1.18996e-08	down	down_WD_not_in_SD
ENSMUSG00000004933	Matk	6	2.60716	6.09301	5.72189e-10	1.19462e-08	up	up_WD_not_in_SD
ENSMUSG00000029413	Naaa	6	0.908105	1.87658	5.92619e-10	1.23433e-08	up	up_WD_not_in_SD
ENSMUSG00000020914	Top2a	6	2.01167	4.03249	6.18147e-10	1.28597e-08	up	up_WD_not_in_SD
ENSMUSG00000002699	Lcp2	6	1.42721	2.68926	6.20896e-10	1.29015e-08	up	up_WD_not_in_SD
ENSMUSG00000033033	Calhm2	6	0.941779	1.9209	6.2215e-10	1.29122e-08	up	up_WD_not_in_SD
ENSMUSG00000090667	Gm765	6	2.09796	4.28102	6.56325e-10	1.35892e-08	up	up_WD_not_in_SD
ENSMUSG00000033436	Armcx2	6	0.810088	1.75332	6.70576e-10	1.38514e-08	up	up_WD_not_in_SD
ENSMUSG00000035780	Ugt2a3	6	-0.861683	0.55031	6.74788e-10	1.39136e-08	down	down_WD_not_in_SD
ENSMUSG00000022436	Sh3bp1	6	1.32094	2.49828	6.7702e-10	1.39351e-08	up	up_WD_not_in_SD
ENSMUSG00000022679	Mpv17l	6	-1.19031	0.438208	6.81062e-10	1.40018e-08	down	down_WD_not_in_SD
ENSMUSG00000026872	Zeb2	6	1.04661	2.06568	6.98587e-10	1.43453e-08	up	up_WD_not_in_SD
ENSMUSG00000020715	Ern1	6	-0.807247	0.571471	7.03119e-10	1.44214e-08	down	down_WD_not_in_SD
ENSMUSG00000061540	Orm2	6	3.35216	10.2118	7.05695e-10	1.44572e-08	up	up_WD_not_in_SD
ENSMUSG00000024663	Rab3il1	6	0.798715	1.73955	7.18079e-10	1.46937e-08	up	up_WD_not_in_SD
ENSMUSG00000032224	Fam81a	6	-1.59327	0.33142	7.27488e-10	1.48688e-08	down	down_WD_not_in_SD
ENSMUSG00000033427	Upb1	6	-0.660078	0.632844	7.48794e-10	1.52864e-08	down	down_WD_not_in_SD
ENSMUSG00000027398	Il1b	6	2.14269	4.41585	7.66997e-10	1.56398e-08	up	up_WD_not_in_SD
ENSMUSG00000037972	Snn	6	1.12155	2.1758	8.11622e-10	1.65304e-08	up	up_WD_not_in_SD
ENSMUSG00000041115	Iqsec2	6	0.648674	1.56773	8.37501e-10	1.69981e-08	up	up_WD_not_in_SD
ENSMUSG00000044350	Lacc1	6	1.00133	2.00185	8.57694e-10	1.73675e-08	up	up_WD_not_in_SD
ENSMUSG00000031304	Il2rg	6	1.23943	2.36106	8.88497e-10	1.79497e-08	up	up_WD_not_in_SD
ENSMUSG00000054863	Tafa5	6	1.47064	2.77145	8.94145e-10	1.80221e-08	up	up_WD_not_in_SD
ENSMUSG00000043391	2510009E07Rik	6	0.812416	1.75615	8.98235e-10	1.80837e-08	up	up_WD_not_in_SD
ENSMUSG00000061322	Dnaic1	6	-4.71613	0.0380456	9.33e-10	1.8762e-08	down	down_WD_not_in_SD
ENSMUSG00000000530	Acvrl1	6	1.00465	2.00645	9.36916e-10	1.88191e-08	up	up_WD_not_in_SD
ENSMUSG00000048782	Insc	6	1.01945	2.02715	9.56682e-10	1.9172e-08	up	up_WD_not_in_SD
ENSMUSG00000015355	Cd48	6	1.22351	2.33513	9.61674e-10	1.9228e-08	up	up_WD_not_in_SD
ENSMUSG00000021431	Snrnp48	6	-0.612995	0.653838	9.61353e-10	1.9228e-08	down	down_WD_not_in_SD
ENSMUSG00000020227	Irak3	6	1.96274	3.89803	9.63698e-10	1.92464e-08	up	up_WD_not_in_SD
ENSMUSG00000113924	Gm48493	6	-7.84771	0.00434114	9.69646e-10	1.93431e-08	down	down_WD_not_in_SD
ENSMUSG00000044968	Napepld	6	1.1509	2.22052	9.75705e-10	1.94418e-08	up	up_WD_not_in_SD
ENSMUSG00000033450	Tagap	6	1.84307	3.58774	1.00184e-09	1.98719e-08	up	up_WD_not_in_SD
ENSMUSG00000091366	Gm17040	6	-3.15707	0.112106	1.01256e-09	2.00619e-08	down	down_WD_not_in_SD
ENSMUSG00000029771	Irf5	6	-0.926136	0.526266	1.02348e-09	2.02551e-08	down	down_WD_not_in_SD
ENSMUSG00000030827	Fgf21	6	2.716	6.57047	1.04761e-09	2.07092e-08	up	up_WD_not_in_SD
ENSMUSG00000031444	F10	6	-0.613446	0.653633	1.05624e-09	2.08563e-08	down	down_WD_not_in_SD
ENSMUSG00000050010	Shisa3	6	3.51151	11.4043	1.06817e-09	2.10443e-08	up	up_WD_not_in_SD
ENSMUSG00000028457	Atp8b5	6	1.95933	3.88882	1.08139e-09	2.12807e-08	up	up_WD_not_in_SD
ENSMUSG00000063873	Slc24a3	6	1.70512	3.26056	1.09444e-09	2.15133e-08	up	up_WD_not_in_SD
ENSMUSG00000043487	Acot6	6	1.61762	3.06868	1.09711e-09	2.15417e-08	up	up_WD_not_in_SD
ENSMUSG00000029580	Actb	6	0.661824	1.58208	1.09933e-09	2.15609e-08	up	up_WD_not_in_SD
ENSMUSG00000091813	Ces2h	6	1.64754	3.13298	1.13662e-09	2.22673e-08	up	up_WD_not_in_SD
ENSMUSG00000034641	Cd300ld	6	0.986408	1.98125	1.16149e-09	2.27036e-08	up	up_WD_not_in_SD
ENSMUSG00000024696	Lpxn	6	1.18875	2.27954	1.19204e-09	2.32228e-08	up	up_WD_not_in_SD
ENSMUSG00000032898	Fbxo21	6	-1.17991	0.441378	1.22319e-09	2.37766e-08	down	down_WD_not_in_SD
ENSMUSG00000023018	Smarcd1	6	0.90386	1.87107	1.23619e-09	2.40028e-08	up	up_WD_not_in_SD
ENSMUSG00000030774	Pak1	6	1.43346	2.70093	1.24023e-09	2.40545e-08	up	up_WD_not_in_SD
ENSMUSG00000064246	Chil1	6	3.21911	9.3121	1.28044e-09	2.47519e-08	up	up_WD_not_in_SD
ENSMUSG00000018868	Pnpla5	6	4.79631	27.7865	1.31615e-09	2.5386e-08	up	up_WD_not_in_SD
ENSMUSG00000036545	Adamts2	6	1.18054	2.26661	1.32922e-09	2.55817e-08	up	up_WD_not_in_SD
ENSMUSG00000015745	Plekho1	6	1.05205	2.07348	1.41324e-09	2.7109e-08	up	up_WD_not_in_SD
ENSMUSG00000037685	Atp8a1	6	1.06515	2.09239	1.41732e-09	2.71576e-08	up	up_WD_not_in_SD
ENSMUSG00000074254	Cyp2a4	6	4.15268	17.7862	1.43814e-09	2.75264e-08	up	up_WD_not_in_SD
ENSMUSG00000046223	Plaur	6	1.80028	3.48287	1.45203e-09	2.77617e-08	up	up_WD_not_in_SD
ENSMUSG00000011877	Git1	6	0.64751	1.56646	1.491e-09	2.84446e-08	up	up_WD_not_in_SD
ENSMUSG00000021036	Sptlc2	6	0.675998	1.5977	1.58133e-09	3.01349e-08	up	up_WD_not_in_SD
ENSMUSG00000018654	Ikzf1	6	1.34284	2.53651	1.61867e-09	3.08129e-08	up	up_WD_not_in_SD
ENSMUSG00000034675	Dbn1	6	1.19349	2.28706	1.62348e-09	3.08709e-08	up	up_WD_not_in_SD
ENSMUSG00000000215	Ins2	6	20.608	1.59815e+06	1.62727e-09	3.08757e-08	up	up_WD_in_SD
ENSMUSG00000033880	Lgals3bp	6	0.634961	1.5529	1.64744e-09	3.12244e-08	up	up_WD_not_in_SD
ENSMUSG00000038079	Tmem237	6	0.998506	1.99793	1.65315e-09	3.12987e-08	up	up_WD_not_in_SD
ENSMUSG00000030342	Cd9	6	0.960378	1.94582	1.66261e-09	3.14099e-08	up	up_WD_not_in_SD
ENSMUSG00000021298	Gpr132	6	2.3645	5.14973	1.69603e-09	3.20045e-08	up	up_WD_not_in_SD
ENSMUSG00000000120	Ngfr	6	0.920048	1.89218	1.72704e-09	3.25216e-08	up	up_WD_not_in_SD
ENSMUSG00000078771	Evi2a	6	1.38773	2.61666	1.7315e-09	3.25705e-08	up	up_WD_not_in_SD
ENSMUSG00000026321	Tnfrsf11a	6	1.59454	3.01997	1.7708e-09	3.32739e-08	up	up_WD_not_in_SD
ENSMUSG00000030745	Il21r	6	2.37681	5.19386	1.7737e-09	3.32926e-08	up	up_WD_not_in_SD
ENSMUSG00000045576	St7l	6	-0.717623	0.608098	1.78793e-09	3.35237e-08	down	down_WD_not_in_SD
ENSMUSG00000029925	Tbxas1	6	1.29749	2.458	1.8151e-09	3.39378e-08	up	up_WD_not_in_SD
ENSMUSG00000031889	D230025D16Rik	6	-0.903516	0.534582	1.81779e-09	3.39378e-08	down	down_WD_not_in_SD
ENSMUSG00000042759	Apobr	6	1.3877	2.61661	1.81219e-09	3.39378e-08	up	up_WD_not_in_SD
ENSMUSG00000053318	Slamf8	6	1.84676	3.59693	1.81773e-09	3.39378e-08	up	up_WD_not_in_SD
ENSMUSG00000032939	Nup93	6	0.667863	1.58872	1.86376e-09	3.4759e-08	up	up_WD_not_in_SD
ENSMUSG00000060336	Zfp937	6	-0.783161	0.581092	1.89784e-09	3.53569e-08	down	down_WD_not_in_SD
ENSMUSG00000028427	Aqp7	6	3.03124	8.1751	1.96533e-09	3.65752e-08	up	up_WD_not_in_SD
ENSMUSG00000023349	Clec4n	6	1.33548	2.52359	1.97002e-09	3.66235e-08	up	up_WD_not_in_SD
ENSMUSG00000037035	Inhbb	6	1.55077	2.92973	1.977e-09	3.67142e-08	up	up_WD_not_in_SD
ENSMUSG00000026189	Pecr	6	-0.591975	0.663434	1.99285e-09	3.69693e-08	down	down_WD_not_in_SD
ENSMUSG00000033059	Pygb	6	0.997526	1.99657	2.0621e-09	3.82134e-08	up	up_WD_not_in_SD
ENSMUSG00000041859	Mcm3	6	1.22612	2.33937	2.06552e-09	3.82361e-08	up	up_WD_not_in_SD
ENSMUSG00000094921	Vmn2r112	6	-1.51598	0.34966	2.07214e-09	3.83182e-08	down	down_WD_not_in_SD
ENSMUSG00000041481	Serpina3g	6	1.19848	2.29499	2.07441e-09	3.83196e-08	up	up_WD_not_in_SD
ENSMUSG00000052534	Pbx1	6	0.658478	1.57842	2.12533e-09	3.92188e-08	up	up_WD_not_in_SD
ENSMUSG00000063838	Cdc42ep5	6	1.46128	2.75352	2.1538e-09	3.97022e-08	up	up_WD_not_in_SD
ENSMUSG00000024909	Efemp2	6	0.899941	1.86599	2.18173e-09	4.01734e-08	up	up_WD_not_in_SD
ENSMUSG00000057037	Cfhr1	6	-0.844558	0.556881	2.18396e-09	4.01734e-08	down	down_WD_not_in_SD
ENSMUSG00000051279	Gdf6	6	1.62835	3.09159	2.1951e-09	4.02934e-08	up	up_WD_not_in_SD
ENSMUSG00000034108	Ccs	6	-0.623817	0.648952	2.21823e-09	4.06753e-08	down	down_WD_not_in_SD
ENSMUSG00000062127	Cttnbp2nl	6	0.850945	1.80368	2.26018e-09	4.13578e-08	up	up_WD_not_in_SD
ENSMUSG00000029661	Col1a2	6	1.61661	3.06654	2.28112e-09	4.16972e-08	up	up_WD_not_in_SD
ENSMUSG00000030921	Trim30a	6	0.850214	1.80277	2.30843e-09	4.21523e-08	up	up_WD_not_in_SD
ENSMUSG00000072620	Slfn2	6	1.18576	2.27483	2.3857e-09	4.3382e-08	up	up_WD_not_in_SD
ENSMUSG00000021725	Parp8	6	1.2757	2.42116	2.49466e-09	4.52691e-08	up	up_WD_not_in_SD
ENSMUSG00000027068	Dhrs9	6	2.18	4.53154	2.51559e-09	4.56016e-08	up	up_WD_not_in_SD
ENSMUSG00000028270	Gbp2	6	1.30812	2.47618	2.54308e-09	4.60521e-08	up	up_WD_not_in_SD
ENSMUSG00000115338	Pnp	6	-0.588065	0.665234	2.58865e-09	4.67321e-08	down	down_WD_not_in_SD
ENSMUSG00000008398	Elk3	6	0.715934	1.64255	2.69486e-09	4.85491e-08	up	up_WD_not_in_SD
ENSMUSG00000041577	Prelp	6	0.651288	1.57057	2.73651e-09	4.92486e-08	up	up_WD_not_in_SD
ENSMUSG00000074649	BC029722	6	0.610938	1.52725	2.75467e-09	4.95246e-08	up	up_WD_not_in_SD
ENSMUSG00000040209	Zfp704	6	0.988741	1.98445	2.76171e-09	4.96e-08	up	up_WD_not_in_SD
ENSMUSG00000041653	Pnpla3	6	3.75934	13.5417	2.83902e-09	5.09362e-08	up	up_WD_not_in_SD
ENSMUSG00000004270	Lpcat3	6	0.664239	1.58473	2.92472e-09	5.242e-08	up	up_WD_not_in_SD
ENSMUSG00000039899	Fgl2	6	1.05587	2.07897	2.96069e-09	5.30104e-08	up	up_WD_not_in_SD
ENSMUSG00000038807	Rap1gap2	6	1.80106	3.48477	2.96726e-09	5.30736e-08	up	up_WD_not_in_SD
ENSMUSG00000040289	Hey1	6	1.92729	3.8034	3.04782e-09	5.44588e-08	up	up_WD_not_in_SD
ENSMUSG00000031379	Pir	6	-0.642145	0.64076	3.05503e-09	5.45318e-08	down	down_WD_not_in_SD
ENSMUSG00000030861	Acadsb	6	-0.717979	0.607949	3.21469e-09	5.73231e-08	down	down_WD_not_in_SD
ENSMUSG00000041261	Car8	6	-0.759081	0.590873	3.26502e-09	5.81613e-08	down	down_WD_not_in_SD
ENSMUSG00000089873	Mup13	6	-2.52927	0.173226	3.34819e-09	5.95215e-08	down	down_WD_not_in_SD
ENSMUSG00000020241	Col6a2	6	1.3588	2.56472	3.3634e-09	5.97311e-08	up	up_WD_not_in_SD
ENSMUSG00000041798	Gck	6	1.17432	2.25686	3.4065e-09	6.04351e-08	up	up_WD_not_in_SD
ENSMUSG00000031443	F7	6	-0.740924	0.598356	3.41457e-09	6.05169e-08	down	down_WD_not_in_SD
ENSMUSG00000053553	3110082I17Rik	6	-1.54665	0.342305	3.47197e-09	6.14718e-08	down	down_WD_not_in_SD
ENSMUSG00000050910	Cdr2l	6	0.851806	1.80476	3.47596e-09	6.14802e-08	up	up_WD_not_in_SD
ENSMUSG00000032691	Nlrp3	6	1.50666	2.84151	3.4807e-09	6.15018e-08	up	up_WD_not_in_SD
ENSMUSG00000000982	Ccl3	6	3.22197	9.3306	3.627e-09	6.40221e-08	up	up_WD_not_in_SD
ENSMUSG00000052713	Zfp608	6	1.47287	2.77573	3.72305e-09	6.56512e-08	up	up_WD_not_in_SD
ENSMUSG00000031387	Renbp	6	1.18165	2.26836	3.77003e-09	6.64125e-08	up	up_WD_not_in_SD
ENSMUSG00000052392	Acot4	6	1.65987	3.15988	3.8215e-09	6.72515e-08	up	up_WD_not_in_SD
ENSMUSG00000035900	Gramd4	6	0.865803	1.82235	3.84442e-09	6.75868e-08	up	up_WD_not_in_SD
ENSMUSG00000040127	Sdr9c7	6	-1.18418	0.440075	3.8766e-09	6.8084e-08	down	down_WD_not_in_SD
ENSMUSG00000027276	Jag1	6	1.1014	2.14563	3.90129e-09	6.84489e-08	up	up_WD_not_in_SD
ENSMUSG00000054823	Nsd3	6	-0.837028	0.559796	3.95739e-09	6.93635e-08	down	down_WD_not_in_SD
ENSMUSG00000034205	Loxl2	6	0.996921	1.99574	4.00374e-09	7.01055e-08	up	up_WD_not_in_SD
ENSMUSG00000027333	Smox	6	1.08582	2.12258	4.0117e-09	7.01746e-08	up	up_WD_not_in_SD
ENSMUSG00000041737	Tmem45b	6	2.20511	4.61108	4.18369e-09	7.2964e-08	up	up_WD_not_in_SD
ENSMUSG00000037012	Hk1	6	0.820451	1.76596	4.2122e-09	7.33881e-08	up	up_WD_not_in_SD
ENSMUSG00000040891	Foxa3	6	-1.08762	0.470537	4.2689e-09	7.43019e-08	down	down_WD_not_in_SD
ENSMUSG00000023008	Fmnl3	6	0.781222	1.71859	4.39687e-09	7.63012e-08	up	up_WD_not_in_SD
ENSMUSG00000029135	Fosl2	6	1.00163	2.00226	4.44663e-09	7.70882e-08	up	up_WD_not_in_SD
ENSMUSG00000071379	Hpcal1	6	0.59003	1.50528	4.5326e-09	7.85007e-08	up	up_WD_not_in_SD
ENSMUSG00000020017	Hal	6	-1.02852	0.490212	4.55877e-09	7.88758e-08	down	down_WD_not_in_SD
ENSMUSG00000046160	Olig1	6	1.41977	2.67543	4.56775e-09	7.8953e-08	up	up_WD_in_SD
ENSMUSG00000015839	Nfe2l2	6	0.753053	1.68536	4.63149e-09	7.99756e-08	up	up_WD_not_in_SD
ENSMUSG00000030762	Aqp8	6	1.45203	2.73592	4.65428e-09	8.02898e-08	up	up_WD_not_in_SD
ENSMUSG00000024679	Ms4a6d	6	1.65875	3.15744	4.67056e-09	8.04119e-08	up	up_WD_not_in_SD
ENSMUSG00000030340	Scnn1a	6	-0.980345	0.506858	4.67002e-09	8.04119e-08	down	down_WD_not_in_SD
ENSMUSG00000071203	Naip5	6	1.13231	2.1921	4.72264e-09	8.11487e-08	up	up_WD_not_in_SD
ENSMUSG00000030117	Gdf3	6	5.0214	32.4781	4.81435e-09	8.25621e-08	up	up_WD_not_in_SD
ENSMUSG00000010154	Spire2	6	3.19807	9.17732	4.83818e-09	8.28894e-08	up	up_WD_not_in_SD
ENSMUSG00000006398	Cdc20	6	2.09032	4.25844	4.93703e-09	8.45e-08	up	up_WD_not_in_SD
ENSMUSG00000002455	Prpf6	6	-0.59369	0.662646	4.98264e-09	8.51973e-08	down	down_WD_not_in_SD
ENSMUSG00000057969	Sema3b	6	2.28279	4.86619	4.99796e-09	8.53758e-08	up	up_WD_not_in_SD
ENSMUSG00000032899	Styk1	6	-2.58482	0.166683	5.04333e-09	8.60666e-08	down	down_WD_not_in_SD
ENSMUSG00000092416	Zfp141	6	-0.947806	0.51842	5.12377e-09	8.72689e-08	down	down_WD_not_in_SD
ENSMUSG00000048368	Omd	6	1.39544	2.63068	5.14624e-09	8.75662e-08	up	up_WD_not_in_SD
ENSMUSG00000026355	Mcm6	6	1.43167	2.69758	5.16127e-09	8.77365e-08	up	up_WD_not_in_SD
ENSMUSG00000071506	Tmem139	6	2.75298	6.74107	5.25558e-09	8.90798e-08	up	up_WD_not_in_SD
ENSMUSG00000042340	Ctf1	6	0.776429	1.71289	5.36256e-09	9.08051e-08	up	up_WD_not_in_SD
ENSMUSG00000022890	Atp5j	6	-0.633073	0.644801	5.41436e-09	9.15047e-08	down	down_WD_not_in_SD
ENSMUSG00000026827	Gpd2	6	0.759455	1.69285	5.43698e-09	9.17096e-08	up	up_WD_not_in_SD
ENSMUSG00000023009	Nckap5l	6	1.45862	2.74845	5.57194e-09	9.38955e-08	up	up_WD_not_in_SD
ENSMUSG00000026600	Soat1	6	1.26716	2.40687	5.63063e-09	9.47932e-08	up	up_WD_not_in_SD
ENSMUSG00000040663	Clcf1	6	2.23425	4.70517	5.68274e-09	9.55784e-08	up	up_WD_not_in_SD
ENSMUSG00000004268	Emg1	6	-0.627818	0.647154	5.71495e-09	9.60024e-08	down	down_WD_not_in_SD
ENSMUSG00000010936	Vac14	6	0.657223	1.57704	5.74111e-09	9.61898e-08	up	up_WD_not_in_SD
ENSMUSG00000030605	Mfge8	6	1.14081	2.20505	5.74049e-09	9.61898e-08	up	up_WD_not_in_SD
ENSMUSG00000030766	Arhgap17	6	0.607671	1.5238	5.88828e-09	9.8561e-08	up	up_WD_not_in_SD
ENSMUSG00000035929	H2-Q4	6	0.690135	1.61343	5.99168e-09	1.001e-07	up	up_WD_not_in_SD
ENSMUSG00000020897	Aurkb	6	1.92166	3.78858	6.05282e-09	1.01025e-07	up	up_WD_not_in_SD
ENSMUSG00000005410	Mcm5	6	1.34907	2.54747	6.15684e-09	1.02663e-07	up	up_WD_not_in_SD
ENSMUSG00000035373	Ccl7	6	5.08953	34.0487	6.17457e-09	1.0286e-07	up	up_WD_not_in_SD
ENSMUSG00000070003	Ssbp4	6	1.26364	2.40101	6.19934e-09	1.03175e-07	up	up_WD_not_in_SD
ENSMUSG00000026854	Usp20	6	0.877089	1.83667	6.35892e-09	1.0573e-07	up	up_WD_not_in_SD
ENSMUSG00000020357	Flt4	6	0.889661	1.85274	6.41487e-09	1.06559e-07	up	up_WD_not_in_SD
ENSMUSG00000003348	Mob3a	6	0.806188	1.74858	6.44225e-09	1.06912e-07	up	up_WD_not_in_SD
ENSMUSG00000057329	Bcl2	6	1.16657	2.24478	6.57902e-09	1.09078e-07	up	up_WD_not_in_SD
ENSMUSG00000034413	Neurl1b	6	1.70734	3.26558	6.65643e-09	1.10153e-07	up	up_WD_not_in_SD
ENSMUSG00000035455	Fignl1	6	2.20639	4.61519	6.65209e-09	1.10153e-07	up	up_WD_not_in_SD
ENSMUSG00000006050	Sra1	6	-0.596745	0.661244	6.67316e-09	1.10238e-07	down	down_WD_not_in_SD
ENSMUSG00000024691	Fam111a	6	0.972625	1.96241	6.6742e-09	1.10238e-07	up	up_WD_not_in_SD
ENSMUSG00000050106	Tmc8	6	1.24685	2.37322	6.71014e-09	1.10727e-07	up	up_WD_not_in_SD
ENSMUSG00000006014	Prg4	6	1.2065	2.30777	6.71905e-09	1.10769e-07	up	up_WD_not_in_SD
ENSMUSG00000030008	Pradc1	6	-0.638936	0.642186	6.72965e-09	1.10839e-07	down	down_WD_not_in_SD
ENSMUSG00000020941	Map3k14	6	0.977112	1.96852	6.83945e-09	1.12436e-07	up	up_WD_not_in_SD
ENSMUSG00000044811	Cd300c2	6	1.13293	2.19304	6.94128e-09	1.14003e-07	up	up_WD_not_in_SD
ENSMUSG00000036887	C1qa	6	0.949753	1.93154	7.02006e-09	1.15188e-07	up	up_WD_not_in_SD
ENSMUSG00000055805	Fmnl1	6	1.53393	2.89573	7.157e-09	1.17215e-07	up	up_WD_not_in_SD
ENSMUSG00000027079	Clp1	6	-0.63889	0.642207	7.29763e-09	1.19406e-07	down	down_WD_not_in_SD
ENSMUSG00000115852	AC169509.1	6	-1.04443	0.484836	7.52512e-09	1.23014e-07	down	down_WD_not_in_SD
ENSMUSG00000040345	Arhgap9	6	1.08322	2.11875	7.93635e-09	1.29373e-07	up	up_WD_not_in_SD
ENSMUSG00000042213	Zfand4	6	-0.987733	0.504269	7.95433e-09	1.29545e-07	down	down_WD_not_in_SD
ENSMUSG00000058454	Dhcr7	6	-1.19039	0.438185	7.96196e-09	1.29549e-07	down	down_WD_not_in_SD
ENSMUSG00000027670	Ocstamp	6	1.38947	2.61983	8.03295e-09	1.30582e-07	up	up_WD_not_in_SD
ENSMUSG00000038540	Tmc3	6	3.19635	9.16636	8.05416e-09	1.30805e-07	up	up_WD_not_in_SD
ENSMUSG00000034312	Iqsec1	6	0.723362	1.65102	8.13025e-09	1.31918e-07	up	up_WD_not_in_SD
ENSMUSG00000052748	Swt1	6	-0.950553	0.517434	8.16031e-09	1.32283e-07	down	down_WD_not_in_SD
ENSMUSG00000034173	Zbed5	6	1.04091	2.05752	8.1984e-09	1.32778e-07	up	up_WD_not_in_SD
ENSMUSG00000004099	Dnmt1	6	0.627442	1.54482	8.24122e-09	1.33347e-07	up	up_WD_not_in_SD
ENSMUSG00000016520	Lnx2	6	0.682449	1.60486	8.31965e-09	1.34492e-07	up	up_WD_not_in_SD
ENSMUSG00000020333	Acsl6	6	-3.23979	0.105859	8.39066e-09	1.35515e-07	down	down_WD_not_in_SD
ENSMUSG00000057135	Scimp	6	1.35535	2.5586	8.59931e-09	1.38628e-07	up	up_WD_not_in_SD
ENSMUSG00000045404	Kcnk13	6	1.35738	2.5622	8.65021e-09	1.39192e-07	up	up_WD_not_in_SD
ENSMUSG00000049940	Pgrmc2	6	0.589824	1.50506	8.69428e-09	1.39772e-07	up	up_WD_not_in_SD
ENSMUSG00000022853	Ehhadh	6	1.06454	2.0915	8.81868e-09	1.41633e-07	up	up_WD_not_in_SD
ENSMUSG00000044367	Slc16a13	6	1.11716	2.1692	8.82624e-09	1.41633e-07	up	up_WD_not_in_SD
ENSMUSG00000021994	Wnt5a	6	1.65086	3.14022	8.9237e-09	1.42935e-07	up	up_WD_not_in_SD
ENSMUSG00000050394	Armcx6	6	1.40771	2.65316	9.0616e-09	1.4501e-07	up	up_WD_not_in_SD
ENSMUSG00000027469	Tpx2	6	1.8954	3.72026	9.17042e-09	1.46618e-07	up	up_WD_not_in_SD
ENSMUSG00000026315	Serpinb8	6	1.07615	2.1084	9.19339e-09	1.46851e-07	up	up_WD_not_in_SD
ENSMUSG00000033898	Cfhr2	6	-0.877159	0.544439	9.23672e-09	1.47408e-07	down	down_WD_not_in_SD
ENSMUSG00000047945	Marcksl1	6	0.777636	1.71432	9.53228e-09	1.51986e-07	up	up_WD_not_in_SD
ENSMUSG00000016087	Fli1	6	1.0204	2.02847	9.57136e-09	1.52331e-07	up	up_WD_not_in_SD
ENSMUSG00000042190	Cmklr1	6	0.914715	1.8852	9.56279e-09	1.52331e-07	up	up_WD_not_in_SD
ENSMUSG00000022237	Ankrd33b	6	-0.891245	0.539149	9.63806e-09	1.53253e-07	down	down_WD_not_in_SD
ENSMUSG00000095028	Sirpb1b	6	2.26658	4.81182	9.73036e-09	1.5458e-07	up	up_WD_not_in_SD
ENSMUSG00000020083	Fam241b	6	1.31478	2.48764	9.93391e-09	1.5767e-07	up	up_WD_not_in_SD
ENSMUSG00000095351	Igkv3-2	6	8.13012	280.163	9.98905e-09	1.58402e-07	up	up_WD_in_SD
ENSMUSG00000070034	Sp110	6	1.02942	2.0412	1.0025e-08	1.58827e-07	up	up_WD_not_in_SD
ENSMUSG00000027408	Cpxm1	6	2.65519	6.29929	1.0337e-08	1.63474e-07	up	up_WD_not_in_SD
ENSMUSG00000043671	Dpy19l3	6	-1.298	0.406688	1.04707e-08	1.65439e-07	down	down_WD_not_in_SD
ENSMUSG00000005220	Corin	6	4.67089	25.4729	1.04882e-08	1.65565e-07	up	up_WD_not_in_SD
ENSMUSG00000042215	Bag2	6	-1.08319	0.471984	1.06599e-08	1.67973e-07	down	down_WD_not_in_SD
ENSMUSG00000022883	Robo1	6	1.30852	2.47687	1.09469e-08	1.72339e-07	up	up_WD_not_in_SD
ENSMUSG00000026303	Mlph	6	1.01967	2.02745	1.14319e-08	1.79651e-07	up	up_WD_not_in_SD
ENSMUSG00000038576	Susd4	6	-1.81803	0.283608	1.16597e-08	1.82902e-07	down	down_WD_not_in_SD
ENSMUSG00000039384	Dusp10	6	1.03385	2.04749	1.17836e-08	1.8468e-07	up	up_WD_not_in_SD
ENSMUSG00000036718	Micall2	6	1.31674	2.49102	1.19798e-08	1.87587e-07	up	up_WD_not_in_SD
ENSMUSG00000074916	Chst14	6	0.846592	1.79825	1.21867e-08	1.90485e-07	up	up_WD_not_in_SD
ENSMUSG00000059423	Zfp933	6	-0.853374	0.553489	1.2376e-08	1.93271e-07	down	down_WD_not_in_SD
ENSMUSG00000024254	Abcg8	6	1.04315	2.06072	1.248e-08	1.94722e-07	up	up_WD_not_in_SD
ENSMUSG00000027801	Tm4sf4	6	0.735307	1.66475	1.27479e-08	1.98724e-07	up	up_WD_not_in_SD
ENSMUSG00000032328	Tmem30a	6	-0.720628	0.606833	1.28359e-08	1.99918e-07	down	down_WD_not_in_SD
ENSMUSG00000028766	Alpl	6	1.08756	2.12515	1.2872e-08	2.00301e-07	up	up_WD_not_in_SD
ENSMUSG00000032357	Tinag	6	4.16246	17.9071	1.30122e-08	2.02302e-07	up	up_WD_not_in_SD
ENSMUSG00000029821	Gsdme	6	1.1381	2.20091	1.32273e-08	2.05464e-07	up	up_WD_not_in_SD
ENSMUSG00000039217	Il18	6	-0.728285	0.603621	1.33147e-08	2.06638e-07	down	down_WD_not_in_SD
ENSMUSG00000116284	Gm3787	6	-2.06284	0.239344	1.33621e-08	2.0719e-07	down	down_WD_not_in_SD
ENSMUSG00000047180	Neurl3	6	0.99778	1.99692	1.33945e-08	2.07508e-07	up	up_WD_not_in_SD
ENSMUSG00000005465	Il27ra	6	1.09517	2.13638	1.34279e-08	2.07841e-07	up	up_WD_not_in_SD
ENSMUSG00000096674	Mup15	6	-4.14299	0.0566025	1.35396e-08	2.09384e-07	down	down_WD_not_in_SD
ENSMUSG00000031347	Cetn2	6	-0.644208	0.639844	1.35747e-08	2.09557e-07	down	down_WD_not_in_SD
ENSMUSG00000035566	Pcdh17	6	1.56918	2.96735	1.40197e-08	2.15286e-07	up	up_WD_not_in_SD
ENSMUSG00000027048	Abcb11	6	-0.733696	0.601361	1.4101e-08	2.15861e-07	down	down_WD_not_in_SD
ENSMUSG00000038244	Mical2	6	0.839393	1.7893	1.40739e-08	2.15861e-07	up	up_WD_not_in_SD
ENSMUSG00000041959	S100a10	6	0.959968	1.94527	1.41066e-08	2.15861e-07	up	up_WD_not_in_SD
ENSMUSG00000042988	Notum	6	-0.749099	0.594975	1.41062e-08	2.15861e-07	down	down_WD_not_in_SD
ENSMUSG00000082363	Mup-ps18	6	-2.26669	0.207806	1.41621e-08	2.1652e-07	down	down_WD_not_in_SD
ENSMUSG00000042354	Gnl3	6	-0.738162	0.599503	1.41973e-08	2.16869e-07	down	down_WD_not_in_SD
ENSMUSG00000020589	Fam49a	6	1.32903	2.51234	1.42131e-08	2.16921e-07	up	up_WD_not_in_SD
ENSMUSG00000048612	Myof	6	1.60255	3.03679	1.42662e-08	2.17541e-07	up	up_WD_not_in_SD
ENSMUSG00000028678	Kif2c	6	2.17125	4.50414	1.46988e-08	2.23942e-07	up	up_WD_not_in_SD
ENSMUSG00000045211	Nudt18	6	0.841377	1.79176	1.47266e-08	2.2417e-07	up	up_WD_not_in_SD
ENSMUSG00000023963	Cyp39a1	6	-1.03913	0.486621	1.50058e-08	2.28023e-07	down	down_WD_not_in_SD
ENSMUSG00000035342	Lzts2	6	0.97369	1.96386	1.5073e-08	2.28845e-07	up	up_WD_not_in_SD
ENSMUSG00000025602	Zfp202	6	1.31264	2.48396	1.52607e-08	2.31494e-07	up	up_WD_not_in_SD
ENSMUSG00000021608	Lpcat1	6	0.864924	1.82124	1.52854e-08	2.31667e-07	up	up_WD_not_in_SD
ENSMUSG00000049288	Lix1l	6	0.601183	1.51696	1.55556e-08	2.35558e-07	up	up_WD_not_in_SD
ENSMUSG00000024013	Fgd2	6	1.18289	2.27032	1.57508e-08	2.38102e-07	up	up_WD_not_in_SD
ENSMUSG00000057425	Ugt2b37	6	-2.11976	0.230085	1.57374e-08	2.38102e-07	down	down_WD_not_in_SD
ENSMUSG00000099889	Mrgprb11-ps	6	3.42037	10.7062	1.58099e-08	2.38788e-07	up	up_WD_not_in_SD
ENSMUSG00000023828	Slc22a3	6	1.07376	2.10491	1.60188e-08	2.41735e-07	up	up_WD_not_in_SD
ENSMUSG00000028715	Cyp4a14	6	4.13581	17.5793	1.62374e-08	2.44822e-07	up	up_WD_not_in_SD
ENSMUSG00000021277	Traf3	6	0.673131	1.59453	1.6391e-08	2.46924e-07	up	up_WD_not_in_SD
ENSMUSG00000040747	Cd53	6	1.181	2.26733	1.65414e-08	2.48975e-07	up	up_WD_not_in_SD
ENSMUSG00000022707	Gbe1	6	0.611868	1.52824	1.70433e-08	2.56088e-07	up	up_WD_not_in_SD
ENSMUSG00000057229	Dmac2	6	-0.609914	0.655236	1.70307e-08	2.56088e-07	down	down_WD_not_in_SD
ENSMUSG00000022956	Atp5o	6	-0.600895	0.659345	1.7144e-08	2.57381e-07	down	down_WD_not_in_SD
ENSMUSG00000027611	Procr	6	1.17907	2.2643	1.77186e-08	2.65551e-07	up	up_WD_not_in_SD
ENSMUSG00000031328	Flna	6	1.13275	2.19276	1.77728e-08	2.66135e-07	up	up_WD_not_in_SD
ENSMUSG00000060548	Tnfrsf19	6	1.03955	2.05559	1.78624e-08	2.67247e-07	up	up_WD_not_in_SD
ENSMUSG00000020672	Sntg2	6	-1.03032	0.489601	1.79024e-08	2.67509e-07	down	down_WD_not_in_SD
ENSMUSG00000085006	BC021767	6	-1.68168	0.311719	1.79105e-08	2.67509e-07	down	down_WD_not_in_SD
ENSMUSG00000027715	Ccna2	6	1.77759	3.42854	1.80885e-08	2.69938e-07	up	up_WD_not_in_SD
ENSMUSG00000031616	Ednra	6	0.743893	1.67469	1.81319e-08	2.70354e-07	up	up_WD_not_in_SD
ENSMUSG00000036867	Smad6	6	0.82008	1.7655	1.82808e-08	2.72341e-07	up	up_WD_in_SD
ENSMUSG00000022489	Pde1b	6	1.78841	3.45435	1.84618e-08	2.7457e-07	up	up_WD_not_in_SD
ENSMUSG00000026669	Mcm10	6	-1.24598	0.421622	1.86503e-08	2.77137e-07	down	down_WD_not_in_SD
ENSMUSG00000078612	Fyb2	6	0.766257	1.70085	1.90582e-08	2.82718e-07	up	up_WD_not_in_SD
ENSMUSG00000002233	Rhoc	6	1.02464	2.03445	1.92774e-08	2.85728e-07	up	up_WD_not_in_SD
ENSMUSG00000041491	Cep78	6	0.90861	1.87724	1.93558e-08	2.86646e-07	up	up_WD_not_in_SD
ENSMUSG00000031173	Otc	6	-0.637876	0.642659	1.93727e-08	2.86653e-07	down	down_WD_not_in_SD
ENSMUSG00000020057	Dram1	6	1.41755	2.67132	1.94342e-08	2.87321e-07	up	up_WD_not_in_SD
ENSMUSG00000029570	Lfng	6	0.97468	1.9652	1.99499e-08	2.94695e-07	up	up_WD_not_in_SD
ENSMUSG00000021228	Acot3	6	4.07392	16.8412	2.00013e-08	2.95204e-07	up	up_WD_not_in_SD
ENSMUSG00000002014	Ssr4	6	-0.714573	0.609386	2.01737e-08	2.97499e-07	down	down_WD_not_in_SD
ENSMUSG00000015890	Amdhd1	6	-0.609331	0.655501	2.05984e-08	3.03505e-07	down	down_WD_not_in_SD
ENSMUSG00000007817	Zmiz1	6	0.938013	1.91589	2.09048e-08	3.0776e-07	up	up_WD_not_in_SD
ENSMUSG00000030220	Arhgdib	6	0.846513	1.79815	2.13063e-08	3.13144e-07	up	up_WD_not_in_SD
ENSMUSG00000047250	Ptgs1	6	0.704821	1.62994	2.13408e-08	3.13387e-07	up	up_WD_not_in_SD
ENSMUSG00000026435	Slc45a3	6	0.913105	1.88309	2.13889e-08	3.13829e-07	up	up_WD_not_in_SD
ENSMUSG00000068335	Dok1	6	1.14519	2.21176	2.19599e-08	3.21668e-07	up	up_WD_not_in_SD
ENSMUSG00000046410	Kcnk6	6	0.942686	1.9221	2.27026e-08	3.31435e-07	up	up_WD_not_in_SD
ENSMUSG00000039747	Orai2	6	1.29875	2.46016	2.28176e-08	3.32836e-07	up	up_WD_not_in_SD
ENSMUSG00000021260	Hhipl1	6	1.49754	2.8236	2.36459e-08	3.44631e-07	up	up_WD_not_in_SD
ENSMUSG00000044005	Gls2	6	-0.881678	0.542736	2.38248e-08	3.46948e-07	down	down_WD_not_in_SD
ENSMUSG00000003051	Elf3	6	2.36123	5.13807	2.40307e-08	3.49656e-07	up	up_WD_not_in_SD
ENSMUSG00000022947	Cbr3	6	1.93762	3.83073	2.42707e-08	3.52854e-07	up	up_WD_not_in_SD
ENSMUSG00000095788	Sirpb1a	6	3.19306	9.14548	2.44831e-08	3.55351e-07	up	up_WD_not_in_SD
ENSMUSG00000046603	Tcaim	6	-0.648182	0.638084	2.47756e-08	3.59297e-07	down	down_WD_not_in_SD
ENSMUSG00000047230	Cldn2	6	0.59573	1.51124	2.48543e-08	3.60139e-07	up	up_WD_not_in_SD
ENSMUSG00000035914	Cd276	6	-1.16896	0.444741	2.56677e-08	3.71311e-07	down	down_WD_not_in_SD
ENSMUSG00000046841	Ckap4	6	0.920517	1.89279	2.64851e-08	3.82502e-07	up	up_WD_not_in_SD
ENSMUSG00000024544	Ldlrad4	6	-0.77842	0.583005	2.65959e-08	3.83784e-07	down	down_WD_not_in_SD
ENSMUSG00000019027	Dnah1	6	2.35283	5.10824	2.71545e-08	3.91522e-07	up	up_WD_not_in_SD
ENSMUSG00000031762	Mt2	6	3.13003	8.75452	2.77876e-08	3.99661e-07	up	up_WD_not_in_SD
ENSMUSG00000006777	Krt23	6	2.02465	4.06893	2.82333e-08	4.05657e-07	up	up_WD_not_in_SD
ENSMUSG00000027639	Samhd1	6	0.600776	1.51653	2.82509e-08	4.05657e-07	up	up_WD_not_in_SD
ENSMUSG00000047878	A4galt	6	1.75289	3.37034	2.83496e-08	4.0674e-07	up	up_WD_not_in_SD
ENSMUSG00000034761	Map4k5	6	-0.654613	0.635246	2.85064e-08	4.0832e-07	down	down_WD_not_in_SD
ENSMUSG00000035811	Ugt2b35	6	-0.663011	0.631559	2.85661e-08	4.08839e-07	down	down_WD_not_in_SD
ENSMUSG00000021259	Cyp46a1	6	1.48201	2.79338	2.86174e-08	4.09237e-07	up	up_WD_in_SD
ENSMUSG00000029581	Fscn1	6	0.948423	1.92976	2.87432e-08	4.10702e-07	up	up_WD_not_in_SD
ENSMUSG00000022952	Runx1	6	1.57844	2.98647	2.93822e-08	4.19146e-07	up	up_WD_not_in_SD
ENSMUSG00000022799	Arhgap31	6	0.709096	1.63478	3.09094e-08	4.40572e-07	up	up_WD_not_in_SD
ENSMUSG00000030159	Clec1b	6	0.870765	1.82863	3.14338e-08	4.47681e-07	up	up_WD_not_in_SD
ENSMUSG00000043157	Arl11	6	1.72046	3.29542	3.1515e-08	4.48473e-07	up	up_WD_not_in_SD
ENSMUSG00000078889	Gm14288	6	-1.74111	0.299139	3.21992e-08	4.57837e-07	down	down_WD_not_in_SD
ENSMUSG00000037946	Fgd3	6	1.11228	2.16187	3.2379e-08	4.60019e-07	up	up_WD_not_in_SD
ENSMUSG00000031441	Atp11a	6	1.12358	2.17887	3.28593e-08	4.66463e-07	up	up_WD_in_SD
ENSMUSG00000069922	Ces3a	6	-0.710864	0.610954	3.30591e-08	4.68918e-07	down	down_WD_not_in_SD
ENSMUSG00000019942	Cdk1	6	1.20871	2.31131	3.32148e-08	4.70364e-07	up	up_WD_not_in_SD
ENSMUSG00000022849	Hspbap1	6	0.764359	1.69862	3.32456e-08	4.70419e-07	up	up_WD_not_in_SD
ENSMUSG00000046338	Gpat2	6	0.760477	1.69405	3.35455e-08	4.74278e-07	up	up_WD_not_in_SD
ENSMUSG00000031662	Snx20	6	1.5383	2.90452	3.45776e-08	4.88475e-07	up	up_WD_not_in_SD
ENSMUSG00000022462	Slc38a2	6	-1.0683	0.476882	3.60137e-08	5.07532e-07	down	down_WD_not_in_SD
ENSMUSG00000021696	Elovl7	6	2.39017	5.24219	3.61001e-08	5.0834e-07	up	up_WD_not_in_SD
ENSMUSG00000044674	Fzd1	6	0.633433	1.55125	3.61704e-08	5.08919e-07	up	up_WD_not_in_SD
ENSMUSG00000048327	Ckap2l	6	1.94586	3.85268	3.65656e-08	5.13653e-07	up	up_WD_not_in_SD
ENSMUSG00000022682	Rrn3	6	-0.801347	0.573813	3.6847e-08	5.1719e-07	down	down_WD_not_in_SD
ENSMUSG00000086040	Wipf3	6	0.872364	1.83066	3.70666e-08	5.19854e-07	up	up_WD_not_in_SD
ENSMUSG00000034663	Bmp2k	6	0.662493	1.58282	3.72018e-08	5.21333e-07	up	up_WD_not_in_SD
ENSMUSG00000032411	Tfdp2	6	-0.730511	0.60269	3.77889e-08	5.29135e-07	down	down_WD_not_in_SD
ENSMUSG00000022385	Gtse1	6	1.72485	3.30546	3.79168e-08	5.30501e-07	up	up_WD_not_in_SD
ENSMUSG00000028843	Sh3bgrl3	6	1.09284	2.13294	3.82888e-08	5.34849e-07	up	up_WD_not_in_SD
ENSMUSG00000110277	Gm45871	6	-0.969	0.51086	3.82644e-08	5.34849e-07	down	down_WD_not_in_SD
ENSMUSG00000031788	Kifc3	6	0.953018	1.93592	3.89242e-08	5.43291e-07	up	up_WD_not_in_SD
ENSMUSG00000036553	Sh3tc1	6	0.862568	1.81827	3.95674e-08	5.50762e-07	up	up_WD_not_in_SD
ENSMUSG00000029163	Emilin1	6	0.842318	1.79293	3.98765e-08	5.54369e-07	up	up_WD_not_in_SD
ENSMUSG00000039131	Gipc2	6	3.05574	8.31515	4.09585e-08	5.68056e-07	up	up_WD_not_in_SD
ENSMUSG00000035208	Slfn8	6	1.08945	2.12793	4.3932e-08	6.07367e-07	up	up_WD_not_in_SD
ENSMUSG00000025481	Urah	6	-0.613845	0.653453	4.46318e-08	6.16067e-07	down	down_WD_not_in_SD
ENSMUSG00000064225	Paqr9	6	0.791317	1.73065	4.48028e-08	6.1794e-07	up	up_WD_not_in_SD
ENSMUSG00000037217	Syn1	6	1.78566	3.44775	4.5136e-08	6.22044e-07	up	up_WD_not_in_SD
ENSMUSG00000031298	Adgrg2	6	1.58258	2.99505	4.53875e-08	6.25017e-07	up	up_WD_not_in_SD
ENSMUSG00000020330	Hmmr	6	2.14343	4.41812	4.72487e-08	6.50134e-07	up	up_WD_not_in_SD
ENSMUSG00000020828	Pld2	6	0.717538	1.64437	4.74012e-08	6.51719e-07	up	up_WD_not_in_SD
ENSMUSG00000036862	Dchs1	6	0.940481	1.91917	4.79565e-08	6.58836e-07	up	up_WD_not_in_SD
ENSMUSG00000029414	Kntc1	6	2.8059	6.99294	4.80065e-08	6.59005e-07	up	up_WD_not_in_SD
ENSMUSG00000030364	Clec2h	6	-2.44201	0.184027	4.85245e-08	6.65594e-07	down	down_WD_not_in_SD
ENSMUSG00000044763	Trmt10c	6	-0.605625	0.657187	4.97201e-08	6.80923e-07	down	down_WD_not_in_SD
ENSMUSG00000022412	Mief1	6	-0.597544	0.660878	5.00006e-08	6.8423e-07	down	down_WD_not_in_SD
ENSMUSG00000040522	Tlr8	6	1.67856	3.20108	5.01927e-08	6.8632e-07	up	up_WD_not_in_SD
ENSMUSG00000049353	Rd3	6	-0.968882	0.510902	5.07268e-08	6.93082e-07	down	down_WD_not_in_SD
ENSMUSG00000006519	Cyba	6	1.0648	2.09188	5.13817e-08	7.00933e-07	up	up_WD_not_in_SD
ENSMUSG00000025044	Msr1	6	0.82654	1.77343	5.16346e-08	7.03833e-07	up	up_WD_not_in_SD
ENSMUSG00000095532	Mup-ps13	6	-1.4122	0.375738	5.19816e-08	7.08012e-07	down	down_WD_not_in_SD
ENSMUSG00000020407	Upp1	6	1.10994	2.15837	5.23669e-08	7.12703e-07	up	up_WD_not_in_SD
ENSMUSG00000016028	Celsr1	6	1.57044	2.96995	5.24237e-08	7.12921e-07	up	up_WD_not_in_SD
ENSMUSG00000003355	Fkbp11	6	-1.044	0.484982	5.24805e-08	7.13139e-07	down	down_WD_not_in_SD
ENSMUSG00000028633	Ctps	6	0.947531	1.92857	5.27618e-08	7.16405e-07	up	up_WD_not_in_SD
ENSMUSG00000016239	Lonrf3	6	1.55247	2.93319	5.37537e-08	7.29306e-07	up	up_WD_not_in_SD
ENSMUSG00000036249	Rbm43	6	0.726219	1.6543	5.4416e-08	7.37718e-07	up	up_WD_not_in_SD
ENSMUSG00000040584	Abcb1a	6	1.70607	3.2627	5.54067e-08	7.49987e-07	up	up_WD_not_in_SD
ENSMUSG00000028011	Tdo2	6	-0.711088	0.610859	5.58957e-08	7.5602e-07	down	down_WD_not_in_SD
ENSMUSG00000031832	Taf1c	6	0.936429	1.91379	5.5944e-08	7.56088e-07	up	up_WD_not_in_SD
ENSMUSG00000058291	Zfp68	6	-0.608877	0.655707	5.60975e-08	7.57576e-07	down	down_WD_not_in_SD
ENSMUSG00000021135	Slc10a1	6	-0.929015	0.525217	5.65132e-08	7.62601e-07	down	down_WD_not_in_SD
ENSMUSG00000026271	Gpr35	6	2.15728	4.46073	5.674e-08	7.65071e-07	up	up_WD_not_in_SD
ENSMUSG00000022236	Ropn1l	6	-0.862611	0.549956	5.68727e-08	7.66268e-07	down	down_WD_not_in_SD
ENSMUSG00000063286	Gm8995	6	1.24462	2.36956	5.7728e-08	7.75998e-07	up	up_WD_not_in_SD
ENSMUSG00000092471	Cyp21a2-ps	6	1.90915	3.75588	5.7723e-08	7.75998e-07	up	up_WD_not_in_SD
ENSMUSG00000039765	Cc2d2a	6	1.00887	2.01233	5.79103e-08	7.7785e-07	up	up_WD_not_in_SD
ENSMUSG00000031871	Cdh5	6	0.771859	1.70747	5.84637e-08	7.8468e-07	up	up_WD_not_in_SD
ENSMUSG00000029484	Anxa3	6	0.94893	1.93044	5.90373e-08	7.9177e-07	up	up_WD_not_in_SD
ENSMUSG00000029270	Dipk1a	6	-0.677349	0.625313	5.92961e-08	7.94632e-07	down	down_WD_not_in_SD
ENSMUSG00000021108	Prkch	6	0.716196	1.64284	6.0155e-08	8.05524e-07	up	up_WD_not_in_SD
ENSMUSG00000043740	B430306N03Rik	6	1.16132	2.23662	6.07641e-08	8.13057e-07	up	up_WD_not_in_SD
ENSMUSG00000078942	Naip6	6	1.35523	2.55838	6.09598e-08	8.15051e-07	up	up_WD_not_in_SD
ENSMUSG00000020777	Acox1	6	0.735343	1.66479	6.15857e-08	8.22162e-07	up	up_WD_not_in_SD
ENSMUSG00000049685	Cyp2g1	6	-2.15602	0.224374	6.2162e-08	8.29222e-07	down	down_WD_not_in_SD
ENSMUSG00000028889	Yrdc	6	-0.726793	0.604245	6.22098e-08	8.29227e-07	down	down_WD_not_in_SD
ENSMUSG00000023367	Tmem176a	6	0.816339	1.76093	6.27398e-08	8.35654e-07	up	up_WD_not_in_SD
ENSMUSG00000025014	Dntt	6	1.50098	2.83035	6.37052e-08	8.46721e-07	up	up_WD_not_in_SD
ENSMUSG00000018398	Sept8	6	0.639601	1.5579	6.49847e-08	8.60962e-07	up	up_WD_not_in_SD
ENSMUSG00000035004	Igsf6	6	1.17087	2.25148	6.53118e-08	8.6464e-07	up	up_WD_not_in_SD
ENSMUSG00000024521	Pmaip1	6	1.31839	2.49387	6.53836e-08	8.64935e-07	up	up_WD_not_in_SD
ENSMUSG00000041187	Prkd2	6	0.612738	1.52916	6.59885e-08	8.71617e-07	up	up_WD_not_in_SD
ENSMUSG00000063590	Slc22a28	6	-1.67098	0.314039	6.62588e-08	8.74526e-07	down	down_WD_not_in_SD
ENSMUSG00000040112	Mrps35	6	-0.640766	0.641372	6.64977e-08	8.77017e-07	down	down_WD_not_in_SD
ENSMUSG00000036381	P2ry14	6	1.08082	2.11524	6.70119e-08	8.82466e-07	up	up_WD_not_in_SD
ENSMUSG00000037104	Socs5	6	0.591796	1.50712	6.73804e-08	8.85984e-07	up	up_WD_not_in_SD
ENSMUSG00000025175	Fn3k	6	-0.69055	0.619618	6.75256e-08	8.86559e-07	down	down_WD_not_in_SD
ENSMUSG00000039316	Rftn1	6	1.01296	2.01805	6.78526e-08	8.90184e-07	up	up_WD_not_in_SD
ENSMUSG00000027322	Siglec1	6	0.937933	1.91578	6.84152e-08	8.96891e-07	up	up_WD_not_in_SD
ENSMUSG00000026536	Ifi211	6	1.14312	2.20858	7.01234e-08	9.17907e-07	up	up_WD_not_in_SD
ENSMUSG00000020642	Rnf144a	6	1.3606	2.56792	7.23119e-08	9.44432e-07	up	up_WD_not_in_SD
ENSMUSG00000114123	Gm48416	6	-0.843281	0.557374	7.24631e-08	9.45701e-07	down	down_WD_not_in_SD
ENSMUSG00000046808	Atp10d	6	0.938437	1.91645	7.36777e-08	9.58688e-07	up	up_WD_not_in_SD
ENSMUSG00000030968	Pdilt	6	-1.03852	0.486828	7.37383e-08	9.58763e-07	down	down_WD_not_in_SD
ENSMUSG00000030109	Slc6a12	6	-0.590849	0.663952	7.5206e-08	9.77119e-07	down	down_WD_not_in_SD
ENSMUSG00000101389	Ms4a4a	6	3.06755	8.3835	7.58902e-08	9.84544e-07	up	up_WD_not_in_SD
ENSMUSG00000032280	Tle3	6	0.715303	1.64183	7.60341e-08	9.84948e-07	up	up_WD_not_in_SD
ENSMUSG00000034744	Nagk	6	0.69567	1.61964	7.59993e-08	9.84948e-07	up	up_WD_not_in_SD
ENSMUSG00000006850	Tmco6	6	-0.878719	0.54385	7.64241e-08	9.88535e-07	down	down_WD_not_in_SD
ENSMUSG00000022824	Muc13	6	5.71448	52.5084	7.69732e-08	9.94901e-07	up	up_WD_not_in_SD
ENSMUSG00000063535	Zfp773	6	-1.04409	0.48495	7.79904e-08	1.0073e-06	down	down_WD_not_in_SD
ENSMUSG00000034708	Grn	6	0.624241	1.5414	7.91616e-08	1.02168e-06	up	up_WD_not_in_SD
ENSMUSG00000015094	Npdc1	6	1.14344	2.20908	7.9891e-08	1.03033e-06	up	up_WD_not_in_SD
ENSMUSG00000023886	Smoc2	6	1.10845	2.15614	8.05724e-08	1.03835e-06	up	up_WD_not_in_SD
ENSMUSG00000024924	Vldlr	6	1.81383	3.51576	8.07054e-08	1.0393e-06	up	up_WD_not_in_SD
ENSMUSG00000031779	Ccl22	6	2.66147	6.32677	8.29399e-08	1.0665e-06	up	up_WD_not_in_SD
ENSMUSG00000029311	Hsd17b11	6	0.713131	1.63936	8.50828e-08	1.09165e-06	up	up_WD_not_in_SD
ENSMUSG00000037474	Dtl	6	1.91583	3.77332	8.59813e-08	1.10236e-06	up	up_WD_not_in_SD
ENSMUSG00000048905	4930539E08Rik	6	2.4742	5.55657	8.88921e-08	1.13584e-06	up	up_WD_not_in_SD
ENSMUSG00000087141	Plcxd2	6	-1.25174	0.419941	8.89172e-08	1.13584e-06	down	down_WD_not_in_SD
ENSMUSG00000073405	H2-T-ps	6	1.85549	3.61874	9.0137e-08	1.15058e-06	up	up_WD_not_in_SD
ENSMUSG00000026202	Tuba4a	6	-0.787048	0.579529	9.13325e-08	1.16499e-06	down	down_WD_not_in_SD
ENSMUSG00000055116	Arntl	6	1.98912	3.96995	9.27803e-08	1.18259e-06	up	up_WD_not_in_SD
ENSMUSG00000060560	Ces4a	6	-2.41222	0.187867	9.44626e-08	1.20316e-06	down	down_WD_not_in_SD
ENSMUSG00000003644	Rps6ka1	6	0.661487	1.58171	9.53516e-08	1.21271e-06	up	up_WD_not_in_SD
ENSMUSG00000027347	Rasgrp1	6	1.11072	2.15953	9.55936e-08	1.21403e-06	up	up_WD_not_in_SD
ENSMUSG00000068037	Mas1	6	2.78278	6.88179	9.55711e-08	1.21403e-06	up	up_WD_not_in_SD
ENSMUSG00000091721	Gimd1	6	0.975616	1.96648	9.61955e-08	1.22078e-06	up	up_WD_not_in_SD
ENSMUSG00000037628	Cdkn3	6	2.26268	4.79881	9.91173e-08	1.25613e-06	up	up_WD_not_in_SD
ENSMUSG00000040212	Emp3	6	1.0103	2.01433	9.91443e-08	1.25613e-06	up	up_WD_not_in_SD
ENSMUSG00000045333	Zfp423	6	1.73766	3.33494	9.91966e-08	1.25613e-06	up	up_WD_not_in_SD
ENSMUSG00000109293	Dcst2	6	3.22381	9.34252	9.93489e-08	1.25715e-06	up	up_WD_not_in_SD
ENSMUSG00000022205	Sub1	6	-0.591028	0.66387	9.94684e-08	1.25775e-06	down	down_WD_not_in_SD
ENSMUSG00000070691	Runx3	6	2.24729	4.74791	9.98709e-08	1.26193e-06	up	up_WD_not_in_SD
ENSMUSG00000050860	Phospho1	6	1.12835	2.18608	1.01267e-07	1.27865e-06	up	up_WD_not_in_SD
ENSMUSG00000050097	Ces2b	6	-2.77207	0.146394	1.01898e-07	1.28568e-06	down	down_WD_in_SD
ENSMUSG00000001741	Il16	6	0.717791	1.64466	1.0491e-07	1.32273e-06	up	up_WD_not_in_SD
ENSMUSG00000048706	Lurap1l	6	-0.768684	0.586953	1.06851e-07	1.34623e-06	down	down_WD_not_in_SD
ENSMUSG00000025232	Hexa	6	0.60846	1.52463	1.07263e-07	1.34948e-06	up	up_WD_not_in_SD
ENSMUSG00000057036	Gm7536	6	-0.65528	0.634952	1.07673e-07	1.35269e-06	down	down_WD_not_in_SD
ENSMUSG00000075543	Urad	6	-1.0504	0.482833	1.10683e-07	1.3885e-06	down	down_WD_not_in_SD
ENSMUSG00000035836	Ugt2b1	6	-1.31677	0.401432	1.11494e-07	1.39767e-06	down	down_WD_not_in_SD
ENSMUSG00000024247	Pkdcc	6	-0.682738	0.622982	1.12501e-07	1.40828e-06	down	down_WD_not_in_SD
ENSMUSG00000066153	Mup21	6	-1.41718	0.374443	1.12457e-07	1.40828e-06	down	down_WD_not_in_SD
ENSMUSG00000031963	Bmper	6	1.73679	3.33293	1.13211e-07	1.41615e-06	up	up_WD_not_in_SD
ENSMUSG00000022763	Aifm3	6	-0.791267	0.577836	1.14519e-07	1.43149e-06	down	down_WD_not_in_SD
ENSMUSG00000026358	Rgs1	6	1.95707	3.88272	1.14959e-07	1.43595e-06	up	up_WD_not_in_SD
ENSMUSG00000032051	Fdx1	6	-0.631456	0.645525	1.17959e-07	1.47133e-06	down	down_WD_not_in_SD
ENSMUSG00000015093	Clic3	6	-2.5295	0.173199	1.18959e-07	1.48275e-06	down	down_WD_not_in_SD
ENSMUSG00000035042	Ccl5	6	2.08521	4.24337	1.19389e-07	1.48705e-06	up	up_WD_not_in_SD
ENSMUSG00000074802	Gas2l3	6	1.26037	2.39556	1.25371e-07	1.55822e-06	up	up_WD_not_in_SD
ENSMUSG00000017446	C1qtnf1	6	0.609659	1.5259	1.27388e-07	1.58217e-06	up	up_WD_not_in_SD
ENSMUSG00000035735	Dagla	6	0.967839	1.95591	1.28417e-07	1.59381e-06	up	up_WD_not_in_SD
ENSMUSG00000025007	Aldh18a1	6	1.40277	2.64409	1.29197e-07	1.60235e-06	up	up_WD_not_in_SD
ENSMUSG00000021287	Xrcc3	6	1.11898	2.17193	1.32722e-07	1.64374e-06	up	up_WD_not_in_SD
ENSMUSG00000034783	Cd207	6	1.44765	2.72764	1.37415e-07	1.69946e-06	up	up_WD_not_in_SD
ENSMUSG00000029094	Afap1	6	1.09613	2.13781	1.37833e-07	1.70342e-06	up	up_WD_not_in_SD
ENSMUSG00000090264	Eif4ebp3	6	-2.25691	0.209219	1.41121e-07	1.74035e-06	down	down_WD_not_in_SD
ENSMUSG00000018001	Cyth3	6	0.615121	1.53169	1.43019e-07	1.76128e-06	up	up_WD_not_in_SD
ENSMUSG00000028217	Cdh17	6	5.52734	46.1206	1.46466e-07	1.80119e-06	up	up_WD_not_in_SD
ENSMUSG00000042029	Ncapg2	6	1.3463	2.5426	1.49804e-07	1.83707e-06	up	up_WD_not_in_SD
ENSMUSG00000044231	Nhlrc1	6	0.982292	1.9756	1.50906e-07	1.84928e-06	up	up_WD_not_in_SD
ENSMUSG00000015843	Rxrg	6	0.732561	1.66159	1.51773e-07	1.85861e-06	up	up_WD_not_in_SD
ENSMUSG00000001034	Mapk7	6	1.0129	2.01797	1.52927e-07	1.87143e-06	up	up_WD_not_in_SD
ENSMUSG00000094054	AC133103.2	6	4.71169	26.2035	1.55435e-07	1.90079e-06	up	up_WD_not_in_SD
ENSMUSG00000029096	Htra3	6	1.48202	2.7934	1.56426e-07	1.91157e-06	up	up_WD_not_in_SD
ENSMUSG00000034258	Flvcr2	6	1.35775	2.56285	1.5701e-07	1.91737e-06	up	up_WD_not_in_SD
ENSMUSG00000032177	Pde4a	6	0.957729	1.94225	1.57508e-07	1.9221e-06	up	up_WD_not_in_SD
ENSMUSG00000019979	Apaf1	6	1.45358	2.73887	1.59237e-07	1.94184e-06	up	up_WD_not_in_SD
ENSMUSG00000038007	Acer2	6	0.667631	1.58846	1.59371e-07	1.94213e-06	up	up_WD_not_in_SD
ENSMUSG00000079227	Ccr5	6	1.65157	3.14175	1.61028e-07	1.96096e-06	up	up_WD_not_in_SD
ENSMUSG00000002076	Hsf2bp	6	2.05891	4.1667	1.62714e-07	1.97885e-06	up	up_WD_in_SD
ENSMUSG00000036641	Ccdc148	6	1.20731	2.30907	1.62725e-07	1.97885e-06	up	up_WD_not_in_SD
ENSMUSG00000029810	Tmem176b	6	0.822394	1.76834	1.6313e-07	1.98241e-06	up	up_WD_not_in_SD
ENSMUSG00000022856	Tmem41a	6	0.782916	1.7206	1.6456e-07	1.997e-06	up	up_WD_not_in_SD
ENSMUSG00000045932	Ifit2	6	1.00509	2.00707	1.64548e-07	1.997e-06	up	up_WD_not_in_SD
ENSMUSG00000033174	Mgll	6	0.838346	1.788	1.69966e-07	2.05975e-06	up	up_WD_not_in_SD
ENSMUSG00000036155	Mgat5	6	0.675012	1.59661	1.70644e-07	2.0651e-06	up	up_WD_not_in_SD
ENSMUSG00000048285	Frmd6	6	0.869517	1.82705	1.70993e-07	2.06647e-06	up	up_WD_not_in_SD
ENSMUSG00000040964	Arhgef10l	6	-0.620265	0.650551	1.71532e-07	2.07155e-06	down	down_WD_not_in_SD
ENSMUSG00000035299	Mid1	6	1.29178	2.4483	1.72088e-07	2.07683e-06	up	up_WD_not_in_SD
ENSMUSG00000024423	Impact	6	0.809628	1.75276	1.74267e-07	2.10166e-06	up	up_WD_not_in_SD
ENSMUSG00000027533	Fabp5	6	-2.26163	0.208536	1.74457e-07	2.10251e-06	down	down_WD_not_in_SD
ENSMUSG00000023043	Krt18	6	0.780961	1.71828	1.74777e-07	2.10492e-06	up	up_WD_not_in_SD
ENSMUSG00000024388	Myo7b	6	4.05503	16.6221	1.75146e-07	2.10791e-06	up	up_WD_not_in_SD
ENSMUSG00000024665	Fads2	6	0.803557	1.7454	1.77237e-07	2.1316e-06	up	up_WD_not_in_SD
ENSMUSG00000040213	Kyat3	6	-1.10134	0.466082	1.80816e-07	2.17315e-06	down	down_WD_not_in_SD
ENSMUSG00000040350	Trim7	6	0.81396	1.75803	1.81534e-07	2.18028e-06	up	up_WD_not_in_SD
ENSMUSG00000068566	Myadm	6	0.59232	1.50767	1.82568e-07	2.19119e-06	up	up_WD_not_in_SD
ENSMUSG00000002107	Celf2	6	0.716918	1.64367	1.82987e-07	2.19472e-06	up	up_WD_not_in_SD
ENSMUSG00000047528	Als2cr12	6	2.51496	5.71584	1.84064e-07	2.20461e-06	up	up_WD_not_in_SD
ENSMUSG00000044317	Gpr4	6	1.1314	2.19071	1.85393e-07	2.219e-06	up	up_WD_not_in_SD
ENSMUSG00000058022	Adtrp	6	-0.599752	0.659867	1.86241e-07	2.22762e-06	down	down_WD_not_in_SD
ENSMUSG00000062593	Gm49339	6	2.34953	5.09659	1.88287e-07	2.25056e-06	up	up_WD_not_in_SD
ENSMUSG00000025780	Itih5	6	-1.18177	0.44081	1.91506e-07	2.28747e-06	down	down_WD_not_in_SD
ENSMUSG00000053550	Shisa7	6	-3.14423	0.113108	1.96612e-07	2.34685e-06	down	down_WD_not_in_SD
ENSMUSG00000053062	Jam2	6	0.849826	1.80228	1.99206e-07	2.3762e-06	up	up_WD_not_in_SD
ENSMUSG00000026158	Ogfrl1	6	-0.777669	0.583308	2.03953e-07	2.42619e-06	down	down_WD_not_in_SD
ENSMUSG00000020484	Xbp1	6	-0.68683	0.621218	2.05122e-07	2.43844e-06	down	down_WD_not_in_SD
ENSMUSG00000032425	Zfp949	6	-0.699387	0.615834	2.06812e-07	2.45519e-06	down	down_WD_not_in_SD
ENSMUSG00000049804	Armcx4	6	1.2728	2.41631	2.07307e-07	2.4594e-06	up	up_WD_not_in_SD
ENSMUSG00000038623	Tm6sf1	6	0.90792	1.87634	2.09238e-07	2.47894e-06	up	up_WD_not_in_SD
ENSMUSG00000074397	Foxr1	6	1.739	3.33804	2.12648e-07	2.51763e-06	up	up_WD_not_in_SD
ENSMUSG00000046404	Yod1	6	-0.874255	0.545536	2.15258e-07	2.54509e-06	down	down_WD_not_in_SD
ENSMUSG00000043832	Clec4a3	6	1.19968	2.29689	2.18081e-07	2.57672e-06	up	up_WD_not_in_SD
ENSMUSG00000026630	Batf3	6	1.6032	3.03816	2.18724e-07	2.58257e-06	up	up_WD_not_in_SD
ENSMUSG00000029272	Sult1e1	6	3.43421	10.8094	2.22358e-07	2.62371e-06	up	up_WD_not_in_SD
ENSMUSG00000046470	Sox18	6	0.802787	1.74447	2.23571e-07	2.63624e-06	up	up_WD_in_SD
ENSMUSG00000015090	Ptgds	6	-2.63284	0.161227	2.25335e-07	2.65524e-06	down	down_WD_not_in_SD
ENSMUSG00000051817	Sox12	6	-0.848739	0.55527	2.33837e-07	2.74433e-06	down	down_WD_not_in_SD
ENSMUSG00000024292	Cyp4f14	6	-0.69652	0.617059	2.37345e-07	2.78176e-06	down	down_WD_not_in_SD
ENSMUSG00000052477	C130026I21Rik	6	2.203	4.60435	2.39988e-07	2.80709e-06	up	up_WD_not_in_SD
ENSMUSG00000020681	Ace	6	1.32327	2.50232	2.40826e-07	2.81501e-06	up	up_WD_not_in_SD
ENSMUSG00000073412	Lst1	6	1.12817	2.18582	2.44818e-07	2.85975e-06	up	up_WD_not_in_SD
ENSMUSG00000036067	Slc2a6	6	1.88267	3.68756	2.45701e-07	2.86815e-06	up	up_WD_not_in_SD
ENSMUSG00000078686	Mup9	6	-3.9788	0.0634251	2.46544e-07	2.87607e-06	down	down_WD_not_in_SD
ENSMUSG00000026796	Fam129b	6	1.18644	2.27591	2.54799e-07	2.96089e-06	up	up_WD_not_in_SD
ENSMUSG00000028977	Casz1	6	1.65141	3.14141	2.54831e-07	2.96089e-06	up	up_WD_not_in_SD
ENSMUSG00000024824	Rad9a	6	0.669616	1.59065	2.56715e-07	2.97684e-06	up	up_WD_not_in_SD
ENSMUSG00000028369	Svep1	6	1.8086	3.50303	2.58221e-07	2.99232e-06	up	up_WD_not_in_SD
ENSMUSG00000014599	Csf1	6	0.769207	1.70433	2.58824e-07	2.99732e-06	up	up_WD_not_in_SD
ENSMUSG00000035775	Krt20	6	5.8663	58.3353	2.60279e-07	3.01217e-06	up	up_WD_not_in_SD
ENSMUSG00000032322	Pstpip1	6	1.87306	3.66309	2.65684e-07	3.07065e-06	up	up_WD_not_in_SD
ENSMUSG00000028337	Coro2a	6	1.45912	2.74941	2.70798e-07	3.12769e-06	up	up_WD_not_in_SD
ENSMUSG00000068762	Gstm6	6	-0.664314	0.630988	2.75135e-07	3.17359e-06	down	down_WD_not_in_SD
ENSMUSG00000039193	Nlrc4	6	1.82482	3.54263	2.754e-07	3.17455e-06	up	up_WD_not_in_SD
ENSMUSG00000019876	Pkib	6	1.70095	3.25115	2.75889e-07	3.17809e-06	up	up_WD_not_in_SD
ENSMUSG00000043183	Simc1	6	-0.842277	0.557762	2.78653e-07	3.20781e-06	down	down_WD_not_in_SD
ENSMUSG00000037784	Dzip1l	6	1.59269	3.01612	2.80734e-07	3.22964e-06	up	up_WD_not_in_SD
ENSMUSG00000047497	Adamts12	6	1.8252	3.54357	2.81651e-07	3.23806e-06	up	up_WD_not_in_SD
ENSMUSG00000028480	Glipr2	6	1.33164	2.51689	2.82325e-07	3.24367e-06	up	up_WD_not_in_SD
ENSMUSG00000027004	Frzb	6	1.25718	2.39028	2.83444e-07	3.2544e-06	up	up_WD_not_in_SD
ENSMUSG00000035202	Lars2	6	-0.638291	0.642474	2.84452e-07	3.26382e-06	down	down_WD_not_in_SD
ENSMUSG00000001773	Folh1	6	3.95918	15.5536	2.8652e-07	3.2854e-06	up	up_WD_not_in_SD
ENSMUSG00000011960	Ccnt1	6	-0.973351	0.509322	2.98358e-07	3.41441e-06	down	down_WD_not_in_SD
ENSMUSG00000043336	Filip1l	6	0.921922	1.89464	2.99745e-07	3.42804e-06	up	up_WD_not_in_SD
ENSMUSG00000094091	Gm21885	6	1.67402	3.19102	3.03346e-07	3.46695e-06	up	up_WD_not_in_SD
ENSMUSG00000019823	Mical1	6	1.45363	2.73895	3.04053e-07	3.47277e-06	up	up_WD_not_in_SD
ENSMUSG00000058013	Sept11	6	0.816739	1.76142	3.12882e-07	3.56661e-06	up	up_WD_not_in_SD
ENSMUSG00000035112	Wnk4	6	-1.95404	0.258092	3.15428e-07	3.59329e-06	down	down_WD_not_in_SD
ENSMUSG00000103711	Tstd1	6	-0.998019	0.500687	3.17928e-07	3.61705e-06	down	down_WD_not_in_SD
ENSMUSG00000035683	Melk	6	2.46109	5.50631	3.21155e-07	3.65139e-06	up	up_WD_not_in_SD
ENSMUSG00000034471	Caskin2	6	0.619569	1.53642	3.37455e-07	3.83173e-06	up	up_WD_not_in_SD
ENSMUSG00000023088	Abcc1	6	0.905117	1.8727	3.40555e-07	3.86441e-06	up	up_WD_not_in_SD
ENSMUSG00000030539	Sema4b	6	0.691206	1.61463	3.49116e-07	3.95643e-06	up	up_WD_not_in_SD
ENSMUSG00000037419	Endod1	6	1.08098	2.11547	3.53515e-07	4.00188e-06	up	up_WD_not_in_SD
ENSMUSG00000042686	Jph1	6	-1.83609	0.280081	3.53585e-07	4.00188e-06	down	down_WD_not_in_SD
ENSMUSG00000031539	Ap3m2	6	0.704655	1.62975	3.66553e-07	4.1406e-06	up	up_WD_not_in_SD
ENSMUSG00000022780	Meltf	6	4.92475	30.3736	3.71941e-07	4.19334e-06	up	up_WD_not_in_SD
ENSMUSG00000015085	Entpd2	6	0.951198	1.93348	3.72271e-07	4.19435e-06	up	up_WD_not_in_SD
ENSMUSG00000029279	Brdt	6	-0.882334	0.542489	3.74205e-07	4.21161e-06	down	down_WD_not_in_SD
ENSMUSG00000075224	Lrrc55	6	5.0317	32.7109	3.78155e-07	4.25242e-06	up	up_WD_not_in_SD
ENSMUSG00000022723	Crybg3	6	-1.24778	0.421096	3.79098e-07	4.25754e-06	down	down_WD_not_in_SD
ENSMUSG00000024776	Stambpl1	6	1.499	2.82647	3.80222e-07	4.26743e-06	up	up_WD_not_in_SD
ENSMUSG00000017418	Arl5b	6	-0.786421	0.579781	3.80906e-07	4.27235e-06	down	down_WD_not_in_SD
ENSMUSG00000030157	Clec2d	6	-1.0018	0.499377	3.83199e-07	4.28981e-06	down	down_WD_not_in_SD
ENSMUSG00000051579	Tceal8	6	0.959553	1.94471	3.92398e-07	4.38718e-06	up	up_WD_not_in_SD
ENSMUSG00000019935	Slc17a8	6	1.44642	2.7253	3.98271e-07	4.44999e-06	up	up_WD_not_in_SD
ENSMUSG00000032121	Tmem218	6	-0.820143	0.566386	4.02228e-07	4.48846e-06	down	down_WD_not_in_SD
ENSMUSG00000001020	S100a4	6	1.64765	3.13324	4.04295e-07	4.50577e-06	up	up_WD_not_in_SD
ENSMUSG00000020100	Slc29a3	6	0.751438	1.68347	4.0423e-07	4.50577e-06	up	up_WD_not_in_SD
ENSMUSG00000020340	Cyfip2	6	1.03385	2.04749	4.0548e-07	4.5161e-06	up	up_WD_not_in_SD
ENSMUSG00000046157	Tmem229b	6	0.997346	1.99632	4.09367e-07	4.55359e-06	up	up_WD_not_in_SD
ENSMUSG00000033705	Stard9	6	1.20001	2.29741	4.13571e-07	4.59158e-06	up	up_WD_not_in_SD
ENSMUSG00000022871	Fetub	6	-0.795165	0.576277	4.18018e-07	4.63801e-06	down	down_WD_not_in_SD
ENSMUSG00000090165	Ugt1a10	6	-1.52573	0.347303	4.19138e-07	4.64748e-06	down	down_WD_not_in_SD
ENSMUSG00000020485	Supt4a	6	-0.596416	0.661395	4.25192e-07	4.71162e-06	down	down_WD_not_in_SD
ENSMUSG00000076613	Ighg2b	6	4.05928	16.6711	4.29827e-07	4.75695e-06	up	up_WD_in_SD
ENSMUSG00000009292	Trpm2	6	1.18443	2.27274	4.41785e-07	4.87693e-06	up	up_WD_not_in_SD
ENSMUSG00000037552	Plekhg2	6	0.735423	1.66489	4.42837e-07	4.88547e-06	up	up_WD_not_in_SD
ENSMUSG00000027368	Dusp2	6	2.02135	4.05964	4.5544e-07	5.01817e-06	up	up_WD_not_in_SD
ENSMUSG00000004383	Large1	6	0.715586	1.64215	4.59119e-07	5.05234e-06	up	up_WD_not_in_SD
ENSMUSG00000051378	Kif18b	6	2.02023	4.05648	4.60068e-07	5.05641e-06	up	up_WD_not_in_SD
ENSMUSG00000027306	Nusap1	6	1.6456	3.12879	4.68519e-07	5.14282e-06	up	up_WD_not_in_SD
ENSMUSG00000032245	Cln6	6	1.05172	2.073	4.68327e-07	5.14282e-06	up	up_WD_not_in_SD
ENSMUSG00000001227	Sema6b	6	0.886648	1.84888	4.7197e-07	5.17745e-06	up	up_WD_not_in_SD
ENSMUSG00000030681	Mvp	6	0.749513	1.68122	4.81056e-07	5.2705e-06	up	up_WD_not_in_SD
ENSMUSG00000041708	Mpped1	6	4.86789	29.1999	4.92375e-07	5.38253e-06	up	up_WD_not_in_SD
ENSMUSG00000047492	Inhbe	6	0.967789	1.95584	4.92513e-07	5.38253e-06	up	up_WD_not_in_SD
ENSMUSG00000027171	Prrg4	6	2.0355	4.09963	5.02007e-07	5.47259e-06	up	up_WD_not_in_SD
ENSMUSG00000026558	Uck2	6	-0.906771	0.533378	5.11051e-07	5.55732e-06	down	down_WD_not_in_SD
ENSMUSG00000034684	Sema3f	6	0.946536	1.92724	5.12017e-07	5.56437e-06	up	up_WD_not_in_SD
ENSMUSG00000026972	Arrdc1	6	0.936032	1.91326	5.21281e-07	5.66152e-06	up	up_WD_not_in_SD
ENSMUSG00000049037	Clec4a1	6	1.41636	2.66912	5.28112e-07	5.73215e-06	up	up_WD_not_in_SD
ENSMUSG00000008668	Rps18	6	-0.827951	0.563329	5.31023e-07	5.76017e-06	down	down_WD_not_in_SD
ENSMUSG00000090000	Ier3ip1	6	-0.694018	0.61813	5.36889e-07	5.81297e-06	down	down_WD_not_in_SD
ENSMUSG00000032020	Ubash3b	6	1.19909	2.29594	5.59315e-07	6.04828e-06	up	up_WD_not_in_SD
ENSMUSG00000045414	Dipk2a	6	0.658425	1.57836	5.6178e-07	6.07119e-06	up	up_WD_not_in_SD
ENSMUSG00000030744	Rps3	6	-0.619697	0.650808	5.70379e-07	6.1565e-06	down	down_WD_not_in_SD
ENSMUSG00000054072	Iigp1	6	-0.781394	0.581804	5.85028e-07	6.30683e-06	down	down_WD_not_in_SD
ENSMUSG00000048677	Tpcn2	6	0.901842	1.86845	5.87896e-07	6.33384e-06	up	up_WD_not_in_SD
ENSMUSG00000002550	Uck1	6	0.608482	1.52465	5.92691e-07	6.37767e-06	up	up_WD_not_in_SD
ENSMUSG00000079523	Tmsb10	6	1.02217	2.03098	5.92695e-07	6.37767e-06	up	up_WD_not_in_SD
ENSMUSG00000024309	Pfdn6	6	-0.589279	0.664675	5.93566e-07	6.38311e-06	down	down_WD_not_in_SD
ENSMUSG00000091649	Phf11b	6	1.20368	2.30326	5.994e-07	6.43793e-06	up	up_WD_not_in_SD
ENSMUSG00000021838	Samd4	6	0.976783	1.96807	6.03465e-07	6.47516e-06	up	up_WD_not_in_SD
ENSMUSG00000039013	Siglecf	6	3.38163	10.4225	6.03607e-07	6.47516e-06	up	up_WD_not_in_SD
ENSMUSG00000030970	Ctbp2	6	0.934446	1.91116	6.04447e-07	6.48019e-06	up	up_WD_not_in_SD
ENSMUSG00000047798	Cd300lf	6	1.31076	2.48072	6.14503e-07	6.58396e-06	up	up_WD_not_in_SD
ENSMUSG00000030409	Dmpk	6	1.08086	2.1153	6.21522e-07	6.65101e-06	up	up_WD_not_in_SD
ENSMUSG00000029863	Casp2	6	0.738168	1.66806	6.41111e-07	6.84805e-06	up	up_WD_not_in_SD
ENSMUSG00000035778	Ggta1	6	0.716855	1.6436	6.46839e-07	6.90502e-06	up	up_WD_not_in_SD
ENSMUSG00000030590	Fam98c	6	-0.648831	0.637797	6.52546e-07	6.96169e-06	down	down_WD_not_in_SD
ENSMUSG00000047003	Zfp41	6	0.719816	1.64697	6.71499e-07	7.15722e-06	up	up_WD_not_in_SD
ENSMUSG00000020604	Arsg	6	0.69831	1.6226	6.98455e-07	7.42427e-06	up	up_WD_not_in_SD
ENSMUSG00000028978	Nos3	6	0.737952	1.66781	7.12707e-07	7.55279e-06	up	up_WD_not_in_SD
ENSMUSG00000038217	Tlcd2	6	-0.778714	0.582886	7.29213e-07	7.71368e-06	down	down_WD_not_in_SD
ENSMUSG00000022096	Hr	6	2.00848	4.02358	7.3547e-07	7.76576e-06	up	up_WD_not_in_SD
ENSMUSG00000084416	Rpl10a-ps1	6	-0.609514	0.655417	7.35116e-07	7.76576e-06	down	down_WD_not_in_SD
ENSMUSG00000042682	Selenok	6	-0.678759	0.624703	7.42986e-07	7.83565e-06	down	down_WD_not_in_SD
ENSMUSG00000032902	Slc16a1	6	0.724982	1.65288	7.48926e-07	7.88402e-06	up	up_WD_not_in_SD
ENSMUSG00000015189	Casd1	6	-0.670753	0.628179	7.51055e-07	7.90168e-06	down	down_WD_not_in_SD
ENSMUSG00000030207	Fam234b	6	-0.59697	0.661141	7.69968e-07	8.0812e-06	down	down_WD_not_in_SD
ENSMUSG00000039153	Runx2	6	2.1115	4.32141	7.72105e-07	8.09876e-06	up	up_WD_not_in_SD
ENSMUSG00000026797	Stxbp1	6	0.612297	1.52869	7.74364e-07	8.11759e-06	up	up_WD_not_in_SD
ENSMUSG00000059714	Flot1	6	0.627201	1.54457	7.90265e-07	8.27053e-06	up	up_WD_not_in_SD
ENSMUSG00000016386	Mpped2	6	2.15865	4.46496	8.1896e-07	8.5594e-06	up	up_WD_not_in_SD
ENSMUSG00000072949	Acot1	6	1.50491	2.83807	8.24646e-07	8.61368e-06	up	up_WD_not_in_SD
ENSMUSG00000028582	Cc2d1b	6	0.644032	1.56269	8.31655e-07	8.68171e-06	up	up_WD_not_in_SD
ENSMUSG00000023033	Scn8a	6	1.82844	3.55153	8.36664e-07	8.72357e-06	up	up_WD_not_in_SD
ENSMUSG00000068758	Il3ra	6	1.05141	2.07256	8.4375e-07	8.7922e-06	up	up_WD_not_in_SD
ENSMUSG00000038599	Capn8	6	-2.0985	0.233502	8.58893e-07	8.93934e-06	down	down_WD_not_in_SD
ENSMUSG00000032083	Apoa1	6	-0.645596	0.639229	8.69049e-07	9.03966e-06	down	down_WD_not_in_SD
ENSMUSG00000042246	Tmc7	6	-0.798418	0.574979	8.83617e-07	9.18572e-06	down	down_WD_not_in_SD
ENSMUSG00000015766	Eps8	6	0.84026	1.79037	8.8678e-07	9.20765e-06	up	up_WD_not_in_SD
ENSMUSG00000048503	Tmem136	6	1.80602	3.49676	9.0066e-07	9.34067e-06	up	up_WD_not_in_SD
ENSMUSG00000038594	Cep85l	6	-0.94134	0.520749	9.07209e-07	9.40301e-06	down	down_WD_not_in_SD
ENSMUSG00000018593	Sparc	6	0.621683	1.53867	9.10869e-07	9.42976e-06	up	up_WD_not_in_SD
ENSMUSG00000074607	Tox2	6	2.56581	5.92088	9.17104e-07	9.48869e-06	up	up_WD_not_in_SD
ENSMUSG00000035547	Capn5	6	0.688962	1.61212	9.17682e-07	9.48905e-06	up	up_WD_not_in_SD
ENSMUSG00000032997	Chpf	6	1.00055	2.00076	9.33517e-07	9.64138e-06	up	up_WD_not_in_SD
ENSMUSG00000027188	Pamr1	6	0.781152	1.7185	9.34547e-07	9.64632e-06	up	up_WD_not_in_SD
ENSMUSG00000032518	Rpsa	6	-0.690525	0.619628	9.35742e-07	9.65294e-06	down	down_WD_not_in_SD
ENSMUSG00000073834	Mup11	6	-2.73017	0.150709	9.36583e-07	9.65592e-06	down	down_WD_not_in_SD
ENSMUSG00000026049	Tex30	6	-0.768806	0.586903	9.45718e-07	9.74435e-06	down	down_WD_not_in_SD
ENSMUSG00000064065	Ipcef1	6	2.1645	4.48311	9.52806e-07	9.8116e-06	up	up_WD_not_in_SD
ENSMUSG00000031149	Praf2	6	-0.65133	0.636693	9.80007e-07	1.00739e-05	down	down_WD_not_in_SD
ENSMUSG00000091199	Gm2619	6	4.16288	17.9124	9.83724e-07	1.01062e-05	up	up_WD_not_in_SD
ENSMUSG00000034936	Arl4d	6	-1.16337	0.44647	9.91794e-07	1.01831e-05	down	down_WD_not_in_SD
ENSMUSG00000052485	Tmem171	6	3.36768	10.3222	1.00614e-06	1.03182e-05	up	up_WD_not_in_SD
ENSMUSG00000068246	Apol9b	6	-0.862886	0.549852	1.0225e-06	1.04676e-05	down	down_WD_not_in_SD
ENSMUSG00000096856	Gm10778	6	-1.44653	0.366904	1.04674e-06	1.07032e-05	down	down_WD_not_in_SD
ENSMUSG00000079015	Serpina1c	6	-0.809241	0.570682	1.06361e-06	1.08567e-05	down	down_WD_not_in_SD
ENSMUSG00000002668	Dennd1c	6	1.37563	2.59481	1.06832e-06	1.08946e-05	up	up_WD_not_in_SD
ENSMUSG00000000958	Slc7a7	6	0.762472	1.69639	1.07525e-06	1.09562e-05	up	up_WD_not_in_SD
ENSMUSG00000009418	Nav1	6	0.9835	1.97726	1.07934e-06	1.09915e-05	up	up_WD_not_in_SD
ENSMUSG00000023905	Tnfrsf12a	6	1.10487	2.15079	1.08051e-06	1.0997e-05	up	up_WD_not_in_SD
ENSMUSG00000027983	Cyp2u1	6	-1.02104	0.492761	1.12433e-06	1.14164e-05	down	down_WD_not_in_SD
ENSMUSG00000050092	Sprr2b	6	4.44358	21.7596	1.12374e-06	1.14164e-05	up	up_WD_not_in_SD
ENSMUSG00000033350	Chst2	6	0.900839	1.86715	1.13613e-06	1.15161e-05	up	up_WD_not_in_SD
ENSMUSG00000026928	Card9	6	1.80795	3.50145	1.15728e-06	1.17102e-05	up	up_WD_not_in_SD
ENSMUSG00000028495	Rps6	6	-0.589254	0.664687	1.17869e-06	1.1913e-05	down	down_WD_not_in_SD
ENSMUSG00000027200	Sema6d	6	0.691704	1.61519	1.1983e-06	1.21042e-05	up	up_WD_not_in_SD
ENSMUSG00000051457	Spn	6	1.4155	2.66752	1.20605e-06	1.21684e-05	up	up_WD_not_in_SD
ENSMUSG00000026622	Nek2	6	1.08778	2.12547	1.21924e-06	1.22944e-05	up	up_WD_not_in_SD
ENSMUSG00000035713	Usp35	6	1.13473	2.19577	1.27663e-06	1.28214e-05	up	up_WD_not_in_SD
ENSMUSG00000022020	Naa16	6	-0.639398	0.641981	1.28211e-06	1.28616e-05	down	down_WD_not_in_SD
ENSMUSG00000037321	Tap1	6	0.667669	1.5885	1.29014e-06	1.29347e-05	up	up_WD_not_in_SD
ENSMUSG00000035828	Pim3	6	-1.07357	0.475141	1.30571e-06	1.30684e-05	down	down_WD_not_in_SD
ENSMUSG00000028961	Pgd	6	0.8756	1.83477	1.32234e-06	1.32272e-05	up	up_WD_not_in_SD
ENSMUSG00000042489	Clspn	6	2.81669	7.04546	1.32416e-06	1.32315e-05	up	up_WD_not_in_SD
ENSMUSG00000032598	Nckipsd	6	0.613712	1.53019	1.32907e-06	1.32717e-05	up	up_WD_not_in_SD
ENSMUSG00000050947	Amigo1	6	-0.820115	0.566397	1.3382e-06	1.33404e-05	down	down_WD_not_in_SD
ENSMUSG00000069516	Lyz2	6	1.04312	2.06067	1.33824e-06	1.33404e-05	up	up_WD_not_in_SD
ENSMUSG00000024424	Ttc39c	6	-0.955231	0.515759	1.34889e-06	1.34236e-05	down	down_WD_not_in_SD
ENSMUSG00000059401	Mamld1	6	1.08273	2.11804	1.34814e-06	1.34236e-05	up	up_WD_not_in_SD
ENSMUSG00000036334	Igsf10	6	0.951726	1.93419	1.35301e-06	1.3457e-05	up	up_WD_not_in_SD
ENSMUSG00000019796	Lrp11	6	0.792721	1.73234	1.35635e-06	1.34825e-05	up	up_WD_not_in_SD
ENSMUSG00000054555	Adam12	6	1.68199	3.20871	1.35925e-06	1.35037e-05	up	up_WD_not_in_SD
ENSMUSG00000021876	Rnase4	6	-0.976092	0.508355	1.36875e-06	1.35826e-05	down	down_WD_not_in_SD
ENSMUSG00000057577	Gm10025	6	-1.01668	0.494251	1.38433e-06	1.37294e-05	down	down_WD_not_in_SD
ENSMUSG00000050945	Zfp438	6	0.683708	1.60626	1.38934e-06	1.37712e-05	up	up_WD_not_in_SD
ENSMUSG00000031799	Tpm4	6	0.593804	1.50922	1.40386e-06	1.39073e-05	up	up_WD_not_in_SD
ENSMUSG00000030217	Art4	6	0.895943	1.86083	1.41063e-06	1.39664e-05	up	up_WD_not_in_SD
ENSMUSG00000000303	Cdh1	6	-1.23603	0.42454	1.44248e-06	1.42737e-05	down	down_WD_not_in_SD
ENSMUSG00000020532	Acaca	6	0.914914	1.88546	1.44965e-06	1.43365e-05	up	up_WD_not_in_SD
ENSMUSG00000022893	Adamts1	6	0.662868	1.58323	1.45445e-06	1.43677e-05	up	up_WD_not_in_SD
ENSMUSG00000011305	Plin5	6	0.593301	1.5087	1.45834e-06	1.4398e-05	up	up_WD_not_in_SD
ENSMUSG00000024843	Chka	6	1.43285	2.69979	1.47527e-06	1.45487e-05	up	up_WD_not_in_SD
ENSMUSG00000027993	Trim2	6	0.745023	1.676	1.47745e-06	1.4562e-05	up	up_WD_not_in_SD
ENSMUSG00000040618	Pck2	6	1.03422	2.048	1.49775e-06	1.47454e-05	up	up_WD_not_in_SD
ENSMUSG00000020080	Hkdc1	6	2.45909	5.4987	1.50584e-06	1.48085e-05	up	up_WD_not_in_SD
ENSMUSG00000040710	St8sia4	6	1.369	2.58291	1.50541e-06	1.48085e-05	up	up_WD_not_in_SD
ENSMUSG00000039438	Ttc36	6	-0.587185	0.66564	1.52536e-06	1.49855e-05	down	down_WD_not_in_SD
ENSMUSG00000030123	Plxnd1	6	0.938203	1.91614	1.53927e-06	1.51032e-05	up	up_WD_not_in_SD
ENSMUSG00000031506	Ptpn7	6	1.57078	2.97066	1.55125e-06	1.52036e-05	up	up_WD_not_in_SD
ENSMUSG00000075232	Amd1	6	-0.711647	0.610623	1.56396e-06	1.53196e-05	down	down_WD_not_in_SD
ENSMUSG00000026821	Ralgds	6	1.16918	2.24884	1.57608e-06	1.54297e-05	up	up_WD_not_in_SD
ENSMUSG00000040599	Mis12	6	-0.616959	0.652044	1.60594e-06	1.56956e-05	down	down_WD_not_in_SD
ENSMUSG00000036446	Lum	6	1.04575	2.06444	1.64261e-06	1.6045e-05	up	up_WD_not_in_SD
ENSMUSG00000022102	Dok2	6	1.07328	2.10421	1.65357e-06	1.61431e-05	up	up_WD_not_in_SD
ENSMUSG00000020023	Tmcc3	6	0.667339	1.58814	1.65473e-06	1.61454e-05	up	up_WD_not_in_SD
ENSMUSG00000037818	Abhd18	6	-0.600353	0.659593	1.65758e-06	1.61642e-05	down	down_WD_not_in_SD
ENSMUSG00000027314	Dll4	6	0.634689	1.5526	1.71244e-06	1.66619e-05	up	up_WD_not_in_SD
ENSMUSG00000021418	Rpp40	6	-0.874257	0.545535	1.72445e-06	1.67695e-05	down	down_WD_not_in_SD
ENSMUSG00000047037	Nipa1	6	0.758623	1.69188	1.74844e-06	1.69933e-05	up	up_WD_not_in_SD
ENSMUSG00000040283	Btnl9	6	0.610951	1.52727	1.75464e-06	1.70441e-05	up	up_WD_not_in_SD
ENSMUSG00000034457	Eda2r	6	1.81403	3.51623	1.76088e-06	1.70952e-05	up	up_WD_not_in_SD
ENSMUSG00000062590	Armc9	6	0.689484	1.61271	1.79542e-06	1.73919e-05	up	up_WD_not_in_SD
ENSMUSG00000038984	Tspyl5	6	1.626	3.08657	1.81659e-06	1.75872e-05	up	up_WD_not_in_SD
ENSMUSG00000022901	Cd86	6	0.977441	1.96897	1.84107e-06	1.78045e-05	up	up_WD_not_in_SD
ENSMUSG00000026875	Traf1	6	1.96225	3.89669	1.84966e-06	1.78727e-05	up	up_WD_not_in_SD
ENSMUSG00000039033	Tasp1	6	-0.586702	0.665863	1.85017e-06	1.78727e-05	down	down_WD_not_in_SD
ENSMUSG00000028173	Wls	6	0.655554	1.57522	1.87325e-06	1.80757e-05	up	up_WD_not_in_SD
ENSMUSG00000073830	Mup14	6	-2.72679	0.151062	1.87323e-06	1.80757e-05	down	down_WD_not_in_SD
ENSMUSG00000052889	Prkcb	6	1.09728	2.1395	1.87873e-06	1.81185e-05	up	up_WD_not_in_SD
ENSMUSG00000044991	Shld1	6	-0.663168	0.63149	1.88475e-06	1.81666e-05	down	down_WD_not_in_SD
ENSMUSG00000042115	Klhdc8a	6	0.978445	1.97034	1.89503e-06	1.82556e-05	up	up_WD_not_in_SD
ENSMUSG00000021196	Pfkp	6	0.943301	1.92292	1.90245e-06	1.83069e-05	up	up_WD_not_in_SD
ENSMUSG00000031765	Mt1	6	2.42135	5.35673	1.91409e-06	1.83987e-05	up	up_WD_not_in_SD
ENSMUSG00000110439	Mup22	6	-1.32246	0.399853	1.91719e-06	1.84166e-05	down	down_WD_not_in_SD
ENSMUSG00000042804	Gpr153	6	1.08736	2.12484	1.92477e-06	1.84606e-05	up	up_WD_not_in_SD
ENSMUSG00000102037	Bcl2a1a	6	2.16817	4.49453	1.92442e-06	1.84606e-05	up	up_WD_not_in_SD
ENSMUSG00000030022	Adamts9	6	1.1857	2.27474	1.93e-06	1.85007e-05	up	up_WD_not_in_SD
ENSMUSG00000019975	Ikbip	6	0.8179	1.76284	1.93315e-06	1.85207e-05	up	up_WD_not_in_SD
ENSMUSG00000087006	Gm13889	6	1.22389	2.33576	1.93876e-06	1.85643e-05	up	up_WD_not_in_SD
ENSMUSG00000079164	Tlr5	6	0.946506	1.9272	1.94507e-06	1.85942e-05	up	up_WD_not_in_SD
ENSMUSG00000020309	Chac2	6	-0.61	0.655197	1.9563e-06	1.86912e-05	down	down_WD_not_in_SD
ENSMUSG00000078974	Sec61g	6	-1.00929	0.496792	1.96672e-06	1.87806e-05	down	down_WD_not_in_SD
ENSMUSG00000026627	Tmem206	6	0.701253	1.62592	1.9694e-06	1.87958e-05	up	up_WD_not_in_SD
ENSMUSG00000048490	Nrip1	6	0.739494	1.66959	1.97088e-06	1.87997e-05	up	up_WD_not_in_SD
ENSMUSG00000047368	Abhd17b	6	-0.769927	0.586447	1.99772e-06	1.90246e-05	down	down_WD_not_in_SD
ENSMUSG00000043439	Epop	6	-1.05519	0.481235	1.99976e-06	1.90336e-05	down	down_WD_not_in_SD
ENSMUSG00000075117	Olfr1198	6	-1.52667	0.347077	2.01715e-06	1.91574e-05	down	down_WD_not_in_SD
ENSMUSG00000004665	Cnn2	6	0.742394	1.67295	2.02291e-06	1.92017e-05	up	up_WD_not_in_SD
ENSMUSG00000050323	Ndufaf6	6	-0.701583	0.614897	2.02652e-06	1.92255e-05	down	down_WD_not_in_SD
ENSMUSG00000070462	Tlnrd1	6	0.689219	1.61241	2.03619e-06	1.93068e-05	up	up_WD_not_in_SD
ENSMUSG00000046080	Clec9a	6	1.56524	2.95926	2.07199e-06	1.9625e-05	up	up_WD_not_in_SD
ENSMUSG00000024642	Tle4	6	-0.659619	0.633045	2.10074e-06	1.98435e-05	down	down_WD_not_in_SD
ENSMUSG00000030020	Prickle2	6	0.876886	1.83641	2.09991e-06	1.98435e-05	up	up_WD_not_in_SD
ENSMUSG00000027765	P2ry1	6	0.880315	1.84078	2.1106e-06	1.99151e-05	up	up_WD_not_in_SD
ENSMUSG00000039221	Rpl22l1	6	-0.960172	0.513996	2.11253e-06	1.99225e-05	down	down_WD_not_in_SD
ENSMUSG00000045502	Hcar2	6	1.86429	3.64088	2.11533e-06	1.99275e-05	up	up_WD_not_in_SD
ENSMUSG00000078817	Nlrp12	6	-0.986821	0.504588	2.15687e-06	2.02423e-05	down	down_WD_not_in_SD
ENSMUSG00000074115	Saa1	6	3.00824	8.04582	2.16401e-06	2.02984e-05	up	up_WD_not_in_SD
ENSMUSG00000022440	C1qtnf6	6	1.17027	2.25054	2.18694e-06	2.04805e-05	up	up_WD_not_in_SD
ENSMUSG00000037887	Dusp8	6	1.82156	3.53464	2.20643e-06	2.06521e-05	up	up_WD_not_in_SD
ENSMUSG00000079492	Gm11127	6	-1.28717	0.409755	2.20818e-06	2.06574e-05	down	down_WD_not_in_SD
ENSMUSG00000059897	Zfp930	6	-1.01733	0.494029	2.23994e-06	2.09321e-05	down	down_WD_not_in_SD
ENSMUSG00000021207	Akr1c21	6	-3.97052	0.0637904	2.2774e-06	2.12707e-05	down	down_WD_not_in_SD
ENSMUSG00000018750	Zbtb4	6	0.736215	1.6658	2.33774e-06	2.1811e-05	up	up_WD_not_in_SD
ENSMUSG00000024059	Clip4	6	-1.95891	0.257222	2.35993e-06	2.19946e-05	down	down_WD_not_in_SD
ENSMUSG00000028931	Kcnab2	6	1.17583	2.25923	2.37994e-06	2.21692e-05	up	up_WD_not_in_SD
ENSMUSG00000048440	Cyp4f16	6	0.968743	1.95713	2.45539e-06	2.28233e-05	up	up_WD_not_in_SD
ENSMUSG00000042216	Sgsm1	6	-1.42536	0.372328	2.50061e-06	2.32066e-05	down	down_WD_not_in_SD
ENSMUSG00000049086	Bmyc	6	0.833887	1.78248	2.55554e-06	2.36662e-05	up	up_WD_not_in_SD
ENSMUSG00000074361	C5ar2	6	0.777969	1.71472	2.58392e-06	2.39163e-05	up	up_WD_not_in_SD
ENSMUSG00000039878	Slc39a5	6	2.31307	4.9694	2.61193e-06	2.41628e-05	up	up_WD_not_in_SD
ENSMUSG00000028469	Npr2	6	-0.747458	0.595652	2.61374e-06	2.41668e-05	down	down_WD_not_in_SD
ENSMUSG00000029246	Ppat	6	-0.731627	0.602225	2.62865e-06	2.42917e-05	down	down_WD_not_in_SD
ENSMUSG00000036526	Card11	6	1.76019	3.38743	2.67388e-06	2.46706e-05	up	up_WD_not_in_SD
ENSMUSG00000020482	Ccdc117	6	-0.80452	0.572552	2.69835e-06	2.48569e-05	down	down_WD_not_in_SD
ENSMUSG00000038582	Pptc7	6	-0.729662	0.603045	2.69976e-06	2.48569e-05	down	down_WD_not_in_SD
ENSMUSG00000039648	Kyat1	6	-0.784045	0.580736	2.71115e-06	2.49485e-05	down	down_WD_not_in_SD
ENSMUSG00000022270	Retreg1	6	-0.816254	0.567915	2.72639e-06	2.50756e-05	down	down_WD_not_in_SD
ENSMUSG00000067071	Hes6	6	-1.04602	0.484301	2.72993e-06	2.50949e-05	down	down_WD_not_in_SD
ENSMUSG00000030002	Dusp11	6	-0.669463	0.628741	2.73859e-06	2.51614e-05	down	down_WD_not_in_SD
ENSMUSG00000030782	Tgfb1i1	6	0.757936	1.69107	2.74973e-06	2.52262e-05	up	up_WD_not_in_SD
ENSMUSG00000078763	Slfn1	6	1.72458	3.30483	2.74904e-06	2.52262e-05	up	up_WD_not_in_SD
ENSMUSG00000029204	Rhoh	6	1.2662	2.40527	2.76163e-06	2.53198e-05	up	up_WD_not_in_SD
ENSMUSG00000005470	Asf1b	6	1.34066	2.53268	2.76445e-06	2.53265e-05	up	up_WD_not_in_SD
ENSMUSG00000032690	Oas2	6	1.2691	2.41011	2.76671e-06	2.53265e-05	up	up_WD_not_in_SD
ENSMUSG00000075254	Heg1	6	0.658899	1.57888	2.79126e-06	2.55379e-05	up	up_WD_not_in_SD
ENSMUSG00000060636	Rpl35a	6	-0.690423	0.619672	2.84929e-06	2.60415e-05	down	down_WD_not_in_SD
ENSMUSG00000027088	Phospho2	6	-0.632193	0.645195	2.88332e-06	2.63388e-05	down	down_WD_not_in_SD
ENSMUSG00000026421	Csrp1	6	0.618096	1.53485	2.94743e-06	2.68682e-05	up	up_WD_not_in_SD
ENSMUSG00000027811	4930579G24Rik	6	1.09831	2.14103	3.03563e-06	2.76434e-05	up	up_WD_not_in_SD
ENSMUSG00000036672	Cenpt	6	0.860038	1.81509	3.05499e-06	2.77907e-05	up	up_WD_not_in_SD
ENSMUSG00000049764	Zfp280b	6	-0.700633	0.615302	3.08739e-06	2.80562e-05	down	down_WD_not_in_SD
ENSMUSG00000066122	Olfr45	6	-0.835419	0.56042	3.09214e-06	2.80848e-05	down	down_WD_not_in_SD
ENSMUSG00000050666	Vstm4	6	0.802401	1.744	3.10918e-06	2.82249e-05	up	up_WD_not_in_SD
ENSMUSG00000028019	Pdgfc	6	0.833572	1.78209	3.15426e-06	2.86044e-05	up	up_WD_not_in_SD
ENSMUSG00000021322	Aoah	6	1.40644	2.65083	3.15852e-06	2.86281e-05	up	up_WD_not_in_SD
ENSMUSG00000038668	Lpar1	6	1.53096	2.88978	3.16134e-06	2.86364e-05	up	up_WD_not_in_SD
ENSMUSG00000041354	Rgl2	6	0.693378	1.61707	3.16271e-06	2.86364e-05	up	up_WD_not_in_SD
ENSMUSG00000050994	Adgb	6	1.19126	2.28352	3.16905e-06	2.8679e-05	up	up_WD_not_in_SD
ENSMUSG00000021127	Zfp36l1	6	0.793515	1.73329	3.18847e-06	2.88398e-05	up	up_WD_not_in_SD
ENSMUSG00000081344	Gm14303	6	19.3375	662484	3.22353e-06	2.91268e-05	up	up_WD_in_SD
ENSMUSG00000045362	Tnfrsf26	6	1.30682	2.47395	3.23345e-06	2.92014e-05	up	up_WD_not_in_SD
ENSMUSG00000002458	Rgs19	6	0.952442	1.93515	3.24091e-06	2.92535e-05	up	up_WD_not_in_SD
ENSMUSG00000027663	Zmat3	6	0.615975	1.53259	3.25838e-06	2.93809e-05	up	up_WD_not_in_SD
ENSMUSG00000069806	Cacng7	6	1.20042	2.29807	3.2702e-06	2.94723e-05	up	up_WD_not_in_SD
ENSMUSG00000021947	Cryl1	6	-0.684906	0.622046	3.29213e-06	2.96394e-05	down	down_WD_not_in_SD
ENSMUSG00000026077	Npas2	6	2.54144	5.82169	3.30078e-06	2.96867e-05	up	up_WD_not_in_SD
ENSMUSG00000022475	Hdac7	6	0.759026	1.69235	3.30502e-06	2.9704e-05	up	up_WD_not_in_SD
ENSMUSG00000030287	Itpr2	6	-0.954106	0.516161	3.30611e-06	2.9704e-05	down	down_WD_not_in_SD
ENSMUSG00000022033	Pbk	6	2.04973	4.1403	3.33113e-06	2.99134e-05	up	up_WD_not_in_SD
ENSMUSG00000037944	Ccr7	6	1.62235	3.07877	3.38904e-06	3.04022e-05	up	up_WD_not_in_SD
ENSMUSG00000021365	Nedd9	6	0.916048	1.88694	3.43248e-06	3.07603e-05	up	up_WD_not_in_SD
ENSMUSG00000020593	Lpin1	6	-1.8138	0.284441	3.43897e-06	3.07734e-05	down	down_WD_not_in_SD
ENSMUSG00000034613	Ppm1h	6	0.809853	1.75303	3.43645e-06	3.07734e-05	up	up_WD_not_in_SD
ENSMUSG00000091867	Cyp2a22	6	4.85081	28.8562	3.43923e-06	3.07734e-05	up	up_WD_not_in_SD
ENSMUSG00000021087	Rtn1	6	0.934013	1.91058	3.45168e-06	3.08375e-05	up	up_WD_not_in_SD
ENSMUSG00000037813	D630003M21Rik	6	0.930957	1.90654	3.4659e-06	3.09487e-05	up	up_WD_not_in_SD
ENSMUSG00000049600	Zbtb45	6	1.0503	2.07096	3.48173e-06	3.10742e-05	up	up_WD_not_in_SD
ENSMUSG00000020051	Pah	6	-0.65139	0.636666	3.50195e-06	3.12386e-05	down	down_WD_not_in_SD
ENSMUSG00000044748	Defb1	6	1.62112	3.07614	3.5216e-06	3.13819e-05	up	up_WD_not_in_SD
ENSMUSG00000054640	Slc8a1	6	1.42157	2.67877	3.54528e-06	3.15769e-05	up	up_WD_not_in_SD
ENSMUSG00000041734	Kirrel	6	0.85742	1.8118	3.58705e-06	3.19001e-05	up	up_WD_not_in_SD
ENSMUSG00000070605	Zfp992	6	1.02831	2.03964	3.60729e-06	3.20505e-05	up	up_WD_in_SD
ENSMUSG00000009585	Apobec3	6	0.935803	1.91296	3.61203e-06	3.20733e-05	up	up_WD_not_in_SD
ENSMUSG00000020778	Ten1	6	0.926989	1.9013	3.65958e-06	3.24626e-05	up	up_WD_not_in_SD
ENSMUSG00000027708	Dcun1d1	6	-0.634878	0.643995	3.65917e-06	3.24626e-05	down	down_WD_not_in_SD
ENSMUSG00000025197	Cyp2c23	6	-0.736224	0.600309	3.67012e-06	3.25395e-05	down	down_WD_not_in_SD
ENSMUSG00000050410	Tcf19	6	0.906308	1.87424	3.71073e-06	3.28163e-05	up	up_WD_not_in_SD
ENSMUSG00000027331	Knstrn	6	1.85204	3.61011	3.76929e-06	3.33174e-05	up	up_WD_not_in_SD
ENSMUSG00000042439	Zfp532	6	0.731603	1.66048	3.78463e-06	3.3436e-05	up	up_WD_not_in_SD
ENSMUSG00000030378	Sult2a8	6	-1.86112	0.275263	3.79042e-06	3.34702e-05	down	down_WD_not_in_SD
ENSMUSG00000040195	Nemp1	6	-0.875758	0.544967	3.83088e-06	3.37934e-05	down	down_WD_not_in_SD
ENSMUSG00000029752	Asns	6	-1.92708	0.26296	3.84044e-06	3.38435e-05	down	down_WD_not_in_SD
ENSMUSG00000034591	Slc41a2	6	0.970103	1.95898	3.84416e-06	3.38592e-05	up	up_WD_not_in_SD
ENSMUSG00000037594	Clba1	6	1.03215	2.04508	3.85302e-06	3.39031e-05	up	up_WD_not_in_SD
ENSMUSG00000002274	Metrn	6	-0.92454	0.526848	3.87936e-06	3.41177e-05	down	down_WD_not_in_SD
ENSMUSG00000040998	Npnt	6	1.7662	3.40158	3.90805e-06	3.43354e-05	up	up_WD_not_in_SD
ENSMUSG00000039345	Mettl22	6	-0.648177	0.638086	3.91134e-06	3.43471e-05	down	down_WD_not_in_SD
ENSMUSG00000021754	Map3k1	6	0.867167	1.82408	3.94297e-06	3.46074e-05	up	up_WD_not_in_SD
ENSMUSG00000095388	Gm10681	6	-3.01435	0.123763	3.95727e-06	3.47155e-05	down	down_WD_not_in_SD
ENSMUSG00000033389	Arhgap44	6	0.923716	1.89699	3.98108e-06	3.49069e-05	up	up_WD_not_in_SD
ENSMUSG00000035804	Ins1	6	18.8923	486580	3.98849e-06	3.49543e-05	up	up_WD_in_SD
ENSMUSG00000028637	Ccdc30	6	-0.771859	0.585662	4.04966e-06	3.54472e-05	down	down_WD_not_in_SD
ENSMUSG00000034593	Myo5a	6	2.11274	4.32513	4.05033e-06	3.54472e-05	up	up_WD_not_in_SD
ENSMUSG00000028629	Exo5	6	0.761277	1.69499	4.17757e-06	3.6465e-05	up	up_WD_not_in_SD
ENSMUSG00000042638	Gucy2c	6	2.2091	4.62387	4.22216e-06	3.68359e-05	up	up_WD_not_in_SD
ENSMUSG00000034786	Gpsm3	6	0.900405	1.86659	4.24247e-06	3.69577e-05	up	up_WD_not_in_SD
ENSMUSG00000025041	Nt5c2	6	0.654888	1.57449	4.27942e-06	3.7224e-05	up	up_WD_not_in_SD
ENSMUSG00000034254	Agpat1	6	0.589612	1.50484	4.30962e-06	3.74307e-05	up	up_WD_not_in_SD
ENSMUSG00000038400	Pmepa1	6	1.24874	2.37634	4.30951e-06	3.74307e-05	up	up_WD_not_in_SD
ENSMUSG00000027474	Ccm2l	6	0.89872	1.86441	4.35914e-06	3.78044e-05	up	up_WD_not_in_SD
ENSMUSG00000067276	Capn6	6	1.2218	2.33237	4.40354e-06	3.81517e-05	up	up_WD_not_in_SD
ENSMUSG00000044254	Pcsk9	6	-1.06433	0.478194	4.40976e-06	3.81677e-05	down	down_WD_not_in_SD
ENSMUSG00000003849	Nqo1	6	0.863516	1.81947	4.4188e-06	3.82081e-05	up	up_WD_not_in_SD
ENSMUSG00000049971	Glt1d1	6	0.699066	1.62345	4.41743e-06	3.82081e-05	up	up_WD_not_in_SD
ENSMUSG00000028479	Gne	6	-0.706513	0.612799	4.45154e-06	3.84721e-05	down	down_WD_not_in_SD
ENSMUSG00000048911	Rnf24	6	0.761967	1.6958	4.46525e-06	3.85525e-05	up	up_WD_not_in_SD
ENSMUSG00000059327	Eda	6	0.967694	1.95571	4.46393e-06	3.85525e-05	up	up_WD_not_in_SD
ENSMUSG00000017754	Pltp	6	0.908071	1.87653	4.47667e-06	3.86129e-05	up	up_WD_in_SD
ENSMUSG00000025586	Cpeb1	6	0.981635	1.9747	4.49754e-06	3.87738e-05	up	up_WD_not_in_SD
ENSMUSG00000021275	Tecpr2	6	0.589932	1.50518	4.58339e-06	3.9475e-05	up	up_WD_not_in_SD
ENSMUSG00000003779	Kif20a	6	1.33603	2.52455	4.61675e-06	3.97231e-05	up	up_WD_not_in_SD
ENSMUSG00000062210	Tnfaip8	6	0.785258	1.7234	4.70341e-06	4.0429e-05	up	up_WD_not_in_SD
ENSMUSG00000021003	Galc	6	0.613233	1.52968	4.73563e-06	4.06859e-05	up	up_WD_not_in_SD
ENSMUSG00000028995	Fam126a	6	0.889316	1.8523	4.7384e-06	4.06897e-05	up	up_WD_not_in_SD
ENSMUSG00000022149	C9	6	-0.602093	0.658798	4.78561e-06	4.10346e-05	down	down_WD_not_in_SD
ENSMUSG00000046364	Rpl27a	6	-0.613542	0.65359	4.79893e-06	4.11287e-05	down	down_WD_not_in_SD
ENSMUSG00000004098	Col5a3	6	0.922081	1.89485	4.81174e-06	4.12025e-05	up	up_WD_in_SD
ENSMUSG00000017314	Mpp2	6	1.62606	3.08668	4.81226e-06	4.12025e-05	up	up_WD_not_in_SD
ENSMUSG00000032333	Stoml1	6	0.668314	1.58921	4.85449e-06	4.15437e-05	up	up_WD_not_in_SD
ENSMUSG00000026986	Hnmt	6	0.605627	1.52164	4.8622e-06	4.15893e-05	up	up_WD_not_in_SD
ENSMUSG00000031327	Chic1	6	-1.14468	0.45229	5.00244e-06	4.27261e-05	down	down_WD_not_in_SD
ENSMUSG00000022894	Adamts5	6	0.998436	1.99783	5.06405e-06	4.32312e-05	up	up_WD_not_in_SD
ENSMUSG00000016206	H2-M3	6	0.601966	1.51778	5.07106e-06	4.32699e-05	up	up_WD_not_in_SD
ENSMUSG00000000216	Scnn1g	6	4.45601	21.9479	5.08261e-06	4.33473e-05	up	up_WD_not_in_SD
ENSMUSG00000048424	Ranbp3l	6	-1.10795	0.463954	5.09548e-06	4.34013e-05	down	down_WD_not_in_SD
ENSMUSG00000060044	Tmem26	6	1.27735	2.42393	5.11312e-06	4.35226e-05	up	up_WD_not_in_SD
ENSMUSG00000022876	Samsn1	6	1.20002	2.29743	5.13395e-06	4.36786e-05	up	up_WD_not_in_SD
ENSMUSG00000027820	Mme	6	1.08536	2.1219	5.14289e-06	4.37333e-05	up	up_WD_not_in_SD
ENSMUSG00000060639	Hist1h4i	6	0.871364	1.82939	5.19497e-06	4.41547e-05	up	up_WD_not_in_SD
ENSMUSG00000028373	Astn2	6	0.775943	1.71231	5.20025e-06	4.41781e-05	up	up_WD_not_in_SD
ENSMUSG00000021640	Naip1	6	1.33722	2.52664	5.23235e-06	4.44077e-05	up	up_WD_not_in_SD
ENSMUSG00000027346	Gpcpd1	6	-1.09906	0.466822	5.237e-06	4.44175e-05	down	down_WD_not_in_SD
ENSMUSG00000050107	Haspin	6	1.18774	2.27796	5.23859e-06	4.44175e-05	up	up_WD_not_in_SD
ENSMUSG00000021281	Tnfaip2	6	0.954873	1.93841	5.27719e-06	4.46797e-05	up	up_WD_not_in_SD
ENSMUSG00000068085	Cyp2d11	6	-1.73885	0.299608	5.27608e-06	4.46797e-05	down	down_WD_not_in_SD
ENSMUSG00000028873	Cdca8	6	1.10409	2.14964	5.32529e-06	4.50433e-05	up	up_WD_not_in_SD
ENSMUSG00000040084	Bub1b	6	1.26707	2.40673	5.33485e-06	4.51023e-05	up	up_WD_not_in_SD
ENSMUSG00000012848	Rps5	6	-0.606879	0.656616	5.34365e-06	4.51549e-05	down	down_WD_not_in_SD
ENSMUSG00000036057	Ptpn23	6	0.651294	1.57058	5.3683e-06	4.53412e-05	up	up_WD_not_in_SD
ENSMUSG00000048495	Tyw5	6	-0.67064	0.628228	5.39114e-06	4.55121e-05	down	down_WD_not_in_SD
ENSMUSG00000048126	Col6a3	6	1.59931	3.02998	5.43332e-06	4.5824e-05	up	up_WD_not_in_SD
ENSMUSG00000060152	Pop5	6	-0.644726	0.639614	5.44935e-06	4.5937e-05	down	down_WD_not_in_SD
ENSMUSG00000074676	Foxs1	6	1.6626	3.16586	5.48458e-06	4.61894e-05	up	up_WD_not_in_SD
ENSMUSG00000029650	Slc46a3	6	-0.851476	0.554218	5.55133e-06	4.66617e-05	down	down_WD_not_in_SD
ENSMUSG00000068086	Cyp2d9	6	-0.834293	0.560858	5.56684e-06	4.67695e-05	down	down_WD_not_in_SD
ENSMUSG00000003273	Car11	6	-1.56929	0.336974	5.68682e-06	4.76629e-05	down	down_WD_not_in_SD
ENSMUSG00000022587	Ly6e	6	0.687431	1.61041	5.70058e-06	4.77324e-05	up	up_WD_not_in_SD
ENSMUSG00000032125	Robo4	6	0.59407	1.5095	5.79329e-06	4.84623e-05	up	up_WD_in_SD
ENSMUSG00000045287	Rtn4rl1	6	0.703212	1.62813	5.89158e-06	4.92139e-05	up	up_WD_not_in_SD
ENSMUSG00000030670	Cyp2r1	6	-0.757579	0.591488	6.02794e-06	5.02989e-05	down	down_WD_not_in_SD
ENSMUSG00000070436	Serpinh1	6	0.913586	1.88372	6.05446e-06	5.04298e-05	up	up_WD_not_in_SD
ENSMUSG00000066361	Serpina3c	6	-0.918027	0.529232	6.06436e-06	5.04882e-05	down	down_WD_not_in_SD
ENSMUSG00000031570	Plpp5	6	0.622221	1.53924	6.09747e-06	5.07155e-05	up	up_WD_not_in_SD
ENSMUSG00000069607	Cd300ld3	6	1.3104	2.48011	6.11362e-06	5.08256e-05	up	up_WD_not_in_SD
ENSMUSG00000027323	Rad51	6	1.44849	2.72923	6.12489e-06	5.08951e-05	up	up_WD_not_in_SD
ENSMUSG00000055485	Soga1	6	0.976451	1.96762	6.13899e-06	5.09881e-05	up	up_WD_not_in_SD
ENSMUSG00000031683	Lsm6	6	-0.620221	0.650571	6.18035e-06	5.1249e-05	down	down_WD_not_in_SD
ENSMUSG00000031538	Plat	6	1.66725	3.17608	6.20831e-06	5.14415e-05	up	up_WD_not_in_SD
ENSMUSG00000039157	Fam102a	6	0.795377	1.73553	6.25735e-06	5.17988e-05	up	up_WD_not_in_SD
ENSMUSG00000031827	Cotl1	6	0.879083	1.83921	6.3797e-06	5.27616e-05	up	up_WD_not_in_SD
ENSMUSG00000025058	5430427O19Rik	6	1.67426	3.19156	6.39331e-06	5.28492e-05	up	up_WD_not_in_SD
ENSMUSG00000079110	Capn3	6	-1.07013	0.476275	6.47517e-06	5.35006e-05	down	down_WD_not_in_SD
ENSMUSG00000030978	Rrm1	6	0.646453	1.56531	6.48463e-06	5.35533e-05	up	up_WD_not_in_SD
ENSMUSG00000031431	Tsc22d3	6	-1.13741	0.454575	6.50125e-06	5.36399e-05	down	down_WD_not_in_SD
ENSMUSG00000021061	Sptb	6	-1.84774	0.277827	6.53448e-06	5.38632e-05	down	down_WD_not_in_SD
ENSMUSG00000049313	Sorl1	6	1.16654	2.24472	6.56337e-06	5.40758e-05	up	up_WD_not_in_SD
ENSMUSG00000015653	Steap2	6	0.864266	1.82041	6.56651e-06	5.40763e-05	up	up_WD_not_in_SD
ENSMUSG00000027199	Gatm	6	0.633807	1.55165	6.57974e-06	5.41597e-05	up	up_WD_not_in_SD
ENSMUSG00000034570	Inpp5j	6	2.3052	4.94236	6.58345e-06	5.41647e-05	up	up_WD_not_in_SD
ENSMUSG00000066877	Nck2	6	0.833228	1.78167	6.6163e-06	5.44094e-05	up	up_WD_not_in_SD
ENSMUSG00000038677	Scube3	6	2.77881	6.86288	6.62387e-06	5.4428e-05	up	up_WD_not_in_SD
ENSMUSG00000017718	Afmid	6	-0.695049	0.617689	6.65445e-06	5.46257e-05	down	down_WD_not_in_SD
ENSMUSG00000056602	Fry	6	0.875218	1.83428	6.65511e-06	5.46257e-05	up	up_WD_not_in_SD
ENSMUSG00000034311	Kif4	6	1.54638	2.92083	6.68599e-06	5.48276e-05	up	up_WD_not_in_SD
ENSMUSG00000020077	Srgn	6	0.684907	1.6076	6.71706e-06	5.50308e-05	up	up_WD_not_in_SD
ENSMUSG00000045679	Pqlc3	6	1.52788	2.88361	6.77585e-06	5.54451e-05	up	up_WD_not_in_SD
ENSMUSG00000051242	Pcdhb9	6	2.56494	5.91729	6.77715e-06	5.54451e-05	up	up_WD_not_in_SD
ENSMUSG00000027071	P2rx3	6	-1.37989	0.384248	6.82697e-06	5.58265e-05	down	down_WD_not_in_SD
ENSMUSG00000029915	Clec5a	6	2.33002	5.02812	6.87447e-06	5.61624e-05	up	up_WD_not_in_SD
ENSMUSG00000064267	Hvcn1	6	1.10852	2.15624	6.89639e-06	5.63151e-05	up	up_WD_not_in_SD
ENSMUSG00000066235	Pomgnt2	6	0.632283	1.55002	6.97348e-06	5.68915e-05	up	up_WD_not_in_SD
ENSMUSG00000036469	March1	6	0.937571	1.9153	7.0223e-06	5.7183e-05	up	up_WD_not_in_SD
ENSMUSG00000049775	Tmsb4x	6	0.853144	1.80643	7.06704e-06	5.74937e-05	up	up_WD_not_in_SD
ENSMUSG00000031486	Adgra2	6	0.588125	1.50329	7.09835e-06	5.77216e-05	up	up_WD_not_in_SD
ENSMUSG00000041064	Pif1	6	3.94023	15.3506	7.15638e-06	5.81664e-05	up	up_WD_not_in_SD
ENSMUSG00000043496	Tril	6	1.59206	3.0148	7.164e-06	5.82013e-05	up	up_WD_not_in_SD
ENSMUSG00000026175	Vil1	6	2.6262	6.17398	7.18956e-06	5.82957e-05	up	up_WD_not_in_SD
ENSMUSG00000063882	Uqcrh	6	-0.703939	0.613894	7.18449e-06	5.82957e-05	down	down_WD_not_in_SD
ENSMUSG00000025153	Fasn	6	1.51212	2.8523	7.21522e-06	5.84544e-05	up	up_WD_not_in_SD
ENSMUSG00000066000	Zfp979	6	2.12724	4.3688	7.36024e-06	5.95188e-05	up	up_WD_in_SD
ENSMUSG00000002900	Lamb1	6	0.665128	1.58571	7.45836e-06	6.02565e-05	up	up_WD_not_in_SD
ENSMUSG00000029630	Cyp3a25	6	-0.72293	0.605866	7.52637e-06	6.07779e-05	down	down_WD_not_in_SD
ENSMUSG00000019564	Arid3a	6	0.918673	1.89038	7.74647e-06	6.24687e-05	up	up_WD_not_in_SD
ENSMUSG00000009633	G0s2	6	1.68258	3.21001	7.76924e-06	6.26234e-05	up	up_WD_not_in_SD
ENSMUSG00000060166	Zdhhc8	6	0.853141	1.80643	7.78813e-06	6.27178e-05	up	up_WD_not_in_SD
ENSMUSG00000024561	Mbd1	6	-1.14676	0.451637	7.80736e-06	6.28148e-05	down	down_WD_not_in_SD
ENSMUSG00000026149	Tm4sf20	6	4.35345	20.4418	7.86978e-06	6.32587e-05	up	up_WD_not_in_SD
ENSMUSG00000036931	Nfkbid	6	1.70805	3.26719	7.91768e-06	6.35852e-05	up	up_WD_not_in_SD
ENSMUSG00000061825	Ces2c	6	-1.09212	0.469073	7.91688e-06	6.35852e-05	down	down_WD_not_in_SD
ENSMUSG00000068744	Psrc1	6	2.16042	4.47045	7.96581e-06	6.39423e-05	up	up_WD_not_in_SD
ENSMUSG00000030249	Abcc9	6	0.631078	1.54872	7.97756e-06	6.39779e-05	up	up_WD_not_in_SD
ENSMUSG00000032218	Ccnb2	6	1.53669	2.90127	7.97579e-06	6.39779e-05	up	up_WD_not_in_SD
ENSMUSG00000041488	Stx3	6	0.93786	1.91568	8.29456e-06	6.63375e-05	up	up_WD_not_in_SD
ENSMUSG00000038155	Gstp2	6	-1.9082	0.266425	8.32784e-06	6.65428e-05	down	down_WD_not_in_SD
ENSMUSG00000078780	Gm5150	6	1.20605	2.30705	8.34981e-06	6.66878e-05	up	up_WD_not_in_SD
ENSMUSG00000020230	Prmt2	6	0.918731	1.89045	8.45298e-06	6.74809e-05	up	up_WD_not_in_SD
ENSMUSG00000057637	Prdm2	6	-0.621654	0.649925	8.57274e-06	6.8281e-05	down	down_WD_not_in_SD
ENSMUSG00000022014	Epsti1	6	0.822117	1.768	8.68942e-06	6.90657e-05	up	up_WD_not_in_SD
ENSMUSG00000043008	Klhl6	6	0.699427	1.62386	8.69101e-06	6.90657e-05	up	up_WD_not_in_SD
ENSMUSG00000028671	Gale	6	1.1675	2.24622	8.69982e-06	6.91043e-05	up	up_WD_not_in_SD
ENSMUSG00000003573	Homer3	6	0.997871	1.99705	8.75752e-06	6.9531e-05	up	up_WD_not_in_SD
ENSMUSG00000030545	Pex11a	6	0.715322	1.64185	8.81781e-06	6.99144e-05	up	up_WD_not_in_SD
ENSMUSG00000020701	Tmem132e	6	0.625779	1.54304	8.92686e-06	7.07148e-05	up	up_WD_not_in_SD
ENSMUSG00000015305	Sash1	6	-0.597977	0.66068	8.96631e-06	7.0963e-05	down	down_WD_not_in_SD
ENSMUSG00000031557	Plekha2	6	0.643484	1.5621	9.00137e-06	7.12082e-05	up	up_WD_not_in_SD
ENSMUSG00000022010	Tsc22d1	6	0.998408	1.99779	9.00839e-06	7.12315e-05	up	up_WD_not_in_SD
ENSMUSG00000063889	Crem	6	-0.706272	0.612902	9.01535e-06	7.12543e-05	down	down_WD_not_in_SD
ENSMUSG00000037343	Taf2	6	-0.590569	0.664081	9.10193e-06	7.19061e-05	down	down_WD_not_in_SD
ENSMUSG00000031770	Herpud1	6	-1.07823	0.47361	9.27087e-06	7.31745e-05	down	down_WD_not_in_SD
ENSMUSG00000021338	Carmil1	6	-0.93789	0.521996	9.2882e-06	7.32782e-05	down	down_WD_not_in_SD
ENSMUSG00000031343	Gabra3	6	0.849335	1.80167	9.71892e-06	7.64693e-05	up	up_WD_not_in_SD
ENSMUSG00000015947	Fcgr1	6	1.09797	2.14053	9.99729e-06	7.85181e-05	up	up_WD_not_in_SD
ENSMUSG00000004951	Hspb1	6	1.05028	2.07094	1.00311e-05	7.87478e-05	up	up_WD_not_in_SD
ENSMUSG00000036587	Fut7	6	2.6925	6.46434	1.00501e-05	7.87912e-05	up	up_WD_not_in_SD
ENSMUSG00000022181	C6	6	-0.819709	0.566556	1.01422e-05	7.94778e-05	down	down_WD_not_in_SD
ENSMUSG00000035171	1110059E24Rik	6	-0.646917	0.638644	1.01699e-05	7.96232e-05	down	down_WD_not_in_SD
ENSMUSG00000019647	Sema6a	6	0.674873	1.59646	1.01918e-05	7.97588e-05	up	up_WD_not_in_SD
ENSMUSG00000021149	Gtpbp4	6	-0.642984	0.640387	1.03027e-05	8.05185e-05	down	down_WD_not_in_SD
ENSMUSG00000036181	Hist1h1c	6	0.654867	1.57447	1.03682e-05	8.09582e-05	up	up_WD_not_in_SD
ENSMUSG00000050232	Cxcr3	6	1.43798	2.7094	1.0439e-05	8.1438e-05	up	up_WD_not_in_SD
ENSMUSG00000028278	Rragd	6	1.51779	2.86351	1.0689e-05	8.33512e-05	up	up_WD_not_in_SD
ENSMUSG00000035697	Arhgap45	6	0.681164	1.60343	1.0721e-05	8.35639e-05	up	up_WD_not_in_SD
ENSMUSG00000063245	Zfp993	6	1.20686	2.30835	1.07644e-05	8.38633e-05	up	up_WD_not_in_SD
ENSMUSG00000003882	Il7r	6	1.68754	3.22106	1.08441e-05	8.43349e-05	up	up_WD_not_in_SD
ENSMUSG00000030849	Fgfr2	6	-0.627952	0.647094	1.08809e-05	8.45838e-05	down	down_WD_not_in_SD
[truncated: 36,397 more rows]

## Sheet: Suppl. Fig. 7B_SD_bars
DEGs between SD time points compared to SD week 3 (Suppl. Figure 7B). gene_ensembl and gene_symbol are the respective gene identifiers; week is the weeks the mice are fed with SD; log2FoldChange and FoldChange are the respective FoldChanges of the gene between SD at week "week" and SD at week 3.; pvalue is the resulting raw p value and padj the FDR (alpha = 0.05) adjusted p value; regulation is d…
gene_ensembl	gene_symbol	week	log2FoldChange	FoldChange	pvalue	padj	regulation	label
ENSMUSG00000071719	Tmem28	6	3.2733	9.66857	1.23159e-41	1.80933e-37	up	up_SD_in_WD
ENSMUSG00000040583	Cyp2b13	6	14.4904	23016.7	3.02275e-33	2.22036e-29	up	up_SD_in_WD
ENSMUSG00000046532	Ar	6	1.44662	2.72569	2.99432e-18	1.46632e-14	up	up_SD_in_WD
ENSMUSG00000039621	Prex1	6	1.07093	2.10079	5.15555e-15	1.61405e-11	up	up_SD_in_WD
ENSMUSG00000057614	Gnai1	6	1.74359	3.34869	5.49333e-15	1.61405e-11	up	up_SD_in_WD
ENSMUSG00000046159	Chrm3	6	2.61096	6.10912	1.27862e-14	3.1307e-11	up	up_SD_in_WD
ENSMUSG00000055254	Ntrk2	6	2.83028	7.1121	3.41591e-13	7.16901e-10	up	up_SD_in_WD
ENSMUSG00000062783	Csprs	6	1.35145	2.55168	2.7477e-12	5.04581e-09	up	up_SD_in_WD
ENSMUSG00000029822	Osbpl3	6	2.2291	4.68841	1.42606e-11	2.3278e-08	up	up_SD_in_WD
ENSMUSG00000076612	Ighg2c	6	6.21153	74.1064	1.11571e-10	1.63909e-07	up	up_SD_in_WD
ENSMUSG00000008153	Clstn3	6	1.76622	3.40162	1.37055e-10	1.67789e-07	up	up_SD_in_WD
ENSMUSG00000017754	Pltp	6	1.27095	2.41321	1.34785e-10	1.67789e-07	up	up_SD_in_WD
ENSMUSG00000034785	Dio1	6	-0.987089	0.504495	1.52032e-10	1.71808e-07	down	down_SD_not_in_WD
ENSMUSG00000021259	Cyp46a1	6	1.62435	3.08303	1.33096e-09	1.39666e-06	up	up_SD_in_WD
ENSMUSG00000036867	Smad6	6	0.841509	1.79192	1.00151e-08	9.80875e-06	up	up_SD_in_WD
ENSMUSG00000000215	Ins2	6	19.4817	732101	1.19349e-08	1.03139e-05	up	up_SD_in_WD
ENSMUSG00000017167	Cntnap1	6	1.72247	3.3	1.17476e-08	1.03139e-05	up	up_SD_in_WD
ENSMUSG00000002076	Hsf2bp	6	2.24591	4.74337	1.36671e-08	1.11547e-05	up	up_SD_in_WD
ENSMUSG00000025726	Slc28a1	6	1.89204	3.7116	2.22455e-08	1.72005e-05	up	up_SD_not_in_WD
ENSMUSG00000030257	Srgap3	6	1.23775	2.35831	3.08568e-08	2.26659e-05	up	up_SD_not_in_WD
ENSMUSG00000034220	Gpc1	6	1.17068	2.25117	3.80836e-08	2.66422e-05	up	up_SD_in_WD
ENSMUSG00000022408	Fam83f	6	1.50397	2.83623	4.4806e-08	2.99203e-05	up	up_SD_in_WD
ENSMUSG00000025969	Nrp2	6	0.627722	1.54512	4.92079e-08	3.1431e-05	up	up_SD_in_WD
ENSMUSG00000070605	Zfp992	6	1.19893	2.2957	6.94387e-08	4.25052e-05	up	up_SD_in_WD
ENSMUSG00000004098	Col5a3	6	1.07779	2.1108	9.10347e-08	5.34957e-05	up	up_SD_in_WD
ENSMUSG00000032125	Robo4	6	0.695443	1.61938	1.1994e-07	6.77707e-05	up	up_SD_in_WD
ENSMUSG00000111469	CAAA01144662.1	6	1.77042	3.41154	1.79061e-07	9.7429e-05	up	up_SD_not_in_WD
ENSMUSG00000022215	Fitm1	6	1.09558	2.137	2.63131e-07	0.000138059	up	up_SD_in_WD
ENSMUSG00000046160	Olig1	6	1.23549	2.35461	3.56309e-07	0.000174484	up	up_SD_in_WD
ENSMUSG00000026413	Pkp1	6	-3.63892	0.0802742	5.53409e-07	0.000262262	down	down_SD_not_in_WD
ENSMUSG00000096802	Gm15433	6	3.1693	8.9961	5.8992e-07	0.000270829	up	up_SD_in_WD
ENSMUSG00000054263	Lifr	6	-0.962829	0.51305	6.69977e-07	0.000298262	down	down_SD_in_WD
ENSMUSG00000026586	Prrx1	6	1.52176	2.87142	1.27489e-06	0.000492877	up	up_SD_not_in_WD
ENSMUSG00000033508	Asprv1	6	-5.98777	0.015758	1.24494e-06	0.000492877	down	down_SD_not_in_WD
ENSMUSG00000063704	Mapk15	6	1.08847	2.12648	1.25635e-06	0.000492877	up	up_SD_not_in_WD
ENSMUSG00000044349	Snhg11	6	1.55241	2.93306	1.4792e-06	0.000557204	up	up_SD_not_in_WD
ENSMUSG00000012187	Mogat1	6	1.68382	3.21277	1.88851e-06	0.000664135	up	up_SD_in_WD
ENSMUSG00000031441	Atp11a	6	0.971843	1.96134	1.82846e-06	0.000664135	up	up_SD_in_WD
ENSMUSG00000038173	Enpp6	6	0.88184	1.84272	1.89869e-06	0.000664135	up	up_SD_in_WD
ENSMUSG00000041078	Grid1	6	1.5262	2.88026	1.99713e-06	0.000682322	up	up_SD_not_in_WD
ENSMUSG00000049109	Themis	6	2.03298	4.0925	2.06434e-06	0.000689255	up	up_SD_in_WD
ENSMUSG00000026249	Serpine2	6	1.13766	2.20024	2.23284e-06	0.000726774	up	up_SD_not_in_WD
ENSMUSG00000081344	Gm14303	6	19.6334	813266	2.27565e-06	0.000726774	up	up_SD_in_WD
ENSMUSG00000061959	Ces1e	6	0.718225	1.64516	2.39009e-06	0.000747081	up	up_SD_not_in_WD
ENSMUSG00000015944	Castor2	6	0.856972	1.81123	2.61949e-06	0.000801727	up	up_SD_in_WD
ENSMUSG00000025375	Aatk	6	1.41816	2.67245	2.81501e-06	0.000827106	up	up_SD_in_WD
ENSMUSG00000030660	Pik3c2a	6	-0.668284	0.629254	3.04255e-06	0.000859579	down	down_SD_not_in_WD
ENSMUSG00000040616	Tmem51	6	0.734034	1.66328	2.99721e-06	0.000859579	up	up_SD_not_in_WD
ENSMUSG00000032198	Dock6	6	0.864692	1.82095	3.20899e-06	0.000889495	up	up_SD_in_WD
ENSMUSG00000046470	Sox18	6	0.728546	1.65697	3.38878e-06	0.000921937	up	up_SD_in_WD
ENSMUSG00000031303	Map3k15	6	1.15392	2.22518	3.46304e-06	0.000925011	up	up_SD_in_WD
ENSMUSG00000071719	Tmem28	30	3.91396	15.0737	2.06216e-58	3.43989e-54	up	up_SD_in_WD
ENSMUSG00000046532	Ar	30	2.39006	5.24179	4.92036e-47	4.10383e-43	up	up_SD_in_WD
ENSMUSG00000040583	Cyp2b13	30	15.8362	58500.2	9.7851e-41	5.44084e-37	up	up_SD_in_WD
ENSMUSG00000057614	Gnai1	30	2.41167	5.32091	5.89653e-27	2.459e-23	up	up_SD_in_WD
ENSMUSG00000032012	Nectin1	30	1.18486	2.27341	2.39325e-25	7.98436e-22	up	up_SD_in_WD
ENSMUSG00000028919	Arhgef19	30	1.09542	2.13675	2.12969e-24	5.9209e-21	up	up_SD_in_WD
ENSMUSG00000030257	Srgap3	30	2.26219	4.79719	3.80604e-24	9.0698e-21	up	up_SD_not_in_WD
ENSMUSG00000046159	Chrm3	30	3.43526	10.8172	4.8951e-24	1.02069e-20	up	up_SD_in_WD
ENSMUSG00000008153	Clstn3	30	2.73044	6.63657	3.27461e-23	6.06931e-20	up	up_SD_in_WD
ENSMUSG00000029822	Osbpl3	30	3.20345	9.21158	2.63515e-22	3.99609e-19	up	up_SD_in_WD
ENSMUSG00000058056	Palld	30	1.15282	2.22349	2.41091e-22	3.99609e-19	up	up_SD_in_WD
ENSMUSG00000027346	Gpcpd1	30	-2.32151	0.200058	8.1866e-22	1.13801e-18	down	down_SD_in_WD
ENSMUSG00000031217	Efnb1	30	0.927935	1.90255	1.15853e-21	1.48658e-18	up	up_SD_in_WD
ENSMUSG00000044037	Als2cl	30	1.36967	2.58412	1.43497e-21	1.70977e-18	up	up_SD_in_WD
ENSMUSG00000025969	Nrp2	30	1.09313	2.13336	4.47488e-21	4.97637e-18	up	up_SD_in_WD
ENSMUSG00000055116	Arntl	30	3.5011	11.3223	4.82831e-21	5.03381e-18	up	up_SD_in_WD
ENSMUSG00000026435	Slc45a3	30	1.53644	2.90078	5.35883e-21	5.25827e-18	up	up_SD_in_WD
ENSMUSG00000070605	Zfp992	30	2.06851	4.19453	1.41091e-20	1.30752e-17	up	up_SD_in_WD
ENSMUSG00000060317	Acnat2	30	3.03359	8.18842	3.70331e-20	3.25132e-17	up	up_SD_in_WD
ENSMUSG00000049555	Tmie	30	1.87321	3.66347	4.62228e-20	3.85521e-17	up	up_SD_in_WD
ENSMUSG00000032265	Tent5a	30	-1.44967	0.366105	7.13506e-20	5.66762e-17	down	down_SD_not_in_WD
ENSMUSG00000021215	Net1	30	0.992597	1.98976	7.9045e-20	5.99341e-17	up	up_SD_in_WD
ENSMUSG00000058672	Tubb2a	30	2.90675	7.49927	1.32831e-19	9.63368e-17	up	up_SD_in_WD
ENSMUSG00000026773	Pfkfb3	30	-2.6413	0.160284	8.22482e-19	5.7166e-16	down	down_SD_in_WD
ENSMUSG00000030244	Gys2	30	-1.26998	0.414664	1.4356e-18	9.57886e-16	down	down_SD_in_WD
ENSMUSG00000030748	Il4ra	30	0.671767	1.59302	1.67782e-18	1.07645e-15	up	up_SD_in_WD
ENSMUSG00000022408	Fam83f	30	2.41	5.31475	1.78557e-18	1.10315e-15	up	up_SD_in_WD
ENSMUSG00000044991	Shld1	30	-1.292	0.408386	2.41671e-18	1.43976e-15	down	down_SD_in_WD
ENSMUSG00000054764	Mtnr1a	30	2.1394	4.40577	3.12217e-18	1.79589e-15	up	up_SD_in_WD
ENSMUSG00000036957	Lrfn3	30	1.81381	3.51569	3.247e-18	1.80544e-15	up	up_SD_in_WD
ENSMUSG00000004098	Col5a3	30	1.73987	3.34004	6.60378e-18	3.55347e-15	up	up_SD_in_WD
ENSMUSG00000025981	Coq10b	30	-2.01084	0.248129	1.02143e-17	5.3245e-15	down	down_SD_in_WD
ENSMUSG00000023249	Parp3	30	0.8255	1.77215	1.06026e-17	5.35947e-15	up	up_SD_in_WD
ENSMUSG00000039621	Prex1	30	1.17853	2.26346	1.43692e-17	7.04979e-15	up	up_SD_in_WD
ENSMUSG00000031024	St5	30	1.73639	3.332	1.55176e-17	7.3957e-15	up	up_SD_in_WD
ENSMUSG00000029470	P2rx4	30	-0.683885	0.622487	1.60792e-17	7.4505e-15	down	down_SD_not_in_WD
ENSMUSG00000042487	Leo1	30	0.89501	1.85962	2.66793e-17	1.2028e-14	up	up_SD_in_WD
ENSMUSG00000037326	Capn15	30	0.910305	1.87944	2.94509e-17	1.29282e-14	up	up_SD_not_in_WD
ENSMUSG00000037580	Gch1	30	-0.880267	0.543267	3.04175e-17	1.30101e-14	down	down_SD_in_WD
ENSMUSG00000052751	Repin1	30	0.751439	1.68347	3.89357e-17	1.62371e-14	up	up_SD_not_in_WD
ENSMUSG00000002944	Cd36	30	1.85552	3.61882	4.00718e-17	1.63033e-14	up	up_SD_in_WD
ENSMUSG00000024785	Rcl1	30	-0.786302	0.579829	5.28484e-17	2.09896e-14	down	down_SD_in_WD
ENSMUSG00000034917	Tjp3	30	1.17026	2.25052	8.17525e-17	3.17143e-14	up	up_SD_in_WD
ENSMUSG00000000120	Ngfr	30	1.3012	2.46434	8.48022e-17	3.21497e-14	up	up_SD_in_WD
ENSMUSG00000023018	Smarcd1	30	1.25667	2.38943	9.41853e-17	3.49135e-14	up	up_SD_in_WD
ENSMUSG00000017754	Pltp	30	1.63532	3.10656	1.46933e-16	5.32822e-14	up	up_SD_in_WD
ENSMUSG00000012187	Mogat1	30	2.88318	7.37774	2.34081e-16	8.20799e-14	up	up_SD_in_WD
ENSMUSG00000031812	Map1lc3b	30	-0.688227	0.620616	2.36187e-16	8.20799e-14	down	down_SD_in_WD
ENSMUSG00000063245	Zfp993	30	2.24467	4.73927	3.1247e-16	1.06374e-13	up	up_SD_in_WD
ENSMUSG00000029575	Mmab	30	0.798763	1.73961	4.25049e-16	1.41805e-13	up	up_SD_not_in_WD
ENSMUSG00000010609	Psen2	30	0.89712	1.86234	4.84562e-16	1.55442e-13	up	up_SD_not_in_WD
ENSMUSG00000038366	Lasp1	30	0.622397	1.53943	4.82881e-16	1.55442e-13	up	up_SD_not_in_WD
ENSMUSG00000055254	Ntrk2	30	3.15998	8.93819	5.3924e-16	1.69718e-13	up	up_SD_in_WD
ENSMUSG00000002068	Ccne1	30	-2.30057	0.202983	5.95548e-16	1.83969e-13	down	down_SD_not_in_WD
ENSMUSG00000035914	Cd276	30	-1.76103	0.295037	6.08551e-16	1.84568e-13	down	down_SD_in_WD
ENSMUSG00000016028	Celsr1	30	2.32233	5.00141	8.66644e-16	2.58151e-13	up	up_SD_in_WD
ENSMUSG00000000555	Itga5	30	0.939086	1.91731	1.11339e-15	3.25834e-13	up	up_SD_in_WD
ENSMUSG00000057342	Sphk2	30	0.990754	1.98722	1.31698e-15	3.78769e-13	up	up_SD_not_in_WD
ENSMUSG00000018387	Shroom1	30	0.921232	1.89373	1.48154e-15	4.11891e-13	up	up_SD_not_in_WD
ENSMUSG00000029009	Mthfr	30	1.86789	3.64997	1.47355e-15	4.11891e-13	up	up_SD_in_WD
ENSMUSG00000038150	Ormdl3	30	0.655116	1.57474	2.1788e-15	5.86204e-13	up	up_SD_in_WD
ENSMUSG00000009566	Fpgs	30	0.850888	1.80361	2.79992e-15	7.41357e-13	up	up_SD_not_in_WD
ENSMUSG00000003355	Fkbp11	30	-1.52841	0.346659	4.47607e-15	1.16665e-12	down	down_SD_in_WD
ENSMUSG00000034785	Dio1	30	-1.2002	0.435215	7.76513e-15	1.99277e-12	down	down_SD_in_WD
ENSMUSG00000084128	Esrp2	30	0.630433	1.54803	9.40701e-15	2.37755e-12	up	up_SD_not_in_WD
ENSMUSG00000058620	Adra2b	30	1.05934	2.08397	9.92577e-15	2.47122e-12	up	up_SD_in_WD
ENSMUSG00000027184	Caprin1	30	0.903113	1.8701	1.45218e-14	3.56232e-12	up	up_SD_in_WD
ENSMUSG00000021127	Zfp36l1	30	1.31089	2.48094	1.47654e-14	3.56959e-12	up	up_SD_in_WD
ENSMUSG00000036078	Sigmar1	30	0.865109	1.82148	1.51105e-14	3.60083e-12	up	up_SD_not_in_WD
ENSMUSG00000028271	Gtf2b	30	-0.701926	0.614751	1.63617e-14	3.79069e-12	down	down_SD_in_WD
ENSMUSG00000048782	Insc	30	1.28565	2.43792	1.61474e-14	3.79069e-12	up	up_SD_in_WD
ENSMUSG00000044734	Serpinb1a	30	2.03184	4.08926	2.13334e-14	4.87484e-12	up	up_SD_not_in_WD
ENSMUSG00000033105	Lss	30	1.46878	2.76788	2.18412e-14	4.92342e-12	up	up_SD_not_in_WD
ENSMUSG00000022791	Tnk2	30	0.995483	1.99375	2.39569e-14	5.32834e-12	up	up_SD_in_WD
ENSMUSG00000028551	Cdkn2c	30	-1.75107	0.297081	2.5924e-14	5.68999e-12	down	down_SD_not_in_WD
ENSMUSG00000035900	Gramd4	30	1.138	2.20076	2.7299e-14	5.91395e-12	up	up_SD_in_WD
ENSMUSG00000046794	Ppp1r3b	30	1.92102	3.78692	2.83122e-14	6.05482e-12	up	up_SD_not_in_WD
ENSMUSG00000042363	Lgalsl	30	1.35133	2.55148	2.94e-14	6.20786e-12	up	up_SD_in_WD
ENSMUSG00000016520	Lnx2	30	0.911245	1.88067	3.48782e-14	7.19668e-12	up	up_SD_in_WD
ENSMUSG00000019935	Slc17a8	30	2.16451	4.48315	3.49458e-14	7.19668e-12	up	up_SD_in_WD
ENSMUSG00000039485	Tspyl4	30	1.98378	3.95527	3.72872e-14	7.58521e-12	up	up_SD_not_in_WD
ENSMUSG00000041078	Grid1	30	2.41936	5.34934	4.64331e-14	9.33193e-12	up	up_SD_not_in_WD
ENSMUSG00000066000	Zfp979	30	3.56302	11.8189	5.03389e-14	9.87886e-12	up	up_SD_in_WD
ENSMUSG00000093930	Hmgcs1	30	1.33292	2.51912	4.99434e-14	9.87886e-12	up	up_SD_not_in_WD
ENSMUSG00000021273	Fdft1	30	0.954663	1.93813	8.57034e-14	1.64324e-11	up	up_SD_not_in_WD
ENSMUSG00000111469	CAAA01144662.1	30	2.53786	5.80727	8.97497e-14	1.70127e-11	up	up_SD_in_WD
ENSMUSG00000064225	Paqr9	30	1.07694	2.10955	9.91668e-14	1.85865e-11	up	up_SD_in_WD
ENSMUSG00000029780	Nt5c3	30	-0.790584	0.57811	1.34709e-13	2.49675e-11	down	down_SD_in_WD
ENSMUSG00000062783	Csprs	30	1.46422	2.75914	1.77072e-13	3.24586e-11	up	up_SD_in_WD
ENSMUSG00000030762	Aqp8	30	1.81989	3.53055	2.10605e-13	3.77753e-11	up	up_SD_in_WD
ENSMUSG00000059248	Sept9	30	0.841875	1.79238	2.09834e-13	3.77753e-11	up	up_SD_in_WD
ENSMUSG00000039804	Ncoa5	30	0.831488	1.77952	2.25482e-13	3.98163e-11	up	up_SD_in_WD
ENSMUSG00000042198	Chchd7	30	-0.938281	0.521854	2.26758e-13	3.98163e-11	down	down_SD_in_WD
ENSMUSG00000110353	Gm33543	30	-2.15915	0.223888	3.92637e-13	6.82247e-11	down	down_SD_in_WD
ENSMUSG00000010122	Slc47a1	30	0.809681	1.75282	4.07881e-13	7.01429e-11	up	up_SD_not_in_WD
ENSMUSG00000036867	Smad6	30	1.09061	2.12964	5.44749e-13	9.27241e-11	up	up_SD_in_WD
ENSMUSG00000033326	Kdm4a	30	0.711695	1.63773	5.7846e-13	9.6493e-11	up	up_SD_in_WD
ENSMUSG00000063704	Mapk15	30	1.62114	3.07619	6.06142e-13	1.0011e-10	up	up_SD_in_WD
ENSMUSG00000039395	Mreg	30	0.941046	1.91992	8.80863e-13	1.44056e-10	up	up_SD_not_in_WD
ENSMUSG00000039201	Tbc1d25	30	0.87859	1.83858	1.06878e-12	1.71426e-10	up	up_SD_in_WD
ENSMUSG00000026614	Slc30a10	30	1.47253	2.77508	1.10852e-12	1.76107e-10	up	up_SD_in_WD
ENSMUSG00000032198	Dock6	30	1.32066	2.49781	1.23161e-12	1.93817e-10	up	up_SD_in_WD
ENSMUSG00000029428	Stx2	30	0.778587	1.71545	1.3412e-12	2.09089e-10	up	up_SD_in_WD
ENSMUSG00000052133	Sema5b	30	2.55243	5.86624	2.35284e-12	3.53584e-10	up	up_SD_in_WD
ENSMUSG00000046711	Hmga1	30	-0.91309	0.531047	2.58756e-12	3.85385e-10	down	down_SD_not_in_WD
ENSMUSG00000022215	Fitm1	30	1.48194	2.79324	3.45882e-12	5.0611e-10	up	up_SD_in_WD
ENSMUSG00000024589	Nedd4l	30	1.2344	2.35284	3.541e-12	5.1363e-10	up	up_SD_in_WD
ENSMUSG00000032744	Heyl	30	1.40921	2.65592	3.68262e-12	5.29567e-10	up	up_SD_in_WD
ENSMUSG00000042712	Tceal9	30	-0.990509	0.5033	4.18289e-12	5.96366e-10	down	down_SD_not_in_WD
ENSMUSG00000038705	Gmeb2	30	0.71684	1.64358	4.41729e-12	6.24448e-10	up	up_SD_not_in_WD
ENSMUSG00000023832	Acat2	30	0.8885	1.85125	5.54029e-12	7.76618e-10	up	up_SD_not_in_WD
ENSMUSG00000018401	Mtmr4	30	0.809697	1.75284	5.79148e-12	8.05065e-10	up	up_SD_not_in_WD
ENSMUSG00000022241	Tars	30	0.960308	1.94573	6.09063e-12	8.39651e-10	up	up_SD_in_WD
ENSMUSG00000024812	Tjp2	30	0.751605	1.68366	6.28593e-12	8.59473e-10	up	up_SD_in_WD
ENSMUSG00000078612	Fyb2	30	0.958149	1.94282	7.69598e-12	1.03733e-09	up	up_SD_in_WD
ENSMUSG00000029050	Ski	30	0.739021	1.66904	8.55824e-12	1.14208e-09	up	up_SD_in_WD
ENSMUSG00000044349	Snhg11	30	2.1952	4.57952	1.02824e-11	1.36127e-09	up	up_SD_not_in_WD
ENSMUSG00000038403	Hjv	30	0.777695	1.71439	1.04687e-11	1.37227e-09	up	up_SD_in_WD
ENSMUSG00000040420	Cdh18	30	2.20047	4.5963	1.06123e-11	1.37227e-09	up	up_SD_in_WD
ENSMUSG00000028064	Sema4a	30	0.607901	1.52404	1.0762e-11	1.38093e-09	up	up_SD_not_in_WD
ENSMUSG00000028456	Unc13b	30	1.19311	2.28646	1.09839e-11	1.39864e-09	up	up_SD_in_WD
ENSMUSG00000062825	Actg1	30	0.92313	1.89622	1.21265e-11	1.52092e-09	up	up_SD_in_WD
ENSMUSG00000021259	Cyp46a1	30	1.83369	3.56448	1.24159e-11	1.54559e-09	up	up_SD_in_WD
ENSMUSG00000091512	Lamtor3	30	-0.63362	0.644557	1.34475e-11	1.66161e-09	down	down_SD_not_in_WD
ENSMUSG00000028559	Osbpl9	30	-0.589974	0.664355	1.70053e-11	2.08578e-09	down	down_SD_not_in_WD
ENSMUSG00000030107	Usp18	30	-1.41214	0.375755	1.76611e-11	2.1504e-09	down	down_SD_not_in_WD
ENSMUSG00000031441	Atp11a	30	1.37002	2.58474	1.81935e-11	2.19917e-09	up	up_SD_in_WD
ENSMUSG00000028715	Cyp4a14	30	4.89627	29.78	2.28727e-11	2.74489e-09	up	up_SD_in_WD
ENSMUSG00000022779	Top3b	30	0.634976	1.55291	2.41504e-11	2.87752e-09	up	up_SD_not_in_WD
ENSMUSG00000050541	Adra1b	30	0.638247	1.55644	2.50391e-11	2.94139e-09	up	up_SD_not_in_WD
ENSMUSG00000068876	Cgn	30	0.845253	1.79658	2.48959e-11	2.94139e-09	up	up_SD_in_WD
ENSMUSG00000029016	Clcn6	30	1.04273	2.06013	2.84774e-11	3.27608e-09	up	up_SD_not_in_WD
ENSMUSG00000027965	Olfm3	30	1.56396	2.95664	2.90872e-11	3.32331e-09	up	up_SD_in_WD
ENSMUSG00000021559	Dapk1	30	0.889006	1.8519	3.04829e-11	3.43571e-09	up	up_SD_not_in_WD
ENSMUSG00000015568	Lpl	30	-1.76114	0.295016	3.38697e-11	3.77064e-09	down	down_SD_not_in_WD
ENSMUSG00000061959	Ces1e	30	1.00956	2.0133	3.39066e-11	3.77064e-09	up	up_SD_not_in_WD
ENSMUSG00000059325	Hopx	30	-1.15442	0.449247	3.63214e-11	4.01244e-09	down	down_SD_in_WD
ENSMUSG00000006715	Gmnn	30	-1.03189	0.489069	3.92069e-11	4.3027e-09	down	down_SD_in_WD
ENSMUSG00000091586	Cyp4f17	30	0.890727	1.85411	4.12196e-11	4.49401e-09	up	up_SD_in_WD
ENSMUSG00000041895	Wipi1	30	-0.722778	0.60593	4.46996e-11	4.84178e-09	down	down_SD_in_WD
ENSMUSG00000060519	Tor3a	30	1.12801	2.18557	4.97425e-11	5.35325e-09	up	up_SD_in_WD
ENSMUSG00000024843	Chka	30	1.95767	3.88434	5.00985e-11	5.35701e-09	up	up_SD_in_WD
ENSMUSG00000045092	S1pr1	30	0.895803	1.86065	5.13915e-11	5.46026e-09	up	up_SD_not_in_WD
ENSMUSG00000024142	Mlst8	30	0.610482	1.52677	5.32456e-11	5.62145e-09	up	up_SD_in_WD
ENSMUSG00000049858	Suox	30	0.626012	1.54329	6.18813e-11	6.45152e-09	up	up_SD_not_in_WD
ENSMUSG00000043068	Fam89a	30	1.31234	2.48344	7.2415e-11	7.50282e-09	up	up_SD_not_in_WD
ENSMUSG00000021281	Tnfaip2	30	1.36373	2.57351	8.6101e-11	8.70456e-09	up	up_SD_in_WD
ENSMUSG00000048706	Lurap1l	30	-0.947018	0.518703	8.59055e-11	8.70456e-09	down	down_SD_in_WD
ENSMUSG00000025153	Fasn	30	2.18211	4.53817	9.45991e-11	9.447e-09	up	up_SD_in_WD
ENSMUSG00000030518	Fam189a1	30	3.10768	8.61997	9.55435e-11	9.447e-09	up	up_SD_in_WD
ENSMUSG00000049940	Pgrmc2	30	0.666999	1.58777	9.43385e-11	9.447e-09	up	up_SD_not_in_WD
ENSMUSG00000076612	Ighg2c	30	6.24003	75.585	9.57103e-11	9.447e-09	up	up_SD_in_WD
ENSMUSG00000038884	A230050P20Rik	30	1.21246	2.31732	9.90633e-11	9.72044e-09	up	up_SD_in_WD
ENSMUSG00000025726	Slc28a1	30	2.23433	4.70543	9.96706e-11	9.72284e-09	up	up_SD_not_in_WD
ENSMUSG00000090264	Eif4ebp3	30	-2.77494	0.146104	1.07282e-10	1.04045e-08	down	down_SD_in_WD
ENSMUSG00000043753	Dmrta1	30	2.90627	7.49679	1.25168e-10	1.17962e-08	up	up_SD_in_WD
ENSMUSG00000044548	Dact1	30	-1.34444	0.393808	1.33025e-10	1.24662e-08	down	down_SD_in_WD
ENSMUSG00000002289	Angptl4	30	-1.51853	0.349042	1.36502e-10	1.27207e-08	down	down_SD_in_WD
ENSMUSG00000026853	Crat	30	1.09799	2.14056	1.40749e-10	1.30435e-08	up	up_SD_in_WD
ENSMUSG00000020485	Supt4a	30	-0.770657	0.58615	1.45152e-10	1.32568e-08	down	down_SD_in_WD
ENSMUSG00000035498	Cdcp1	30	1.43903	2.71139	1.45435e-10	1.32568e-08	up	up_SD_in_WD
ENSMUSG00000038582	Pptc7	30	-1.00482	0.498332	1.73567e-10	1.57351e-08	down	down_SD_in_WD
ENSMUSG00000039323	Igfbp2	30	-1.25244	0.419738	1.74822e-10	1.57633e-08	down	down_SD_in_WD
ENSMUSG00000038515	Grtp1	30	-0.625302	0.648284	1.7773e-10	1.58541e-08	down	down_SD_in_WD
ENSMUSG00000046160	Olig1	30	1.55454	2.93739	1.77211e-10	1.58541e-08	up	up_SD_in_WD
ENSMUSG00000028078	Dclk2	30	2.15946	4.46747	2.73651e-10	2.41523e-08	up	up_SD_in_WD
ENSMUSG00000025509	Pnpla2	30	-0.780489	0.58217	2.7653e-10	2.42779e-08	down	down_SD_in_WD
ENSMUSG00000054263	Lifr	30	-1.21833	0.429779	3.24774e-10	2.80702e-08	down	down_SD_in_WD
ENSMUSG00000024526	Cidea	30	4.07185	16.817	3.59681e-10	3.07753e-08	up	up_SD_in_WD
ENSMUSG00000024747	Aldh1a7	30	0.698602	1.62293	3.59761e-10	3.07753e-08	up	up_SD_not_in_WD
ENSMUSG00000016427	Ndufa1	30	-0.717908	0.607978	3.67939e-10	3.13143e-08	down	down_SD_in_WD
ENSMUSG00000049109	Themis	30	2.68813	6.4448	3.84481e-10	3.2556e-08	up	up_SD_in_WD
ENSMUSG00000002076	Hsf2bp	30	2.51655	5.72211	3.97181e-10	3.34615e-08	up	up_SD_in_WD
ENSMUSG00000074622	Mafb	30	-1.57875	0.334773	4.40492e-10	3.69239e-08	down	down_SD_in_WD
ENSMUSG00000024781	Lipa	30	0.685315	1.60805	4.64738e-10	3.87615e-08	up	up_SD_in_WD
ENSMUSG00000032193	Ldlr	30	0.861749	1.81724	4.68885e-10	3.89128e-08	up	up_SD_not_in_WD
ENSMUSG00000015839	Nfe2l2	30	0.802045	1.74357	4.93227e-10	4.07303e-08	up	up_SD_in_WD
ENSMUSG00000035171	1110059E24Rik	30	-0.927105	0.525912	5.55561e-10	4.52064e-08	down	down_SD_in_WD
ENSMUSG00000035692	Isg15	30	-1.13366	0.455758	5.51522e-10	4.52064e-08	down	down_SD_not_in_WD
ENSMUSG00000053279	Aldh1a1	30	0.924232	1.89767	5.76737e-10	4.64761e-08	up	up_SD_not_in_WD
ENSMUSG00000073002	Vamp5	30	-1.04691	0.484005	5.94325e-10	4.75098e-08	down	down_SD_in_WD
ENSMUSG00000041798	Gck	30	1.22922	2.34441	6.22291e-10	4.94306e-08	up	up_SD_in_WD
ENSMUSG00000026295	Spp2	30	-0.767683	0.58736	6.56177e-10	5.18753e-08	down	down_SD_in_WD
ENSMUSG00000027378	Nphp1	30	-0.87445	0.545462	6.77026e-10	5.32711e-08	down	down_SD_not_in_WD
ENSMUSG00000052934	Fbxo31	30	-1.11092	0.462999	6.85306e-10	5.36694e-08	down	down_SD_in_WD
ENSMUSG00000021687	Scamp1	30	-0.594059	0.662476	6.96948e-10	5.43261e-08	down	down_SD_in_WD
ENSMUSG00000022748	Cmss1	30	-0.769729	0.586528	7.0278e-10	5.45259e-08	down	down_SD_in_WD
ENSMUSG00000024978	Gpam	30	1.47523	2.78029	7.52981e-10	5.77463e-08	up	up_SD_not_in_WD
ENSMUSG00000078688	Mup2	30	-3.17964	0.110366	7.54673e-10	5.77463e-08	down	down_SD_in_WD
ENSMUSG00000027580	Helz2	30	0.757668	1.69076	7.66844e-10	5.84097e-08	up	up_SD_in_WD
ENSMUSG00000021747	4930452B06Rik	30	-2.39731	0.189819	8.25396e-10	6.202e-08	down	down_SD_not_in_WD
ENSMUSG00000024544	Ldlrad4	30	-0.899496	0.536074	8.25174e-10	6.202e-08	down	down_SD_in_WD
ENSMUSG00000025289	Prdx4	30	-0.653368	0.635794	8.67064e-10	6.45692e-08	down	down_SD_in_WD
ENSMUSG00000038141	Tmem181a	30	-0.732893	0.601696	8.66827e-10	6.45692e-08	down	down_SD_not_in_WD
ENSMUSG00000027478	Dnmt3b	30	1.61127	3.05521	9.42932e-10	6.99069e-08	up	up_SD_in_WD
ENSMUSG00000030701	Plekhb1	30	0.871972	1.83016	9.48539e-10	7.00114e-08	up	up_SD_not_in_WD
ENSMUSG00000063354	Slc39a4	30	-1.14226	0.453048	9.76443e-10	7.17535e-08	down	down_SD_not_in_WD
ENSMUSG00000053774	Ubxn7	30	-0.619448	0.65092	1.0993e-09	8.0427e-08	down	down_SD_in_WD
ENSMUSG00000052563	D930048N14Rik	30	1.90793	3.7527	1.12072e-09	8.16362e-08	up	up_SD_in_WD
ENSMUSG00000024824	Rad9a	30	0.831471	1.7795	1.18071e-09	8.5632e-08	up	up_SD_in_WD
ENSMUSG00000041075	Fzd7	30	0.73706	1.66678	1.29247e-09	9.33322e-08	up	up_SD_in_WD
ENSMUSG00000021417	Eci2	30	-0.755194	0.592467	1.3562e-09	9.70934e-08	down	down_SD_in_WD
ENSMUSG00000026922	Agpat2	30	0.647781	1.56676	1.35571e-09	9.70934e-08	up	up_SD_not_in_WD
ENSMUSG00000022130	Tgds	30	-0.64535	0.639338	1.62153e-09	1.15593e-07	down	down_SD_in_WD
ENSMUSG00000018427	Ypel2	30	1.57647	2.9824	1.77328e-09	1.24286e-07	up	up_SD_in_WD
ENSMUSG00000029188	Slc34a2	30	2.85038	7.21188	1.77158e-09	1.24286e-07	up	up_SD_in_WD
ENSMUSG00000066319	Rtp3	30	0.609446	1.52567	1.81416e-09	1.26092e-07	up	up_SD_not_in_WD
ENSMUSG00000000567	Sox9	30	1.62362	3.08148	1.88976e-09	1.30801e-07	up	up_SD_in_WD
ENSMUSG00000074277	Phldb3	30	0.796195	1.73651	1.93397e-09	1.33308e-07	up	up_SD_not_in_WD
ENSMUSG00000078945	Naip2	30	0.832157	1.78034	1.96026e-09	1.34564e-07	up	up_SD_in_WD
ENSMUSG00000021327	Zkscan3	30	0.599263	1.51494	1.97816e-09	1.35236e-07	up	up_SD_not_in_WD
ENSMUSG00000046806	Cyren	30	0.883159	1.84441	2.2051e-09	1.50136e-07	up	up_SD_in_WD
ENSMUSG00000027999	Pla2g12a	30	-0.981341	0.506509	2.24099e-09	1.51959e-07	down	down_SD_in_WD
ENSMUSG00000086316	Nbdy	30	-1.52486	0.347513	2.29311e-09	1.54864e-07	down	down_SD_not_in_WD
ENSMUSG00000028671	Gale	30	1.568	2.96494	2.43686e-09	1.63908e-07	up	up_SD_in_WD
ENSMUSG00000026489	Coq8a	30	0.995382	1.99361	2.45375e-09	1.64381e-07	up	up_SD_not_in_WD
ENSMUSG00000035342	Lzts2	30	1.04316	2.06074	2.50447e-09	1.66442e-07	up	up_SD_in_WD
ENSMUSG00000041354	Rgl2	30	0.902028	1.86869	2.57626e-09	1.6986e-07	up	up_SD_in_WD
ENSMUSG00000025375	Aatk	30	1.80604	3.49681	2.6009e-09	1.70809e-07	up	up_SD_not_in_WD
ENSMUSG00000055065	Ddx17	30	0.906719	1.87478	2.62176e-09	1.71504e-07	up	up_SD_in_WD
ENSMUSG00000082039	Gm15653	30	2.91865	7.56139	2.65363e-09	1.72911e-07	up	up_SD_not_in_WD
ENSMUSG00000032883	Acsl3	30	1.00339	2.00471	2.6738e-09	1.73547e-07	up	up_SD_not_in_WD
ENSMUSG00000079470	Utp14b	30	1.1557	2.22792	2.79926e-09	1.80986e-07	up	up_SD_in_WD
ENSMUSG00000020592	Sdc1	30	0.600455	1.51619	3.14286e-09	2.02417e-07	up	up_SD_not_in_WD
ENSMUSG00000030137	Tuba8	30	-2.10911	0.23179	3.24823e-09	2.08399e-07	down	down_SD_not_in_WD
ENSMUSG00000056724	Nbeal2	30	1.00142	2.00197	3.30975e-09	2.11533e-07	up	up_SD_in_WD
ENSMUSG00000026249	Serpine2	30	1.42366	2.68265	3.44562e-09	2.19376e-07	up	up_SD_not_in_WD
ENSMUSG00000095041	AC149090.1	30	1.27949	2.42754	3.59704e-09	2.27281e-07	up	up_SD_in_WD
ENSMUSG00000070808	Bicra	30	0.77923	1.71622	3.82044e-09	2.40486e-07	up	up_SD_in_WD
ENSMUSG00000022246	Rai14	30	0.601337	1.51712	3.91744e-09	2.45665e-07	up	up_SD_not_in_WD
ENSMUSG00000029580	Actb	30	0.639701	1.55801	3.93379e-09	2.45766e-07	up	up_SD_in_WD
ENSMUSG00000020142	Slc1a4	30	1.47566	2.7811	4.21585e-09	2.60461e-07	up	up_SD_in_WD
ENSMUSG00000038517	Tbkbp1	30	0.629269	1.54678	4.5043e-09	2.77256e-07	up	up_SD_in_WD
ENSMUSG00000044231	Nhlrc1	30	1.14579	2.21268	4.52345e-09	2.7741e-07	up	up_SD_in_WD
ENSMUSG00000063568	Jazf1	30	-2.00121	0.249791	4.65181e-09	2.84237e-07	down	down_SD_in_WD
ENSMUSG00000040659	Efhd2	30	-0.758271	0.591205	4.86707e-09	2.96305e-07	down	down_SD_not_in_WD
ENSMUSG00000038074	Fkbp14	30	0.908995	1.87774	5.26089e-09	3.1796e-07	up	up_SD_in_WD
ENSMUSG00000067656	Slc22a27	30	2.67425	6.38308	5.39437e-09	3.23682e-07	up	up_SD_in_WD
ENSMUSG00000021701	Plk2	30	1.12524	2.18138	5.49101e-09	3.28299e-07	up	up_SD_in_WD
ENSMUSG00000079017	Ifi27l2a	30	-1.44889	0.366302	5.69848e-09	3.39487e-07	down	down_SD_not_in_WD
ENSMUSG00000026696	Vamp4	30	-0.596812	0.661214	5.87999e-09	3.46587e-07	down	down_SD_not_in_WD
ENSMUSG00000030004	Nat8	30	1.25962	2.39432	5.87225e-09	3.46587e-07	up	up_SD_not_in_WD
ENSMUSG00000117406	Ntn3	30	0.899279	1.86513	5.87842e-09	3.46587e-07	up	up_SD_not_in_WD
ENSMUSG00000028457	Atp8b5	30	1.91038	3.75909	6.02226e-09	3.53723e-07	up	up_SD_in_WD
ENSMUSG00000060803	Gstp1	30	-1.28567	0.410179	6.28484e-09	3.65287e-07	down	down_SD_in_WD
ENSMUSG00000032724	Abtb2	30	1.32272	2.50137	6.51778e-09	3.77511e-07	up	up_SD_in_WD
ENSMUSG00000097328	Tnfsf12	30	-0.877426	0.544338	6.79356e-09	3.92122e-07	down	down_SD_not_in_WD
ENSMUSG00000031546	Gins4	30	-0.615752	0.65259	7.20106e-09	4.12787e-07	down	down_SD_in_WD
ENSMUSG00000031924	Cyb5b	30	0.606218	1.52226	7.63418e-09	4.36116e-07	up	up_SD_not_in_WD
ENSMUSG00000042622	Maff	30	-1.66101	0.316219	7.75124e-09	4.41292e-07	down	down_SD_not_in_WD
ENSMUSG00000035112	Wnk4	30	-2.25942	0.208856	8.70905e-09	4.9246e-07	down	down_SD_in_WD
ENSMUSG00000022149	C9	30	-0.757587	0.591485	8.8074e-09	4.96339e-07	down	down_SD_in_WD
ENSMUSG00000041135	Ripk2	30	-0.645406	0.639313	9.16444e-09	5.1472e-07	down	down_SD_not_in_WD
ENSMUSG00000045294	Insig1	30	1.1676	2.24638	9.43976e-09	5.28405e-07	up	up_SD_not_in_WD
ENSMUSG00000038135	Crygn	30	1.19869	2.29532	9.61468e-09	5.36396e-07	up	up_SD_in_WD
ENSMUSG00000021483	Cdk20	30	0.816385	1.76099	9.81433e-09	5.43896e-07	up	up_SD_in_WD
ENSMUSG00000015127	Unkl	30	0.703373	1.62831	9.85185e-09	5.44168e-07	up	up_SD_not_in_WD
ENSMUSG00000029370	Rassf6	30	0.830504	1.77831	9.91506e-09	5.45852e-07	up	up_SD_not_in_WD
ENSMUSG00000000215	Ins2	30	19.5653	775787	1.04042e-08	5.70897e-07	up	up_SD_not_in_WD
ENSMUSG00000047368	Abhd17b	30	-0.945341	0.519307	1.07489e-08	5.87875e-07	down	down_SD_in_WD
ENSMUSG00000008305	Tle1	30	-0.616804	0.652114	1.10558e-08	6.02685e-07	down	down_SD_in_WD
ENSMUSG00000033543	Gtf2a2	30	-0.778618	0.582925	1.21454e-08	6.59928e-07	down	down_SD_in_WD
ENSMUSG00000096802	Gm15433	30	3.63843	12.4531	1.36854e-08	7.34037e-07	up	up_SD_in_WD
ENSMUSG00000027577	Chrna4	30	3.75741	13.5236	1.39483e-08	7.43357e-07	up	up_SD_in_WD
ENSMUSG00000026923	Notch1	30	1.04756	2.06703	1.58951e-08	8.41733e-07	up	up_SD_in_WD
ENSMUSG00000068747	Sort1	30	-0.920779	0.528224	1.61653e-08	8.50644e-07	down	down_SD_in_WD
ENSMUSG00000056749	Nfil3	30	1.3787	2.60034	1.66328e-08	8.72489e-07	up	up_SD_not_in_WD
ENSMUSG00000006517	Mvd	30	1.59173	3.01411	1.68751e-08	8.82427e-07	up	up_SD_not_in_WD
ENSMUSG00000066278	Vps37b	30	0.69005	1.61334	1.82914e-08	9.44643e-07	up	up_SD_not_in_WD
ENSMUSG00000005373	Mlxipl	30	1.04983	2.07029	1.83759e-08	9.46077e-07	up	up_SD_in_WD
ENSMUSG00000030161	Gabarapl1	30	-0.640153	0.641645	1.9242e-08	9.84588e-07	down	down_SD_in_WD
ENSMUSG00000039004	Bmp6	30	0.954061	1.93732	1.97571e-08	1.00785e-06	up	up_SD_not_in_WD
ENSMUSG00000022831	Hcls1	30	0.910063	1.87913	2.03508e-08	1.03497e-06	up	up_SD_in_WD
ENSMUSG00000036120	Rfxank	30	0.761983	1.69582	2.14812e-08	1.08584e-06	up	up_SD_in_WD
ENSMUSG00000026303	Mlph	30	1.05876	2.08314	2.18276e-08	1.10002e-06	up	up_SD_in_WD
ENSMUSG00000019122	Ccl9	30	-0.875778	0.54496	2.21174e-08	1.10747e-06	down	down_SD_in_WD
ENSMUSG00000047230	Cldn2	30	0.599511	1.5152	2.20636e-08	1.10747e-06	up	up_SD_in_WD
ENSMUSG00000050663	Trhde	30	1.63631	3.1087	2.21747e-08	1.10747e-06	up	up_SD_not_in_WD
ENSMUSG00000036752	Tubb4b	30	0.899161	1.86498	2.25176e-08	1.12124e-06	up	up_SD_not_in_WD
ENSMUSG00000078963	Hsbp1l1	30	-1.6834	0.311348	2.5556e-08	1.26124e-06	down	down_SD_in_WD
ENSMUSG00000045775	Slc16a5	30	2.04704	4.13258	2.70217e-08	1.32964e-06	up	up_SD_in_WD
ENSMUSG00000006445	Epha2	30	1.3175	2.49234	2.74415e-08	1.34633e-06	up	up_SD_in_WD
ENSMUSG00000029270	Dipk1a	30	-0.718965	0.607533	2.77645e-08	1.35421e-06	down	down_SD_not_in_WD
ENSMUSG00000021944	Gata4	30	0.756929	1.68989	2.92081e-08	1.41725e-06	up	up_SD_in_WD
ENSMUSG00000041773	Enc1	30	1.17465	2.25739	2.92269e-08	1.41725e-06	up	up_SD_in_WD
ENSMUSG00000031845	Bco1	30	-0.869157	0.547467	3.02059e-08	1.44789e-06	down	down_SD_not_in_WD
ENSMUSG00000047843	Bri3	30	-0.777356	0.583435	3.067e-08	1.46592e-06	down	down_SD_not_in_WD
ENSMUSG00000073700	Klhl21	30	-0.733916	0.60127	3.17597e-08	1.51367e-06	down	down_SD_in_WD
ENSMUSG00000061906	Ugt2b38	30	-0.895427	0.537588	3.18529e-08	1.51379e-06	down	down_SD_in_WD
ENSMUSG00000025429	Pstpip2	30	1.03223	2.04519	3.23214e-08	1.52906e-06	up	up_SD_not_in_WD
ENSMUSG00000062580	Timm17a	30	-0.605457	0.657263	3.23577e-08	1.52906e-06	down	down_SD_in_WD
ENSMUSG00000040471	Ggt6	30	0.733227	1.66235	3.25032e-08	1.5316e-06	up	up_SD_not_in_WD
ENSMUSG00000032051	Fdx1	30	-0.661275	0.632319	3.51453e-08	1.64679e-06	down	down_SD_in_WD
ENSMUSG00000096887	Gm20594	30	-1.20354	0.434209	3.52468e-08	1.64692e-06	down	down_SD_in_WD
ENSMUSG00000030519	Apba2	30	2.89025	7.41397	3.59013e-08	1.67282e-06	up	up_SD_in_WD
ENSMUSG00000019842	Traf3ip2	30	1.15611	2.22856	3.924e-08	1.81823e-06	up	up_SD_in_WD
ENSMUSG00000029663	Gngt1	30	1.88019	3.68123	4.03835e-08	1.86603e-06	up	up_SD_not_in_WD
ENSMUSG00000045672	Col27a1	30	1.35668	2.56096	4.13574e-08	1.90576e-06	up	up_SD_not_in_WD
ENSMUSG00000052566	Hook2	30	-0.683115	0.622819	4.22223e-08	1.94025e-06	down	down_SD_not_in_WD
ENSMUSG00000074218	Cox7a1	30	-2.5544	0.170234	4.25861e-08	1.95159e-06	down	down_SD_in_WD
ENSMUSG00000042308	Setd1a	30	0.606037	1.52207	4.29988e-08	1.9651e-06	up	up_SD_not_in_WD
ENSMUSG00000033253	Szt2	30	0.79844	1.73922	4.33017e-08	1.97354e-06	up	up_SD_in_WD
ENSMUSG00000035206	Sppl2b	30	0.644237	1.56291	4.5322e-08	2.05999e-06	up	up_SD_not_in_WD
ENSMUSG00000024391	Apom	30	-0.98679	0.504599	4.67467e-08	2.11897e-06	down	down_SD_in_WD
ENSMUSG00000024317	Rnf138	30	-0.618835	0.651197	4.71352e-08	2.13079e-06	down	down_SD_in_WD
ENSMUSG00000068037	Mas1	30	2.90303	7.47994	4.95009e-08	2.23169e-06	up	up_SD_in_WD
ENSMUSG00000027068	Dhrs9	30	2.00456	4.01268	5.21256e-08	2.33739e-06	up	up_SD_in_WD
ENSMUSG00000030199	Etv6	30	0.654293	1.57384	5.22984e-08	2.33885e-06	up	up_SD_not_in_WD
ENSMUSG00000046470	Sox18	30	0.884717	1.8464	5.464e-08	2.43054e-06	up	up_SD_in_WD
ENSMUSG00000040006	Ginm1	30	-0.600379	0.659581	5.59803e-08	2.48353e-06	down	down_SD_not_in_WD
ENSMUSG00000032224	Fam81a	30	-1.47258	0.360336	5.62632e-08	2.48946e-06	down	down_SD_in_WD
ENSMUSG00000041037	Irgq	30	0.646243	1.56509	5.67907e-08	2.49954e-06	up	up_SD_not_in_WD
ENSMUSG00000050069	Grem2	30	-2.22922	0.213275	5.66687e-08	2.49954e-06	down	down_SD_in_WD
ENSMUSG00000020917	Acly	30	1.70512	3.26055	5.83293e-08	2.5605e-06	up	up_SD_not_in_WD
ENSMUSG00000021287	Xrcc3	30	1.18081	2.26704	5.89645e-08	2.56811e-06	up	up_SD_in_WD
ENSMUSG00000078566	Bnip3	30	-0.815092	0.568372	5.87539e-08	2.56811e-06	down	down_SD_in_WD
ENSMUSG00000108852	Gm44911	30	2.1619	4.47504	6.49501e-08	2.82144e-06	up	up_SD_in_WD
ENSMUSG00000027762	Sucnr1	30	1.17967	2.26525	6.65309e-08	2.8826e-06	up	up_SD_not_in_WD
ENSMUSG00000020173	Cobl	30	-0.789354	0.578603	6.88175e-08	2.95862e-06	down	down_SD_not_in_WD
ENSMUSG00000028479	Gne	30	-0.831741	0.561851	6.85512e-08	2.95862e-06	down	down_SD_in_WD
ENSMUSG00000031303	Map3k15	30	1.38448	2.61078	6.88147e-08	2.95862e-06	up	up_SD_in_WD
ENSMUSG00000021411	Pxdc1	30	0.764765	1.69909	6.90601e-08	2.96142e-06	up	up_SD_in_WD
ENSMUSG00000007594	Hapln4	30	0.977731	1.96937	7.24907e-08	3.08474e-06	up	up_SD_in_WD
ENSMUSG00000025986	Slc39a10	30	1.12747	2.18476	7.28865e-08	3.0882e-06	up	up_SD_in_WD
ENSMUSG00000038751	Ptk6	30	1.50094	2.83027	7.29423e-08	3.0882e-06	up	up_SD_not_in_WD
ENSMUSG00000039205	Ciz1	30	0.626192	1.54349	8.18597e-08	3.42231e-06	up	up_SD_in_WD
ENSMUSG00000051185	Fam174a	30	-0.760504	0.59029	8.24134e-08	3.43684e-06	down	down_SD_not_in_WD
ENSMUSG00000040891	Foxa3	30	-0.996056	0.501369	8.27943e-08	3.44412e-06	down	down_SD_in_WD
ENSMUSG00000023067	Cdkn1a	30	2.04993	4.14087	8.62455e-08	3.56104e-06	up	up_SD_in_WD
ENSMUSG00000022425	Enpp2	30	-0.692547	0.61876	8.76504e-08	3.60122e-06	down	down_SD_in_WD
ENSMUSG00000044071	Tafa2	30	3.14251	8.83057	8.85637e-08	3.62981e-06	up	up_SD_not_in_WD
ENSMUSG00000002550	Uck1	30	0.654491	1.57406	8.90562e-08	3.64105e-06	up	up_SD_not_in_WD
ENSMUSG00000027356	Fermt1	30	1.83067	3.55703	9.20609e-08	3.75469e-06	up	up_SD_in_WD
ENSMUSG00000023169	Slc38a1	30	1.0609	2.08623	9.26279e-08	3.76245e-06	up	up_SD_in_WD
ENSMUSG00000029287	Tgfbr3	30	-0.611881	0.654343	9.48314e-08	3.83022e-06	down	down_SD_in_WD
ENSMUSG00000028354	Fmn2	30	-3.37752	0.0962201	9.97505e-08	3.99985e-06	down	down_SD_not_in_WD
ENSMUSG00000040112	Mrps35	30	-0.639509	0.641931	1.00091e-07	4.00388e-06	down	down_SD_in_WD
ENSMUSG00000095351	Igkv3-2	30	7.56627	189.528	1.00333e-07	4.00398e-06	up	up_SD_in_WD
ENSMUSG00000057315	Arhgap24	30	0.724729	1.65259	1.02663e-07	4.08718e-06	up	up_SD_not_in_WD
ENSMUSG00000026049	Tex30	30	-0.905041	0.534018	1.03995e-07	4.13033e-06	down	down_SD_in_WD
ENSMUSG00000056501	Cebpb	30	-1.0131	0.49548	1.04818e-07	4.15312e-06	down	down_SD_in_WD
ENSMUSG00000022512	Cldn1	30	1.09984	2.14331	1.10322e-07	4.35055e-06	up	up_SD_in_WD
ENSMUSG00000030089	Slc41a3	30	-1.51372	0.350206	1.10906e-07	4.36328e-06	down	down_SD_not_in_WD
ENSMUSG00000029815	Malsu1	30	-0.672076	0.627603	1.14253e-07	4.45223e-06	down	down_SD_in_WD
ENSMUSG00000061589	Dot1l	30	0.667085	1.58786	1.1439e-07	4.45223e-06	up	up_SD_in_WD
ENSMUSG00000038244	Mical2	30	0.79038	1.72953	1.15945e-07	4.49786e-06	up	up_SD_in_WD
ENSMUSG00000028755	Cda	30	1.2062	2.3073	1.20069e-07	4.62765e-06	up	up_SD_in_WD
ENSMUSG00000035642	Aamdc	30	-0.673032	0.627187	1.25268e-07	4.81472e-06	down	down_SD_in_WD
ENSMUSG00000021775	Nr1d2	30	-0.801723	0.573664	1.2646e-07	4.84939e-06	down	down_SD_in_WD
ENSMUSG00000015013	Trappc2l	30	-0.73927	0.599042	1.2706e-07	4.8501e-06	down	down_SD_not_in_WD
ENSMUSG00000044350	Lacc1	30	0.875158	1.83421	1.2693e-07	4.8501e-06	up	up_SD_in_WD
ENSMUSG00000032083	Apoa1	30	-0.69324	0.618463	1.27789e-07	4.86678e-06	down	down_SD_in_WD
ENSMUSG00000032098	Treh	30	1.0935	2.13391	1.40875e-07	5.29266e-06	up	up_SD_in_WD
ENSMUSG00000060904	Arl1	30	-0.616914	0.652064	1.44072e-07	5.40061e-06	down	down_SD_not_in_WD
ENSMUSG00000075044	Slc22a29	30	2.39229	5.24991	1.50017e-07	5.59829e-06	up	up_SD_in_WD
ENSMUSG00000045776	Lrtm1	30	2.18461	4.54602	1.55471e-07	5.75038e-06	up	up_SD_not_in_WD
ENSMUSG00000008855	Hdac5	30	0.777585	1.71426	1.5599e-07	5.75679e-06	up	up_SD_in_WD
ENSMUSG00000003228	Grk5	30	1.15016	2.21938	1.58721e-07	5.84466e-06	up	up_SD_in_WD
ENSMUSG00000056148	Rdh9	30	-1.01329	0.495415	1.59182e-07	5.84872e-06	down	down_SD_not_in_WD
ENSMUSG00000052151	Plpp2	30	-0.815324	0.568281	1.61158e-07	5.9083e-06	down	down_SD_not_in_WD
ENSMUSG00000030302	Atp2b2	30	2.12696	4.36797	1.80329e-07	6.55353e-06	up	up_SD_in_WD
ENSMUSG00000048186	Bend7	30	-0.585737	0.666309	1.83999e-07	6.65789e-06	down	down_SD_in_WD
ENSMUSG00000024029	Tff3	30	-2.67266	0.156837	1.90617e-07	6.86755e-06	down	down_SD_not_in_WD
ENSMUSG00000004043	Stat5a	30	0.762867	1.69686	1.91403e-07	6.88103e-06	up	up_SD_in_WD
ENSMUSG00000090958	Lrrc32	30	0.762906	1.6969	1.96248e-07	7.04003e-06	up	up_SD_in_WD
ENSMUSG00000040483	Xaf1	30	-0.931224	0.524413	1.97534e-07	7.07096e-06	down	down_SD_not_in_WD
ENSMUSG00000015357	Clpx	30	1.01855	2.02588	2.02586e-07	7.2054e-06	up	up_SD_in_WD
ENSMUSG00000038831	Ralgps1	30	1.02443	2.03416	2.08197e-07	7.37353e-06	up	up_SD_not_in_WD
ENSMUSG00000031886	Ces2e	30	0.750719	1.68263	2.10314e-07	7.41701e-06	up	up_SD_not_in_WD
ENSMUSG00000035828	Pim3	30	-1.15365	0.449488	2.11934e-07	7.44267e-06	down	down_SD_in_WD
ENSMUSG00000038539	Atf5	30	0.779383	1.7164	2.15129e-07	7.52322e-06	up	up_SD_in_WD
ENSMUSG00000034220	Gpc1	30	1.10671	2.15355	2.20208e-07	7.66866e-06	up	up_SD_in_WD
ENSMUSG00000021277	Traf3	30	0.629112	1.54661	2.27021e-07	7.88946e-06	up	up_SD_in_WD
ENSMUSG00000075703	Selenoi	30	0.619681	1.53654	2.31365e-07	8.00705e-06	up	up_SD_not_in_WD
ENSMUSG00000034361	Cpne2	30	-0.588245	0.665152	2.38239e-07	8.21541e-06	down	down_SD_not_in_WD
ENSMUSG00000044783	Hjurp	30	0.758435	1.69166	2.38371e-07	8.21541e-06	up	up_SD_not_in_WD
ENSMUSG00000026708	Cenpl	30	-0.614042	0.653363	2.47059e-07	8.49729e-06	down	down_SD_in_WD
ENSMUSG00000029053	Prkcz	30	-0.656054	0.634612	2.50362e-07	8.55796e-06	down	down_SD_in_WD
ENSMUSG00000017756	Slc12a7	30	0.66257	1.5829	2.51757e-07	8.58804e-06	up	up_SD_not_in_WD
ENSMUSG00000028412	Slc44a1	30	0.623394	1.54049	2.52721e-07	8.60335e-06	up	up_SD_not_in_WD
ENSMUSG00000037953	A4gnt	30	4.27797	19.3998	2.53703e-07	8.61917e-06	up	up_SD_in_WD
ENSMUSG00000040447	Spns2	30	0.881908	1.84281	2.71321e-07	9.18033e-06	up	up_SD_not_in_WD
ENSMUSG00000025396	Hsd17b6	30	-1.38462	0.382991	2.84749e-07	9.59576e-06	down	down_SD_in_WD
ENSMUSG00000040283	Btnl9	30	0.683156	1.60565	2.90761e-07	9.77861e-06	up	up_SD_in_WD
ENSMUSG00000023805	Synj2	30	-0.995929	0.501413	2.99091e-07	9.97828e-06	down	down_SD_not_in_WD
ENSMUSG00000035735	Dagla	30	1.00449	2.00624	3.0738e-07	1.0214e-05	up	up_SD_in_WD
ENSMUSG00000030189	Ybx3	30	-0.642291	0.640695	3.09918e-07	1.02778e-05	down	down_SD_not_in_WD
ENSMUSG00000023791	Pigx	30	-0.693039	0.61855	3.11069e-07	1.02955e-05	down	down_SD_in_WD
ENSMUSG00000029177	Cenpa	30	-0.948825	0.518054	3.26375e-07	1.07382e-05	down	down_SD_not_in_WD
ENSMUSG00000027835	Pdcd10	30	-0.688353	0.620562	3.47083e-07	1.1308e-05	down	down_SD_not_in_WD
ENSMUSG00000020593	Lpin1	30	-1.99017	0.251709	3.52799e-07	1.14273e-05	down	down_SD_in_WD
ENSMUSG00000046402	Rbp1	30	-1.2737	0.413597	3.54962e-07	1.1475e-05	down	down_SD_not_in_WD
ENSMUSG00000008035	Mid1ip1	30	1.08319	2.11872	3.64631e-07	1.17648e-05	up	up_SD_not_in_WD
ENSMUSG00000031616	Ednra	30	0.71205	1.63813	3.68608e-07	1.18473e-05	up	up_SD_in_WD
ENSMUSG00000026021	Sumo1	30	-0.607167	0.656485	3.72061e-07	1.19353e-05	down	down_SD_in_WD
ENSMUSG00000061601	Pclo	30	1.585	3.00007	3.78215e-07	1.20862e-05	up	up_SD_in_WD
ENSMUSG00000028961	Pgd	30	0.920851	1.89323	3.81319e-07	1.21475e-05	up	up_SD_in_WD
ENSMUSG00000067203	H2-K2	30	1.57795	2.98546	3.81591e-07	1.21475e-05	up	up_SD_not_in_WD
ENSMUSG00000008384	Sertad1	30	-0.868779	0.54761	3.90014e-07	1.2392e-05	down	down_SD_in_WD
ENSMUSG00000026077	Npas2	30	2.83791	7.14982	3.98556e-07	1.26394e-05	up	up_SD_in_WD
ENSMUSG00000068220	Lgals1	30	1.1983	2.29469	4.14179e-07	1.31099e-05	up	up_SD_in_WD
ENSMUSG00000015202	Cnksr3	30	0.750382	1.68224	4.23203e-07	1.33197e-05	up	up_SD_in_WD
ENSMUSG00000095677	Dynlt1f	30	-0.953701	0.516306	4.2516e-07	1.33561e-05	down	down_SD_not_in_WD
ENSMUSG00000013822	Elof1	30	-0.619437	0.650925	4.2961e-07	1.34453e-05	down	down_SD_in_WD
ENSMUSG00000031490	Eif4ebp1	30	-0.685413	0.621828	4.33118e-07	1.35211e-05	down	down_SD_not_in_WD
ENSMUSG00000020538	Srebf1	30	1.06314	2.08947	4.40269e-07	1.37017e-05	up	up_SD_in_WD
ENSMUSG00000027993	Trim2	30	0.787194	1.72571	4.49723e-07	1.39439e-05	up	up_SD_in_WD
ENSMUSG00000019564	Arid3a	30	1.0922	2.13199	4.63481e-07	1.43173e-05	up	up_SD_in_WD
ENSMUSG00000030806	Stx1b	30	1.35321	2.55481	4.708e-07	1.45165e-05	up	up_SD_not_in_WD
ENSMUSG00000066441	Rdh11	30	1.10042	2.14417	4.73459e-07	1.45715e-05	up	up_SD_not_in_WD
ENSMUSG00000022270	Retreg1	30	-0.88044	0.543202	4.76687e-07	1.46439e-05	down	down_SD_in_WD
ENSMUSG00000002870	Mcm2	30	1.00985	2.01371	5.07703e-07	1.55119e-05	up	up_SD_in_WD
ENSMUSG00000060477	Irak2	30	0.702859	1.62773	5.07929e-07	1.55119e-05	up	up_SD_not_in_WD
ENSMUSG00000028121	Bcar3	30	0.717461	1.64429	5.16974e-07	1.57366e-05	up	up_SD_not_in_WD
ENSMUSG00000051984	Sec31b	30	0.821509	1.76725	5.18157e-07	1.57439e-05	up	up_SD_in_WD
ENSMUSG00000041653	Pnpla3	30	3.19602	9.16427	5.22237e-07	1.5839e-05	up	up_SD_in_WD
ENSMUSG00000028597	Gpx7	30	-1.16284	0.446631	5.25917e-07	1.59091e-05	down	down_SD_not_in_WD
ENSMUSG00000016239	Lonrf3	30	1.47543	2.78066	5.29995e-07	1.59871e-05	up	up_SD_in_WD
ENSMUSG00000005233	Spc25	30	-1.17086	0.444158	5.33094e-07	1.60228e-05	down	down_SD_not_in_WD
ENSMUSG00000040505	Abcg5	30	-0.790091	0.578308	5.331e-07	1.60228e-05	down	down_SD_not_in_WD
ENSMUSG00000030761	Myo7a	30	0.677134	1.59896	5.344e-07	1.60329e-05	up	up_SD_in_WD
ENSMUSG00000002343	Armc6	30	0.655571	1.57524	5.43951e-07	1.62902e-05	up	up_SD_not_in_WD
ENSMUSG00000003378	Grik5	30	0.935829	1.91299	5.59469e-07	1.66355e-05	up	up_SD_not_in_WD
ENSMUSG00000028445	Enho	30	-2.04548	0.242242	5.58163e-07	1.66355e-05	down	down_SD_in_WD
ENSMUSG00000031832	Taf1c	30	0.906227	1.87414	5.5807e-07	1.66355e-05	up	up_SD_in_WD
ENSMUSG00000027513	Pck1	30	-1.56982	0.33685	5.67388e-07	1.68409e-05	down	down_SD_in_WD
ENSMUSG00000048330	Ric3	30	1.50928	2.84668	5.91657e-07	1.7468e-05	up	up_SD_in_WD
ENSMUSG00000040660	Cyp2b9	30	4.47923	22.304	5.96736e-07	1.75868e-05	up	up_SD_in_WD
ENSMUSG00000046404	Yod1	30	-0.860343	0.550822	6.06568e-07	1.78155e-05	down	down_SD_in_WD
ENSMUSG00000043091	Tuba1c	30	1.01825	2.02546	6.19317e-07	1.81243e-05	up	up_SD_in_WD
ENSMUSG00000021823	Vcl	30	0.593495	1.5089	6.33212e-07	1.84984e-05	up	up_SD_in_WD
ENSMUSG00000022865	Cxadr	30	0.64432	1.563	6.52961e-07	1.89427e-05	up	up_SD_in_WD
ENSMUSG00000038301	Snx10	30	-0.761889	0.589723	6.52216e-07	1.89427e-05	down	down_SD_not_in_WD
ENSMUSG00000027076	Timm10	30	-0.838798	0.559109	6.57355e-07	1.9037e-05	down	down_SD_in_WD
ENSMUSG00000032349	Elovl5	30	1.2591	2.39347	6.63358e-07	1.91776e-05	up	up_SD_in_WD
ENSMUSG00000022489	Pde1b	30	1.66671	3.1749	6.79281e-07	1.95324e-05	up	up_SD_in_WD
ENSMUSG00000026839	Upp2	30	-1.86537	0.274452	6.9806e-07	1.99389e-05	down	down_SD_in_WD
ENSMUSG00000039982	Dtx4	30	0.980446	1.97308	7.1708e-07	2.04472e-05	up	up_SD_in_WD
ENSMUSG00000027281	Slx4ip	30	0.776961	1.71352	7.3273e-07	2.08578e-05	up	up_SD_in_WD
ENSMUSG00000014778	Fhod1	30	0.670765	1.59192	7.67382e-07	2.17699e-05	up	up_SD_in_WD
ENSMUSG00000033186	Mzt1	30	-0.636787	0.643144	7.69376e-07	2.17894e-05	down	down_SD_not_in_WD
ENSMUSG00000034160	Ogt	30	0.915912	1.88676	7.8899e-07	2.22539e-05	up	up_SD_in_WD
ENSMUSG00000039956	Mrap	30	0.72804	1.65639	7.91113e-07	2.22539e-05	up	up_SD_not_in_WD
ENSMUSG00000049047	Armcx3	30	-0.679041	0.62458	7.97654e-07	2.24001e-05	down	down_SD_not_in_WD
ENSMUSG00000057425	Ugt2b37	30	-1.89142	0.269541	8.34261e-07	2.33104e-05	down	down_SD_not_in_WD
ENSMUSG00000026858	Miga2	30	0.772845	1.70864	8.36361e-07	2.333e-05	up	up_SD_not_in_WD
ENSMUSG00000054499	Dedd2	30	-0.740708	0.598446	8.75775e-07	2.4348e-05	down	down_SD_in_WD
ENSMUSG00000005251	Ripk4	30	-0.586813	0.665812	8.88061e-07	2.46075e-05	down	down_SD_not_in_WD
ENSMUSG00000028072	Ntrk1	30	2.23653	4.71263	9.00976e-07	2.48895e-05	up	up_SD_not_in_WD
ENSMUSG00000001053	N4bp3	30	0.792392	1.73194	9.17413e-07	2.52115e-05	up	up_SD_not_in_WD
ENSMUSG00000062515	Fabp4	30	-1.16307	0.446561	9.16324e-07	2.52115e-05	down	down_SD_not_in_WD
ENSMUSG00000023393	Slc17a9	30	1.02212	2.03089	9.32613e-07	2.5587e-05	up	up_SD_in_WD
ENSMUSG00000028439	Fam219a	30	0.601467	1.51726	9.40485e-07	2.57606e-05	up	up_SD_in_WD
ENSMUSG00000037243	Zfp692	30	1.01924	2.02685	9.43711e-07	2.57644e-05	up	up_SD_in_WD
ENSMUSG00000006589	Aprt	30	-0.752086	0.593744	9.65543e-07	2.63174e-05	down	down_SD_not_in_WD
ENSMUSG00000027670	Ocstamp	30	1.24692	2.37335	9.90285e-07	2.69038e-05	up	up_SD_in_WD
ENSMUSG00000054863	Tafa5	30	1.21079	2.31464	9.93171e-07	2.69384e-05	up	up_SD_in_WD
ENSMUSG00000020770	Unk	30	0.650314	1.56951	1.01493e-06	2.73506e-05	up	up_SD_in_WD
ENSMUSG00000036862	Dchs1	30	0.875591	1.83476	1.01017e-06	2.73506e-05	up	up_SD_in_WD
ENSMUSG00000045314	Sowahb	30	0.919197	1.89106	1.01334e-06	2.73506e-05	up	up_SD_in_WD
ENSMUSG00000050530	Fam171a1	30	0.60898	1.52518	1.01315e-06	2.73506e-05	up	up_SD_in_WD
ENSMUSG00000021764	Ndufs4	30	-0.696315	0.617147	1.07595e-06	2.88089e-05	down	down_SD_in_WD
ENSMUSG00000035545	Leng8	30	1.10866	2.15645	1.09126e-06	2.91253e-05	up	up_SD_in_WD
ENSMUSG00000026730	Pter	30	0.619719	1.53658	1.11874e-06	2.98109e-05	up	up_SD_in_WD
ENSMUSG00000039670	Oxld1	30	-0.787667	0.57928	1.12872e-06	2.99812e-05	down	down_SD_in_WD
ENSMUSG00000014313	Cox6c	30	-0.624248	0.648758	1.133e-06	3.00471e-05	down	down_SD_in_WD
ENSMUSG00000027997	Casp6	30	-0.636511	0.643267	1.13943e-06	3.01696e-05	down	down_SD_in_WD
ENSMUSG00000030483	Cyp2b10	30	2.55748	5.8868	1.1531e-06	3.04348e-05	up	up_SD_not_in_WD
ENSMUSG00000027605	Acss2	30	1.34721	2.54419	1.1636e-06	3.06303e-05	up	up_SD_not_in_WD
ENSMUSG00000042831	Alkbh6	30	-0.645044	0.639473	1.16418e-06	3.06303e-05	down	down_SD_not_in_WD
ENSMUSG00000040841	Six5	30	0.760585	1.69418	1.1795e-06	3.09845e-05	up	up_SD_in_WD
ENSMUSG00000032418	Me1	30	1.23074	2.34687	1.18837e-06	3.11195e-05	up	up_SD_not_in_WD
ENSMUSG00000017009	Sdc4	30	-0.641161	0.641197	1.24814e-06	3.25824e-05	down	down_SD_in_WD
ENSMUSG00000003348	Mob3a	30	0.699528	1.62397	1.25615e-06	3.27403e-05	up	up_SD_in_WD
ENSMUSG00000044916	1700029I15Rik	30	1.31149	2.48197	1.27253e-06	3.30639e-05	up	up_SD_not_in_WD
ENSMUSG00000028024	Enpep	30	0.640516	1.55889	1.27628e-06	3.31098e-05	up	up_SD_not_in_WD
ENSMUSG00000090175	Ugt1a9	30	-1.33541	0.396281	1.41722e-06	3.64826e-05	down	down_SD_in_WD
ENSMUSG00000021223	Papln	30	0.8929	1.8569	1.43038e-06	3.67263e-05	up	up_SD_in_WD
ENSMUSG00000073409	H2-Q6	30	0.785137	1.72326	1.43227e-06	3.67263e-05	up	up_SD_in_WD
ENSMUSG00000052040	Klf13	30	-0.92963	0.524993	1.44146e-06	3.68788e-05	down	down_SD_in_WD
ENSMUSG00000022474	Pmm1	30	0.934982	1.91187	1.45049e-06	3.70531e-05	up	up_SD_not_in_WD
ENSMUSG00000028995	Fam126a	30	0.944037	1.9239	1.45851e-06	3.71882e-05	up	up_SD_in_WD
ENSMUSG00000060636	Rpl35a	30	-0.711283	0.610777	1.46872e-06	3.73471e-05	down	down_SD_in_WD
ENSMUSG00000027459	Fam110a	30	0.818648	1.76375	1.49765e-06	3.80247e-05	up	up_SD_in_WD
ENSMUSG00000047963	Stbd1	30	-0.640022	0.641703	1.50143e-06	3.80629e-05	down	down_SD_not_in_WD
ENSMUSG00000063882	Uqcrh	30	-0.754185	0.592881	1.56404e-06	3.953e-05	down	down_SD_in_WD
ENSMUSG00000061544	Zfp229	30	0.770452	1.7058	1.6323e-06	4.11304e-05	up	up_SD_not_in_WD
ENSMUSG00000000631	Myo18a	30	-0.611144	0.654677	1.64052e-06	4.12131e-05	down	down_SD_not_in_WD
ENSMUSG00000004565	Pnpla6	30	0.835225	1.78413	1.69881e-06	4.25492e-05	up	up_SD_in_WD
ENSMUSG00000035713	Usp35	30	1.17412	2.25655	1.82321e-06	4.54603e-05	up	up_SD_in_WD
ENSMUSG00000041143	Tmco4	30	-0.639323	0.642014	1.99752e-06	4.92908e-05	down	down_SD_not_in_WD
ENSMUSG00000078713	Tomm5	30	-0.865486	0.548862	2.04235e-06	5.02484e-05	down	down_SD_in_WD
ENSMUSG00000031706	Rfx1	30	0.655536	1.5752	2.16152e-06	5.28686e-05	up	up_SD_in_WD
ENSMUSG00000066072	Cyp4a10	30	2.54515	5.83668	2.16941e-06	5.29837e-05	up	up_SD_not_in_WD
ENSMUSG00000020994	Pnn	30	0.732309	1.6613	2.22603e-06	5.42872e-05	up	up_SD_in_WD
ENSMUSG00000062488	Ifit3b	30	-0.940383	0.521094	2.28112e-06	5.53877e-05	down	down_SD_not_in_WD
ENSMUSG00000041126	H2afv	30	-0.655684	0.634775	2.28966e-06	5.55142e-05	down	down_SD_in_WD
ENSMUSG00000029189	Sel1l3	30	-0.588352	0.665102	2.31007e-06	5.59279e-05	down	down_SD_not_in_WD
ENSMUSG00000027610	Gss	30	-0.633141	0.644771	2.33205e-06	5.62965e-05	down	down_SD_not_in_WD
ENSMUSG00000041571	Selenow	30	-0.653353	0.635801	2.34615e-06	5.64734e-05	down	down_SD_in_WD
ENSMUSG00000021210	Akr1c6	30	-0.676865	0.625523	2.39222e-06	5.73024e-05	down	down_SD_in_WD
ENSMUSG00000024338	Psmb8	30	-0.616633	0.652191	2.39433e-06	5.73024e-05	down	down_SD_not_in_WD
ENSMUSG00000032125	Robo4	30	0.630506	1.54811	2.41401e-06	5.75916e-05	up	up_SD_in_WD
ENSMUSG00000045287	Rtn4rl1	30	0.741776	1.67223	2.44382e-06	5.80703e-05	up	up_SD_in_WD
ENSMUSG00000041459	Tardbp	30	0.587623	1.50277	2.48937e-06	5.89847e-05	up	up_SD_not_in_WD
ENSMUSG00000028982	Slc25a33	30	-0.77008	0.586385	2.5358e-06	5.99146e-05	down	down_SD_in_WD
ENSMUSG00000039221	Rpl22l1	30	-0.958386	0.514632	2.54522e-06	6.00521e-05	down	down_SD_in_WD
ENSMUSG00000042797	Aqp11	30	-0.611219	0.654643	2.59815e-06	6.1128e-05	down	down_SD_in_WD
ENSMUSG00000019312	Grb7	30	0.635172	1.55312	2.62067e-06	6.14844e-05	up	up_SD_not_in_WD
ENSMUSG00000051855	Mest	30	1.08416	2.12014	2.63448e-06	6.17215e-05	up	up_SD_in_WD
ENSMUSG00000054072	Iigp1	30	-0.734527	0.601015	2.71351e-06	6.33951e-05	down	down_SD_not_in_WD
ENSMUSG00000042462	Dctpp1	30	-0.683778	0.622533	2.78265e-06	6.48288e-05	down	down_SD_in_WD
ENSMUSG00000057103	Nat8f1	30	-0.60401	0.657923	2.87853e-06	6.68758e-05	down	down_SD_in_WD
ENSMUSG00000045312	Lhfpl2	30	0.704108	1.62914	2.91385e-06	6.75083e-05	up	up_SD_not_in_WD
ENSMUSG00000029254	Stap1	30	1.64207	3.12113	3.02124e-06	6.98023e-05	up	up_SD_in_WD
ENSMUSG00000059429	Olfr365	30	0.999881	1.99983	3.08231e-06	7.09186e-05	up	up_SD_in_WD
ENSMUSG00000024981	Acsl5	30	0.754549	1.6871	3.12617e-06	7.18288e-05	up	up_SD_not_in_WD
ENSMUSG00000036850	Mrpl41	30	-0.676318	0.62576	3.14872e-06	7.22472e-05	down	down_SD_in_WD
ENSMUSG00000033762	Recql4	30	0.722715	1.65028	3.21423e-06	7.34961e-05	up	up_SD_in_WD
ENSMUSG00000060183	Cxcl11	30	1.25627	2.38878	3.21636e-06	7.34961e-05	up	up_SD_in_WD
ENSMUSG00000074768	Bhmt	30	0.778065	1.71483	3.31951e-06	7.54396e-05	up	up_SD_not_in_WD
ENSMUSG00000032808	Cyp2c38	30	1.16838	2.24759	3.34284e-06	7.58666e-05	up	up_SD_in_WD
ENSMUSG00000033676	Gabrb3	30	1.14215	2.2071	3.35423e-06	7.60216e-05	up	up_SD_in_WD
ENSMUSG00000005413	Hmox1	30	0.753539	1.68592	3.37342e-06	7.63529e-05	up	up_SD_in_WD
ENSMUSG00000044408	Sptssa	30	-0.589585	0.664534	3.42608e-06	7.73312e-05	down	down_SD_in_WD
ENSMUSG00000021611	Tert	30	0.877922	1.83773	3.49057e-06	7.84721e-05	up	up_SD_not_in_WD
ENSMUSG00000024827	Gldc	30	0.778745	1.71564	3.51006e-06	7.8804e-05	up	up_SD_not_in_WD
ENSMUSG00000058351	Smim4	30	-0.691355	0.619272	3.52747e-06	7.90884e-05	down	down_SD_in_WD
ENSMUSG00000036661	Dennd3	30	0.857291	1.81163	3.54541e-06	7.92945e-05	up	up_SD_not_in_WD
ENSMUSG00000042115	Klhdc8a	30	0.992712	1.98992	3.55811e-06	7.9455e-05	up	up_SD_in_WD
ENSMUSG00000020806	Rhbdf2	30	0.656978	1.57678	3.64334e-06	8.1141e-05	up	up_SD_in_WD
ENSMUSG00000023951	Vegfa	30	0.724446	1.65227	3.67642e-06	8.16596e-05	up	up_SD_not_in_WD
ENSMUSG00000032366	Tpm1	30	-1.62808	0.323518	3.70112e-06	8.20989e-05	down	down_SD_not_in_WD
ENSMUSG00000008496	Pou2f2	30	1.43582	2.70536	3.73148e-06	8.25527e-05	up	up_SD_in_WD
ENSMUSG00000025907	Rb1cc1	30	-0.595468	0.66183	3.78622e-06	8.36529e-05	down	down_SD_in_WD
ENSMUSG00000076437	Selenoh	30	-0.702688	0.614426	3.88712e-06	8.55424e-05	down	down_SD_not_in_WD
ENSMUSG00000022883	Robo1	30	1.06364	2.0902	3.89922e-06	8.56955e-05	up	up_SD_in_WD
ENSMUSG00000032495	Lrrc2	30	-3.55664	0.0849857	3.91971e-06	8.59193e-05	down	down_SD_in_WD
ENSMUSG00000031310	Zmym3	30	0.588305	1.50348	4.00879e-06	8.72984e-05	up	up_SD_not_in_WD
ENSMUSG00000099481	Xndc1	30	0.705057	1.63021	4.02314e-06	8.74968e-05	up	up_SD_in_WD
ENSMUSG00000023915	Tnfrsf21	30	0.722488	1.65002	4.03311e-06	8.75993e-05	up	up_SD_in_WD
ENSMUSG00000038855	Itpkb	30	0.597204	1.51278	4.08394e-06	8.84731e-05	up	up_SD_in_WD
ENSMUSG00000112023	Lilr4b	30	1.28341	2.43413	4.09262e-06	8.85461e-05	up	up_SD_in_WD
ENSMUSG00000040612	Ildr2	30	0.914787	1.88529	4.26685e-06	9.19067e-05	up	up_SD_not_in_WD
ENSMUSG00000043099	Hic1	30	0.933185	1.90949	4.30835e-06	9.24937e-05	up	up_SD_in_WD
ENSMUSG00000007817	Zmiz1	30	0.771761	1.70735	4.41007e-06	9.43133e-05	up	up_SD_in_WD
ENSMUSG00000057074	Ces1g	30	0.768161	1.7031	4.52989e-06	9.66281e-05	up	up_SD_not_in_WD
ENSMUSG00000031805	Jak3	30	0.633603	1.55143	4.59114e-06	9.75603e-05	up	up_SD_in_WD
ENSMUSG00000031791	Tmem38a	30	-1.82993	0.281278	4.59768e-06	9.75749e-05	down	down_SD_in_WD
ENSMUSG00000005836	Gata6	30	0.678677	1.60067	4.63405e-06	9.78489e-05	up	up_SD_in_WD
ENSMUSG00000021379	Id4	30	1.40209	2.64284	4.63054e-06	9.78489e-05	up	up_SD_in_WD
ENSMUSG00000112013	Gm47967	30	1.29145	2.44774	4.7312e-06	9.97739e-05	up	up_SD_not_in_WD
ENSMUSG00000025372	Baiap2	30	0.770838	1.70626	4.78625e-06	0.000100807	up	up_SD_not_in_WD
ENSMUSG00000031105	Slc25a14	30	-0.885736	0.541211	4.84559e-06	0.000101928	down	down_SD_not_in_WD
ENSMUSG00000031633	Slc25a4	30	-2.42094	0.186734	4.87379e-06	0.000102393	down	down_SD_in_WD
ENSMUSG00000033147	Slc22a15	30	0.670081	1.59116	4.89571e-06	0.000102724	up	up_SD_not_in_WD
ENSMUSG00000046785	Epm2aip1	30	0.612024	1.5284	4.96057e-06	0.000103823	up	up_SD_not_in_WD
ENSMUSG00000048481	Mypop	30	0.792934	1.73259	4.98132e-06	0.000104127	up	up_SD_in_WD
ENSMUSG00000027253	Lrp4	30	-0.687253	0.621035	5.03237e-06	0.0001048	down	down_SD_not_in_WD
ENSMUSG00000032330	Cox7a2	30	-0.613514	0.653603	5.03166e-06	0.0001048	down	down_SD_in_WD
ENSMUSG00000012483	Rpa3	30	-0.900366	0.535751	5.1101e-06	0.000106154	down	down_SD_not_in_WD
ENSMUSG00000027296	Itpka	30	-1.20124	0.434903	5.15466e-06	0.000106946	down	down_SD_not_in_WD
ENSMUSG00000005873	Reep5	30	-0.838844	0.559091	5.23181e-06	0.000108143	down	down_SD_not_in_WD
ENSMUSG00000017778	Cox7c	30	-0.630465	0.645968	5.22914e-06	0.000108143	down	down_SD_in_WD
ENSMUSG00000026202	Tuba4a	30	0.670828	1.59199	5.23058e-06	0.000108143	up	up_SD_not_in_WD
ENSMUSG00000071451	Psmg4	30	-0.803643	0.572901	5.27815e-06	0.000108966	down	down_SD_not_in_WD
ENSMUSG00000045087	S1pr5	30	0.938039	1.91592	5.30472e-06	0.00010938	up	up_SD_not_in_WD
ENSMUSG00000036744	Olfr701	30	4.46909	22.1478	5.50878e-06	0.000112618	up	up_SD_in_WD
ENSMUSG00000028232	Tmem68	30	-0.71424	0.609526	5.56909e-06	0.000113706	down	down_SD_not_in_WD
ENSMUSG00000038257	Glra3	30	3.66762	12.7076	5.79136e-06	0.00011734	up	up_SD_not_in_WD
ENSMUSG00000073497	AA792892	30	3.7092	13.0792	5.79407e-06	0.00011734	up	up_SD_in_WD
ENSMUSG00000053553	3110082I17Rik	30	-1.19942	0.435451	6.17647e-06	0.000124432	down	down_SD_in_WD
ENSMUSG00000090258	Churc1	30	-0.670622	0.628236	6.33118e-06	0.000127395	down	down_SD_in_WD
ENSMUSG00000071637	Cebpd	30	-1.37629	0.385207	6.45274e-06	0.000129528	down	down_SD_not_in_WD
ENSMUSG00000048279	Sacs	30	-1.2873	0.409718	6.61953e-06	0.000132557	down	down_SD_not_in_WD
ENSMUSG00000040033	Stat2	30	0.596196	1.51172	6.66526e-06	0.000133313	up	up_SD_in_WD
ENSMUSG00000037343	Taf2	30	-0.607852	0.656173	6.67382e-06	0.000133325	down	down_SD_not_in_WD
ENSMUSG00000020857	Nme2	30	-0.602872	0.658442	6.70941e-06	0.000133715	down	down_SD_in_WD
ENSMUSG00000005442	Cic	30	0.670629	1.59177	6.73068e-06	0.000133819	up	up_SD_in_WD
ENSMUSG00000022462	Slc38a2	30	-0.873794	0.54571	6.77961e-06	0.000134632	down	down_SD_in_WD
ENSMUSG00000091705	H2-Q2	30	-1.98321	0.252926	6.82863e-06	0.000135444	down	down_SD_not_in_WD
ENSMUSG00000042408	Zmym6	30	0.766939	1.70166	6.83968e-06	0.000135502	up	up_SD_in_WD
ENSMUSG00000031271	Serpina7	30	1.10618	2.15275	6.85634e-06	0.000135671	up	up_SD_in_WD
ENSMUSG00000013846	St3gal1	30	0.599567	1.51526	6.96878e-06	0.000137733	up	up_SD_not_in_WD
ENSMUSG00000071528	Atp5md	30	-0.749913	0.594639	7.34999e-06	0.000143903	down	down_SD_in_WD
ENSMUSG00000091387	Gcnt4	30	-0.824877	0.56453	7.51488e-06	0.000146444	down	down_SD_in_WD
ENSMUSG00000038622	Med30	30	-0.636105	0.643448	7.60003e-06	0.000147758	down	down_SD_not_in_WD
ENSMUSG00000022299	Slc25a32	30	-0.611963	0.654306	7.66544e-06	0.000148586	down	down_SD_in_WD
ENSMUSG00000048490	Nrip1	30	0.70755	1.63303	7.66938e-06	0.000148586	up	up_SD_in_WD
ENSMUSG00000024084	Qpct	30	-0.605115	0.657419	7.75045e-06	0.000149983	down	down_SD_in_WD
ENSMUSG00000035992	Fnip1	30	-0.697488	0.616645	7.80886e-06	0.000150938	down	down_SD_not_in_WD
ENSMUSG00000081344	Gm14303	30	18.5668	388295	7.88658e-06	0.000151983	up	up_SD_not_in_WD
ENSMUSG00000026380	Tfcp2l1	30	0.597706	1.51331	8.04588e-06	0.000154563	up	up_SD_not_in_WD
ENSMUSG00000044197	Gpr146	30	-0.65009	0.637241	8.052e-06	0.000154563	down	down_SD_in_WD
ENSMUSG00000025008	Tctn3	30	-1.03506	0.487997	8.15933e-06	0.000156264	down	down_SD_not_in_WD
ENSMUSG00000062012	Zfp13	30	-1.63384	0.322228	8.17686e-06	0.00015642	down	down_SD_not_in_WD
ENSMUSG00000021495	Fam193b	30	1.14874	2.21721	8.20264e-06	0.000156733	up	up_SD_not_in_WD
ENSMUSG00000001672	Marveld3	30	1.2278	2.34209	8.33921e-06	0.000158979	up	up_SD_not_in_WD
ENSMUSG00000032280	Tle3	30	0.599385	1.51507	8.3623e-06	0.000159237	up	up_SD_in_WD
ENSMUSG00000019189	Rnf145	30	-0.591252	0.663767	8.92432e-06	0.000168783	down	down_SD_not_in_WD
ENSMUSG00000054428	Atpif1	30	-0.662931	0.631594	9.12646e-06	0.000172021	down	down_SD_not_in_WD
ENSMUSG00000058454	Dhcr7	30	0.914558	1.88499	9.1939e-06	0.000173097	up	up_SD_not_in_WD
ENSMUSG00000060131	Atp8b4	30	0.990332	1.98664	9.23033e-06	0.000173586	up	up_SD_in_WD
ENSMUSG00000049685	Cyp2g1	30	-1.78048	0.291087	9.26219e-06	0.000173598	down	down_SD_in_WD
ENSMUSG00000090000	Ier3ip1	30	-0.626297	0.647837	9.26124e-06	0.000173598	down	down_SD_in_WD
ENSMUSG00000094951	Ighv5-6	30	4.57248	23.7933	9.29129e-06	0.000173948	up	up_SD_not_in_WD
ENSMUSG00000040195	Nemp1	30	-0.863128	0.549759	9.42397e-06	0.000176037	down	down_SD_in_WD
ENSMUSG00000038936	Sccpdh	30	-0.731949	0.60209	9.49133e-06	0.000176899	down	down_SD_not_in_WD
ENSMUSG00000062901	Klhl24	30	-0.762874	0.589321	9.55264e-06	0.000177843	down	down_SD_in_WD
ENSMUSG00000021061	Sptb	30	-1.85513	0.276407	9.62347e-06	0.000178962	down	down_SD_in_WD
ENSMUSG00000030695	Aldoa	30	-0.71179	0.610562	1.0062e-05	0.000186287	down	down_SD_not_in_WD
ENSMUSG00000033066	Gas7	30	0.979746	1.97212	1.01058e-05	0.000186844	up	up_SD_in_WD
ENSMUSG00000038607	Gng10	30	-0.823433	0.565096	1.01332e-05	0.000186982	down	down_SD_not_in_WD
ENSMUSG00000023800	Tiam2	30	0.880688	1.84125	1.01707e-05	0.000187466	up	up_SD_not_in_WD
ENSMUSG00000032754	Slc8b1	30	-0.936758	0.522405	1.02068e-05	0.000187925	down	down_SD_not_in_WD
ENSMUSG00000031596	Slc7a2	30	-1.02494	0.49143	1.05389e-05	0.000193611	down	down_SD_in_WD
ENSMUSG00000032300	1700017B05Rik	30	0.715671	1.64225	1.05833e-05	0.000194053	up	up_SD_in_WD
ENSMUSG00000051435	Fhad1	30	-1.32295	0.399717	1.06014e-05	0.000194119	down	down_SD_in_WD
ENSMUSG00000078675	Mup16	30	-1.4931	0.355249	1.06856e-05	0.000195447	down	down_SD_in_WD
ENSMUSG00000026259	Ngef	30	-0.730449	0.602716	1.09174e-05	0.000198813	down	down_SD_in_WD
ENSMUSG00000025271	Pfkfb1	30	0.713686	1.63999	1.09688e-05	0.000199315	up	up_SD_not_in_WD
ENSMUSG00000010651	Acaa1b	30	0.886339	1.84848	1.14815e-05	0.000207275	up	up_SD_in_WD
ENSMUSG00000040767	Snrnp25	30	-0.83393	0.560999	1.15188e-05	0.000207724	down	down_SD_in_WD
ENSMUSG00000089694	Nat8f7	30	2.77636	6.85122	1.16165e-05	0.000209035	up	up_SD_not_in_WD
ENSMUSG00000026675	Hsd17b7	30	0.777501	1.71416	1.16782e-05	0.000209692	up	up_SD_not_in_WD
ENSMUSG00000039813	Tbc1d2	30	0.951692	1.93414	1.16944e-05	0.000209758	up	up_SD_not_in_WD
ENSMUSG00000022335	Zfat	30	0.633017	1.5508	1.19008e-05	0.000212015	up	up_SD_in_WD
ENSMUSG00000031683	Lsm6	30	-0.606694	0.6567	1.19092e-05	0.000212015	down	down_SD_in_WD
ENSMUSG00000036934	4921524J17Rik	30	-0.750014	0.594598	1.23176e-05	0.000218818	down	down_SD_in_WD
ENSMUSG00000095687	Rnaset2a	30	-0.587083	0.665687	1.23929e-05	0.000219921	down	down_SD_not_in_WD
ENSMUSG00000095532	Mup-ps13	30	-1.15295	0.449706	1.25513e-05	0.000222044	down	down_SD_in_WD
ENSMUSG00000004552	Ctse	30	1.69878	3.24626	1.27014e-05	0.000224203	up	up_SD_in_WD
ENSMUSG00000044715	Gskip	30	-0.599335	0.660058	1.30612e-05	0.000229583	down	down_SD_not_in_WD
ENSMUSG00000027556	Car1	30	-0.894836	0.537808	1.3261e-05	0.000232849	down	down_SD_in_WD
ENSMUSG00000027030	Stk39	30	0.913585	1.88372	1.33155e-05	0.000233315	up	up_SD_in_WD
ENSMUSG00000020131	Pcsk4	30	-1.46917	0.361191	1.33781e-05	0.000233921	down	down_SD_in_WD
ENSMUSG00000027947	Il6ra	30	-1.19134	0.437895	1.3479e-05	0.000235192	down	down_SD_in_WD
ENSMUSG00000058794	Nfe2	30	1.70704	3.2649	1.35498e-05	0.000235933	up	up_SD_not_in_WD
ENSMUSG00000018604	Tbx3	30	1.03341	2.04686	1.35706e-05	0.000236049	up	up_SD_not_in_WD
ENSMUSG00000020644	Id2	30	0.884779	1.84648	1.39459e-05	0.000241801	up	up_SD_not_in_WD
ENSMUSG00000027313	Chac1	30	-1.87304	0.272998	1.40319e-05	0.000242054	down	down_SD_not_in_WD
ENSMUSG00000052752	Traf7	30	0.72922	1.65774	1.43447e-05	0.000247195	up	up_SD_in_WD
ENSMUSG00000063316	Rpl27	30	-0.600576	0.65949	1.45113e-05	0.000249549	down	down_SD_in_WD
ENSMUSG00000031400	G6pdx	30	0.906093	1.87396	1.46028e-05	0.000250865	up	up_SD_in_WD
ENSMUSG00000032898	Fbxo21	30	-0.84221	0.557788	1.46412e-05	0.000251265	down	down_SD_in_WD
ENSMUSG00000039384	Dusp10	30	0.813203	1.75711	1.48568e-05	0.00025447	up	up_SD_in_WD
ENSMUSG00000043671	Dpy19l3	30	0.980156	1.97268	1.49445e-05	0.000255681	up	up_SD_not_in_WD
ENSMUSG00000028909	Ptpru	30	1.37577	2.59507	1.49734e-05	0.000255913	up	up_SD_in_WD
ENSMUSG00000031645	F11	30	-0.696415	0.617104	1.50244e-05	0.000256522	down	down_SD_in_WD
ENSMUSG00000022186	Oxct1	30	-1.41155	0.375907	1.51269e-05	0.000257745	down	down_SD_not_in_WD
ENSMUSG00000018868	Pnpla5	30	3.46834	11.0681	1.52296e-05	0.000258702	up	up_SD_in_WD
ENSMUSG00000072915	Gm12258	30	1.47693	2.78355	1.53464e-05	0.00026042	up	up_SD_not_in_WD
ENSMUSG00000030084	Plxna1	30	0.813193	1.7571	1.55613e-05	0.000263264	up	up_SD_in_WD
ENSMUSG00000032267	Usp28	30	-0.641106	0.641221	1.58709e-05	0.000267687	down	down_SD_in_WD
ENSMUSG00000034586	Hid1	30	0.896066	1.86098	1.58878e-05	0.000267702	up	up_SD_in_WD
ENSMUSG00000029778	Adcyap1r1	30	0.956284	1.94031	1.59452e-05	0.000268397	up	up_SD_in_WD
ENSMUSG00000025004	Cyp2c40	30	-1.83286	0.280708	1.60305e-05	0.000269314	down	down_SD_in_WD
ENSMUSG00000059842	Zfp341	30	0.630169	1.54775	1.60319e-05	0.000269314	up	up_SD_not_in_WD
ENSMUSG00000025204	Ndufb8	30	-0.602092	0.658798	1.61601e-05	0.000270921	down	down_SD_in_WD
ENSMUSG00000064179	Tnnt1	30	-2.17167	0.221954	1.61836e-05	0.000271043	down	down_SD_in_WD
ENSMUSG00000030246	Ldhb	30	-1.99535	0.250806	1.62266e-05	0.00027149	down	down_SD_in_WD
ENSMUSG00000034379	Wdr5b	30	0.644741	1.56346	1.63506e-05	0.000272745	up	up_SD_in_WD
ENSMUSG00000019437	Tlcd1	30	0.630671	1.54829	1.65586e-05	0.000275058	up	up_SD_not_in_WD
ENSMUSG00000053046	Brsk2	30	4.16145	17.8946	1.66547e-05	0.000275885	up	up_SD_not_in_WD
ENSMUSG00000023079	Gtf2ird1	30	0.747296	1.67864	1.66729e-05	0.000275913	up	up_SD_in_WD
ENSMUSG00000052632	Asap2	30	1.14733	2.21503	1.68342e-05	0.000277827	up	up_SD_in_WD
ENSMUSG00000079110	Capn3	30	-1.07375	0.475082	1.68385e-05	0.000277827	down	down_SD_in_WD
ENSMUSG00000030364	Clec2h	30	-1.92814	0.262767	1.7029e-05	0.000280555	down	down_SD_in_WD
ENSMUSG00000066154	Mup3	30	-0.90933	0.532432	1.7242e-05	0.000282529	down	down_SD_in_WD
ENSMUSG00000035804	Ins1	30	17.6039	199212	1.75056e-05	0.000286006	up	up_SD_not_in_WD
ENSMUSG00000030401	Rtn2	30	-2.41399	0.187637	1.76674e-05	0.000288365	down	down_SD_in_WD
ENSMUSG00000063179	Pstk	30	-0.656696	0.634329	1.78457e-05	0.000290708	down	down_SD_in_WD
ENSMUSG00000034613	Ppm1h	30	-0.815294	0.568293	1.7867e-05	0.000290769	down	down_SD_not_in_WD
ENSMUSG00000027952	Pmvk	30	0.857149	1.81146	1.80171e-05	0.000292358	up	up_SD_not_in_WD
ENSMUSG00000025014	Dntt	30	1.21669	2.32412	1.82623e-05	0.000296048	up	up_SD_in_WD
ENSMUSG00000043687	1190005I06Rik	30	-0.786729	0.579657	1.83758e-05	0.000297599	down	down_SD_not_in_WD
ENSMUSG00000041782	Lad1	30	1.10118	2.14531	1.85886e-05	0.000299683	up	up_SD_in_WD
ENSMUSG00000031871	Cdh5	30	0.613723	1.5302	1.88451e-05	0.000303139	up	up_SD_in_WD
ENSMUSG00000038453	Srcin1	30	1.87122	3.65841	1.89231e-05	0.000303808	up	up_SD_in_WD
ENSMUSG00000025780	Itih5	30	-0.975683	0.508499	1.89608e-05	0.000304035	down	down_SD_in_WD
ENSMUSG00000029632	Ndufa4	30	-0.599346	0.660053	1.91308e-05	0.00030538	down	down_SD_in_WD
ENSMUSG00000026072	Il1r1	30	-0.983602	0.505716	1.93823e-05	0.000309098	down	down_SD_not_in_WD
ENSMUSG00000032380	Dapk2	30	0.626724	1.54406	1.98347e-05	0.000315408	up	up_SD_in_WD
ENSMUSG00000052565	Hist1h1d	30	2.03057	4.08565	2.03449e-05	0.000322905	up	up_SD_in_WD
ENSMUSG00000032902	Slc16a1	30	0.626977	1.54433	2.05179e-05	0.000324824	up	up_SD_in_WD
ENSMUSG00000032482	Cspg5	30	-1.32226	0.399907	2.06166e-05	0.000325977	down	down_SD_in_WD
ENSMUSG00000025504	Eps8l2	30	0.665874	1.58653	2.06659e-05	0.000326171	up	up_SD_in_WD
ENSMUSG00000025173	Wdr45b	30	-0.710504	0.611107	2.07191e-05	0.000326331	down	down_SD_in_WD
ENSMUSG00000042496	Prdm10	30	0.643418	1.56203	2.07335e-05	0.000326331	up	up_SD_not_in_WD
ENSMUSG00000027499	Pkia	30	-2.55471	0.170199	2.11955e-05	0.000331568	down	down_SD_in_WD
ENSMUSG00000078496	Zfp982	30	1.35837	2.56395	2.13516e-05	0.000333177	up	up_SD_not_in_WD
ENSMUSG00000057863	Rpl36	30	-0.711046	0.610877	2.15007e-05	0.000334564	down	down_SD_in_WD
ENSMUSG00000067916	Zfp991	30	1.62127	3.07646	2.18867e-05	0.000339937	up	up_SD_in_WD
ENSMUSG00000024222	Fkbp5	30	-1.3351	0.396364	2.19893e-05	0.000341149	down	down_SD_not_in_WD
ENSMUSG00000031198	Fundc2	30	-0.649605	0.637455	2.20565e-05	0.000341302	down	down_SD_not_in_WD
ENSMUSG00000047215	Rpl9	30	-0.730968	0.602499	2.23535e-05	0.000345258	down	down_SD_in_WD
ENSMUSG00000073616	Cops9	30	-0.721676	0.606392	2.234e-05	0.000345258	down	down_SD_in_WD
ENSMUSG00000106889	Gm7463	30	1.34307	2.53691	2.24745e-05	0.000346806	up	up_SD_not_in_WD
ENSMUSG00000055413	H2-Q5	30	1.11584	2.16721	2.29831e-05	0.000353999	up	up_SD_in_WD
ENSMUSG00000027820	Mme	30	1.00987	2.01373	2.3079e-05	0.00035482	up	up_SD_in_WD
ENSMUSG00000023966	Rsph9	30	-1.76895	0.293423	2.37285e-05	0.0003638	down	down_SD_not_in_WD
ENSMUSG00000019528	Gyg	30	-0.796755	0.575643	2.39554e-05	0.000366606	down	down_SD_not_in_WD
ENSMUSG00000022673	Mcm4	30	0.833741	1.7823	2.40998e-05	0.000368477	up	up_SD_in_WD
ENSMUSG00000025290	Rps24	30	-0.788288	0.579031	2.41794e-05	0.000369018	down	down_SD_in_WD
ENSMUSG00000050621	Rps27rt	30	-0.781686	0.581687	2.42288e-05	0.000369096	down	down_SD_in_WD
ENSMUSG00000078672	Mup20	30	-0.994235	0.502002	2.42238e-05	0.000369096	down	down_SD_not_in_WD
ENSMUSG00000046056	Sbsn	30	-2.66643	0.157516	2.43742e-05	0.000370973	down	down_SD_in_WD
ENSMUSG00000022354	Ndufb9	30	-0.623917	0.648907	2.45607e-05	0.000372692	down	down_SD_in_WD
ENSMUSG00000001334	Fndc5	30	-2.36533	0.194073	2.48583e-05	0.000375362	down	down_SD_in_WD
ENSMUSG00000027870	Hao2	30	2.40363	5.29132	2.48523e-05	0.000375362	up	up_SD_in_WD
ENSMUSG00000042812	Foxf1	30	0.839015	1.78883	2.52797e-05	0.000380538	up	up_SD_not_in_WD
ENSMUSG00000036057	Ptpn23	30	0.608654	1.52484	2.54662e-05	0.000382704	up	up_SD_in_WD
ENSMUSG00000090136	Gm10177	30	-0.788585	0.578912	2.5604e-05	0.000384083	down	down_SD_in_WD
ENSMUSG00000110597	Gm8798	30	1.63996	3.11658	2.61791e-05	0.000391653	up	up_SD_not_in_WD
ENSMUSG00000029552	Tes	30	-1.28908	0.409213	2.62802e-05	0.000392814	down	down_SD_not_in_WD
ENSMUSG00000075232	Amd1	30	-0.625145	0.648355	2.63171e-05	0.000393013	down	down_SD_in_WD
ENSMUSG00000029772	Ahcyl2	30	0.699453	1.62389	2.70269e-05	0.000402531	up	up_SD_not_in_WD
ENSMUSG00000073460	Pnldc1	30	1.4795	2.78853	2.70969e-05	0.000402855	up	up_SD_in_WD
ENSMUSG00000048482	Bdnf	30	1.03804	2.05343	2.7189e-05	0.000403865	up	up_SD_not_in_WD
ENSMUSG00000045996	Polr2k	30	-0.690334	0.61971	2.97699e-05	0.000437526	down	down_SD_in_WD
ENSMUSG00000061132	Blnk	30	-1.23693	0.424275	2.98186e-05	0.000437856	down	down_SD_not_in_WD
ENSMUSG00000059534	Uqcr10	30	-0.650366	0.637119	2.98478e-05	0.000437899	down	down_SD_in_WD
ENSMUSG00000021087	Rtn1	30	0.896474	1.86151	3.04605e-05	0.000445712	up	up_SD_in_WD
ENSMUSG00000021884	Hacl1	30	0.612689	1.52911	3.05914e-05	0.000446844	up	up_SD_not_in_WD
ENSMUSG00000046338	Gpat2	30	0.619943	1.53681	3.06971e-05	0.000447995	up	up_SD_in_WD
ENSMUSG00000022180	Slc7a8	30	0.685509	1.60827	3.10184e-05	0.000451286	up	up_SD_in_WD
ENSMUSG00000023963	Cyp39a1	30	-0.769954	0.586436	3.10382e-05	0.000451286	down	down_SD_in_WD
ENSMUSG00000008668	Rps18	30	-0.688083	0.620678	3.11271e-05	0.000451898	down	down_SD_in_WD
ENSMUSG00000032010	Usp2	30	-2.29625	0.203592	3.12879e-05	0.000453838	down	down_SD_in_WD
ENSMUSG00000037071	Scd1	30	1.27595	2.42158	3.1393e-05	0.000454572	up	up_SD_in_WD
ENSMUSG00000021754	Map3k1	30	0.789756	1.72878	3.17126e-05	0.000458403	up	up_SD_in_WD
ENSMUSG00000024181	Mrpl28	30	-0.589082	0.664766	3.171e-05	0.000458403	down	down_SD_in_WD
ENSMUSG00000008683	Rps15a	30	-0.634387	0.644214	3.19205e-05	0.00046065	down	down_SD_in_WD
ENSMUSG00000039001	Rps21	30	-0.752659	0.593508	3.19232e-05	0.00046065	down	down_SD_in_WD
ENSMUSG00000116408	AL645849.1	30	17.5728	194961	3.26322e-05	0.000468741	up	up_SD_in_WD
ENSMUSG00000093769	Hist2h3c1	30	1.24009	2.36213	3.27619e-05	0.000469906	up	up_SD_in_WD
ENSMUSG00000054932	Afp	30	-1.19866	0.435679	3.28567e-05	0.000470862	down	down_SD_not_in_WD
ENSMUSG00000021606	Ndufs6	30	-0.604116	0.657874	3.30052e-05	0.000471809	down	down_SD_in_WD
ENSMUSG00000029273	Sult1d1	30	-0.663216	0.631469	3.30077e-05	0.000471809	down	down_SD_in_WD
ENSMUSG00000056643	Chst13	30	0.678915	1.60094	3.40046e-05	0.000484399	up	up_SD_not_in_WD
ENSMUSG00000018566	Slc2a4	30	-2.33138	0.198694	3.45547e-05	0.000490142	down	down_SD_not_in_WD
ENSMUSG00000024254	Abcg8	30	-0.760301	0.590373	3.47852e-05	0.000492156	down	down_SD_not_in_WD
ENSMUSG00000021290	Atp5mpl	30	-0.589062	0.664775	3.50999e-05	0.000495768	down	down_SD_in_WD
ENSMUSG00000020736	Nt5c	30	-0.605456	0.657263	3.51716e-05	0.000496026	down	down_SD_not_in_WD
ENSMUSG00000030827	Fgf21	30	1.86027	3.63075	3.52324e-05	0.000496378	up	up_SD_in_WD
ENSMUSG00000016252	Atp5e	30	-0.777716	0.583289	3.53907e-05	0.000497064	down	down_SD_in_WD
ENSMUSG00000063787	Chchd1	30	-0.645752	0.63916	3.53823e-05	0.000497064	down	down_SD_in_WD
ENSMUSG00000090553	Snrpe	30	-0.601689	0.658982	3.65446e-05	0.000510553	down	down_SD_in_WD
ENSMUSG00000032702	Kank1	30	0.590386	1.50565	3.69785e-05	0.000515718	up	up_SD_not_in_WD
ENSMUSG00000042670	Immp1l	30	-0.734031	0.601222	3.70296e-05	0.000515718	down	down_SD_in_WD
ENSMUSG00000076613	Ighg2b	30	3.32013	9.98756	3.7038e-05	0.000515718	up	up_SD_not_in_WD
ENSMUSG00000097148	Gm3839	30	-1.1306	0.456727	3.73727e-05	0.00051908	down	down_SD_in_WD
ENSMUSG00000015599	Ttbk1	30	1.2624	2.39895	3.79471e-05	0.000525307	up	up_SD_in_WD
ENSMUSG00000062006	Rpl34	30	-0.70709	0.612554	3.8282e-05	0.000529504	down	down_SD_in_WD
ENSMUSG00000029674	Limk1	30	0.826858	1.77382	3.88656e-05	0.000536686	up	up_SD_in_WD
ENSMUSG00000030672	Mylpf	30	-3.2476	0.105287	3.8933e-05	0.000537172	down	down_SD_in_WD
ENSMUSG00000057604	Lmcd1	30	-2.06967	0.238215	3.95049e-05	0.000544163	down	down_SD_not_in_WD
ENSMUSG00000018983	E2f2	30	1.16619	2.24419	3.96027e-05	0.00054506	up	up_SD_in_WD
ENSMUSG00000060613	Cyp2c70	30	-0.657759	0.633862	3.98936e-05	0.000547517	down	down_SD_in_WD
ENSMUSG00000037541	Shank2	30	0.733505	1.66267	4.05293e-05	0.000555065	up	up_SD_in_WD
ENSMUSG00000026980	Ly75	30	-0.952632	0.516689	4.0765e-05	0.000557378	down	down_SD_not_in_WD
ENSMUSG00000053617	Sh3pxd2a	30	0.846361	1.79796	4.17043e-05	0.000569288	up	up_SD_not_in_WD
ENSMUSG00000038717	Atp5l	30	-0.589176	0.664722	4.18884e-05	0.000570401	down	down_SD_in_WD
ENSMUSG00000071337	Tia1	30	0.791121	1.73042	4.23422e-05	0.000574236	up	up_SD_in_WD
ENSMUSG00000031274	Col4a5	30	-1.17284	0.443546	4.28133e-05	0.000579682	down	down_SD_not_in_WD
ENSMUSG00000042510	AA986860	30	-1.37075	0.38669	4.30312e-05	0.000581625	down	down_SD_not_in_WD
ENSMUSG00000020893	Per1	30	-1.7652	0.294186	4.33778e-05	0.000584678	down	down_SD_in_WD
ENSMUSG00000042041	2010003K11Rik	30	0.965316	1.95249	4.33923e-05	0.000584678	up	up_SD_in_WD
ENSMUSG00000086583	Gm15500	30	-0.61607	0.652446	4.33926e-05	0.000584678	down	down_SD_in_WD
ENSMUSG00000021208	Ifi27l2b	30	1.04996	2.07047	4.38457e-05	0.000590307	up	up_SD_in_WD
ENSMUSG00000094156	Sult2a7	30	1.85669	3.62175	4.4158e-05	0.000593815	up	up_SD_not_in_WD
ENSMUSG00000025203	Scd2	30	1.00203	2.00281	4.43195e-05	0.000594622	up	up_SD_in_WD
ENSMUSG00000057841	Rpl32	30	-0.616237	0.65237	4.43208e-05	0.000594622	down	down_SD_in_WD
ENSMUSG00000023828	Slc22a3	30	0.78819	1.72691	4.439e-05	0.000594755	up	up_SD_in_WD
ENSMUSG00000001025	S100a6	30	-1.51181	0.35067	4.44795e-05	0.000595476	down	down_SD_not_in_WD
ENSMUSG00000030554	Synm	30	-1.87002	0.273569	4.45194e-05	0.000595532	down	down_SD_not_in_WD
ENSMUSG00000061815	Rufy4	30	1.84643	3.59608	4.48721e-05	0.000599265	up	up_SD_in_WD
ENSMUSG00000028476	Reck	30	0.907224	1.87543	4.52341e-05	0.000602195	up	up_SD_not_in_WD
ENSMUSG00000033871	Ppargc1b	30	-0.901988	0.535149	4.55565e-05	0.00060552	down	down_SD_in_WD
ENSMUSG00000019558	Slc6a8	30	-0.78849	0.57895	4.57538e-05	0.000607659	down	down_SD_not_in_WD
ENSMUSG00000035062	Zc4h2	30	0.788696	1.72751	4.58862e-05	0.000607965	up	up_SD_not_in_WD
ENSMUSG00000021962	Dcp1a	30	0.592541	1.5079	4.69839e-05	0.000619642	up	up_SD_not_in_WD
ENSMUSG00000095589	Ighv1-55	30	4.64838	25.0785	4.70362e-05	0.000619755	up	up_SD_in_WD
ENSMUSG00000034684	Sema3f	30	0.784273	1.72222	4.71234e-05	0.000619925	up	up_SD_in_WD
ENSMUSG00000040128	Pnrc1	30	0.840124	1.7902	4.74377e-05	0.000623078	up	up_SD_not_in_WD
ENSMUSG00000024620	Pdgfrb	30	0.632275	1.55001	4.821e-05	0.000632723	up	up_SD_in_WD
ENSMUSG00000028328	Tmod1	30	-2.20494	0.216893	4.90902e-05	0.000642254	down	down_SD_in_WD
ENSMUSG00000025656	Arhgef9	30	0.934264	1.91092	4.91782e-05	0.000642398	up	up_SD_not_in_WD
ENSMUSG00000037499	Nenf	30	-0.722577	0.606014	4.91567e-05	0.000642398	down	down_SD_not_in_WD
ENSMUSG00000040699	Limd2	30	-0.707286	0.612471	4.92375e-05	0.000642669	down	down_SD_not_in_WD
ENSMUSG00000024155	Meiob	30	-0.768618	0.58698	4.97668e-05	0.00064907	down	down_SD_in_WD
ENSMUSG00000010025	Aldh3a2	30	0.810675	1.75403	5.01855e-05	0.000652489	up	up_SD_in_WD
ENSMUSG00000038569	Rad9b	30	0.84872	1.8009	5.03956e-05	0.000654547	up	up_SD_not_in_WD
ENSMUSG00000084309	Mup-ps20	30	-1.88014	0.271657	5.05744e-05	0.000656012	down	down_SD_in_WD
ENSMUSG00000044313	Mab21l3	30	2.42538	5.3717	5.06611e-05	0.000656117	up	up_SD_in_WD
ENSMUSG00000051579	Tceal8	30	-0.792867	0.577196	5.06452e-05	0.000656117	down	down_SD_not_in_WD
ENSMUSG00000058013	Sept11	30	0.654433	1.574	5.10498e-05	0.000660126	up	up_SD_in_WD
ENSMUSG00000028032	Papss1	30	0.753045	1.68535	5.12857e-05	0.000662149	up	up_SD_not_in_WD
ENSMUSG00000021876	Rnase4	30	-0.818082	0.567196	5.18289e-05	0.000667716	down	down_SD_in_WD
ENSMUSG00000083380	Ndufb4c	30	-0.612004	0.654287	5.23246e-05	0.000672958	down	down_SD_in_WD
ENSMUSG00000096715	Igkv3-4	30	4.42079	21.4185	5.35546e-05	0.00068666	up	up_SD_in_WD
ENSMUSG00000041827	Oasl1	30	0.717913	1.6448	5.49362e-05	0.000701678	up	up_SD_not_in_WD
ENSMUSG00000025582	Nptx1	30	2.31825	4.98726	5.54737e-05	0.000707459	up	up_SD_in_WD
ENSMUSG00000090100	Ttbk2	30	-0.792067	0.577516	5.5673e-05	0.000709458	down	down_SD_not_in_WD
ENSMUSG00000091813	Ces2h	30	1.20539	2.306	5.59738e-05	0.000712747	up	up_SD_in_WD
ENSMUSG00000049588	Ccdc69	30	1.42167	2.67895	5.61213e-05	0.000714081	up	up_SD_not_in_WD
ENSMUSG00000024131	Slc3a1	30	0.848446	1.80056	5.67736e-05	0.000720731	up	up_SD_in_WD
ENSMUSG00000072944	Nup62cl	30	-2.67208	0.1569	5.6732e-05	0.000720731	down	down_SD_not_in_WD
ENSMUSG00000067279	Ppp1r3c	30	1.07494	2.10663	5.7433e-05	0.000727994	up	up_SD_not_in_WD
ENSMUSG00000041828	Abca8a	30	-0.751781	0.59387	5.76891e-05	0.000730685	down	down_SD_in_WD
ENSMUSG00000027398	Il1b	30	1.43766	2.70881	5.81058e-05	0.000733734	up	up_SD_in_WD
ENSMUSG00000030830	Itgal	30	0.659421	1.57945	5.93722e-05	0.000748819	up	up_SD_in_WD
ENSMUSG00000090799	Klhl33	30	-2.96284	0.128262	5.94496e-05	0.000749002	down	down_SD_in_WD
ENSMUSG00000015944	Castor2	30	0.741735	1.67219	6.02931e-05	0.000757912	up	up_SD_in_WD
ENSMUSG00000050856	Atp5k	30	-0.634628	0.644107	6.16299e-05	0.000771229	down	down_SD_in_WD
ENSMUSG00000005674	Tomm40l	30	-0.615568	0.652673	6.20791e-05	0.000775123	down	down_SD_not_in_WD
ENSMUSG00000051452	Gm11437	30	1.0438	2.06166	6.20805e-05	0.000775123	up	up_SD_not_in_WD
ENSMUSG00000032715	Trib3	30	-1.29863	0.406511	6.31514e-05	0.000787316	down	down_SD_not_in_WD
ENSMUSG00000070985	Acnat1	30	0.698396	1.6227	6.36924e-05	0.000792876	up	up_SD_not_in_WD
ENSMUSG00000072662	Mansc4	30	1.68084	3.20615	6.37764e-05	0.000793329	up	up_SD_in_WD
ENSMUSG00000021536	Adcy2	30	-2.45658	0.182177	6.57165e-05	0.000813821	down	down_SD_in_WD
ENSMUSG00000028378	Ptgr1	30	-0.81888	0.566882	6.57675e-05	0.000813849	down	down_SD_not_in_WD
ENSMUSG00000030037	Mrpl53	30	-0.618909	0.651163	6.61509e-05	0.00081738	down	down_SD_in_WD
ENSMUSG00000087006	Gm13889	30	1.1075	2.15472	6.61218e-05	0.00081738	up	up_SD_in_WD
ENSMUSG00000024608	Rps14	30	-0.661451	0.632242	6.75649e-05	0.000831771	down	down_SD_in_WD
ENSMUSG00000029068	Ccnl2	30	0.693412	1.6171	6.91638e-05	0.000846458	up	up_SD_not_in_WD
ENSMUSG00000062328	Rpl17	30	-0.641889	0.640873	6.91263e-05	0.000846458	down	down_SD_in_WD
ENSMUSG00000008348	Ubc	30	0.857462	1.81185	7.06435e-05	0.000863933	up	up_SD_not_in_WD
ENSMUSG00000016128	Stard13	30	0.673419	1.59485	7.10972e-05	0.000866305	up	up_SD_not_in_WD
ENSMUSG00000022231	Sema5a	30	-1.4419	0.368083	7.10575e-05	0.000866305	down	down_SD_not_in_WD
ENSMUSG00000021569	Trip13	30	-1.57959	0.334577	7.16436e-05	0.000870182	down	down_SD_not_in_WD
ENSMUSG00000101397	Mug-ps1	30	1.07779	2.1108	7.15377e-05	0.000870182	up	up_SD_not_in_WD
ENSMUSG00000028563	Tm2d1	30	-0.643208	0.640288	7.201e-05	0.000872964	down	down_SD_in_WD
ENSMUSG00000017418	Arl5b	30	-0.619368	0.650956	7.29625e-05	0.000883869	down	down_SD_in_WD
ENSMUSG00000028268	Gbp3	30	-0.786896	0.57959	7.31358e-05	0.000885325	down	down_SD_not_in_WD
ENSMUSG00000038422	Hdhd3	30	0.587808	1.50296	7.39454e-05	0.000894476	up	up_SD_not_in_WD
ENSMUSG00000026805	Barhl1	30	3.59805	12.1094	7.42423e-05	0.000897417	up	up_SD_in_WD
ENSMUSG00000055489	Ano5	30	-3.41324	0.0938667	7.60408e-05	0.000917827	down	down_SD_in_WD
ENSMUSG00000041889	Shisa4	30	-2.4281	0.18581	7.62775e-05	0.000919354	down	down_SD_not_in_WD
ENSMUSG00000093894	Ighv1-53	30	4.14184	17.6529	7.82265e-05	0.000938774	up	up_SD_in_WD
ENSMUSG00000040721	Zfhx2	30	0.610742	1.52704	7.85546e-05	0.000941358	up	up_SD_in_WD
ENSMUSG00000064368	mt-Nd6	30	-1.01009	0.496515	7.94926e-05	0.000949188	down	down_SD_in_WD
ENSMUSG00000031889	D230025D16Rik	30	-0.594243	0.662392	8.05416e-05	0.000958968	down	down_SD_in_WD
ENSMUSG00000057777	Mab21l2	30	1.47463	2.77913	8.0827e-05	0.000960995	up	up_SD_in_WD
ENSMUSG00000039959	Hip1	30	0.597064	1.51263	8.11143e-05	0.000963723	up	up_SD_in_WD
ENSMUSG00000041293	Adgrf1	30	-1.37554	0.385409	8.20616e-05	0.000974284	down	down_SD_in_WD
ENSMUSG00000035863	Palm	30	0.77853	1.71538	8.2703e-05	0.000979112	up	up_SD_in_WD
ENSMUSG00000044167	Foxo1	30	-0.592633	0.663132	8.32665e-05	0.000985084	down	down_SD_not_in_WD
ENSMUSG00000056671	Prelid2	30	1.5038	2.83589	8.33347e-05	0.000985192	up	up_SD_in_WD
ENSMUSG00000007097	Atp1a2	30	-3.0227	0.123048	8.43059e-05	0.000995031	down	down_SD_in_WD
ENSMUSG00000020672	Sntg2	30	-0.729898	0.602946	8.44831e-05	0.000995917	down	down_SD_in_WD
ENSMUSG00000071719	Tmem28	36	3.98255	15.8077	1.43112e-66	2.38725e-62	up	up_SD_in_WD
ENSMUSG00000040583	Cyp2b13	36	16.0064	65828.6	2.24333e-46	1.87105e-42	up	up_SD_in_WD
ENSMUSG00000032013	Trim29	36	-20.6582	6.04332e-07	1.92067e-44	1.06796e-40	down	down_SD_not_in_WD
ENSMUSG00000046532	Ar	36	2.05806	4.16427	1.07337e-40	4.47621e-37	up	up_SD_in_WD
ENSMUSG00000039621	Prex1	36	1.47888	2.78732	1.63707e-31	5.4616e-28	up	up_SD_in_WD
ENSMUSG00000057614	Gnai1	36	2.338	5.05602	9.76418e-29	2.71461e-25	up	up_SD_in_WD
ENSMUSG00000055254	Ntrk2	36	3.93562	15.3017	4.551e-28	1.0845e-24	up	up_SD_in_WD
ENSMUSG00000046159	Chrm3	36	3.41067	10.6344	2.47552e-26	5.16177e-23	up	up_SD_in_WD
ENSMUSG00000062783	Csprs	36	1.93293	3.8183	3.23158e-26	5.98956e-23	up	up_SD_in_WD
ENSMUSG00000008153	Clstn3	36	2.58023	5.98036	1.16784e-24	1.94808e-21	up	up_SD_in_WD
ENSMUSG00000029822	Osbpl3	36	2.96138	7.78866	2.22001e-22	3.36655e-19	up	up_SD_in_WD
ENSMUSG00000017754	Pltp	36	1.58821	3.00675	1.62558e-18	2.25969e-15	up	up_SD_in_WD
ENSMUSG00000032265	Tent5a	36	-1.23444	0.425008	6.30837e-18	8.09461e-15	down	down_SD_in_WD
ENSMUSG00000021259	Cyp46a1	36	2.13647	4.39686	1.16496e-17	1.38806e-14	up	up_SD_in_WD
ENSMUSG00000022215	Fitm1	36	1.65681	3.15318	1.65925e-17	1.8452e-14	up	up_SD_in_WD
ENSMUSG00000076612	Ighg2c	36	7.40175	169.102	2.02119e-16	2.10721e-13	up	up_SD_in_WD
ENSMUSG00000070605	Zfp992	36	1.68927	3.22494	2.27544e-16	2.23274e-13	up	up_SD_in_WD
ENSMUSG00000004098	Col5a3	36	1.48964	2.80818	6.9944e-16	6.48187e-13	up	up_SD_in_WD
ENSMUSG00000012187	Mogat1	36	2.60537	6.08549	3.57725e-15	2.87384e-12	up	up_SD_in_WD
ENSMUSG00000025726	Slc28a1	36	2.55721	5.88567	3.79021e-15	2.87384e-12	up	up_SD_not_in_WD
ENSMUSG00000025969	Nrp2	36	0.845217	1.79654	3.69727e-15	2.87384e-12	up	up_SD_in_WD
ENSMUSG00000060317	Acnat2	36	2.37746	5.19622	3.49983e-15	2.87384e-12	up	up_SD_in_WD
ENSMUSG00000030257	Srgap3	36	1.59981	3.03103	1.21045e-14	8.7789e-12	up	up_SD_not_in_WD
ENSMUSG00000052133	Sema5b	36	2.56746	5.92763	2.13955e-14	1.48707e-11	up	up_SD_in_WD
ENSMUSG00000000120	Ngfr	36	1.11295	2.16288	2.46013e-14	1.6415e-11	up	up_SD_in_WD
ENSMUSG00000111469	CAAA01144662.1	36	2.44714	5.45334	3.04319e-14	1.95244e-11	up	up_SD_in_WD
ENSMUSG00000024526	Cidea	36	4.53476	23.1792	4.0304e-14	2.49004e-11	up	up_SD_in_WD
ENSMUSG00000025375	Aatk	36	2.0854	4.24392	5.41931e-14	3.22855e-11	up	up_SD_not_in_WD
ENSMUSG00000063704	Mapk15	36	1.54869	2.92552	6.60581e-14	3.79971e-11	up	up_SD_in_WD
ENSMUSG00000049555	Tmie	36	1.40305	2.64459	6.89848e-14	3.83579e-11	up	up_SD_in_WD
ENSMUSG00000036867	Smad6	36	1.04887	2.0689	7.61896e-14	4.09974e-11	up	up_SD_in_WD
ENSMUSG00000038517	Tbkbp1	36	0.730798	1.65956	1.31872e-13	6.87425e-11	up	up_SD_in_WD
ENSMUSG00000002076	Hsf2bp	36	2.7853	6.89378	1.87834e-13	9.49471e-11	up	up_SD_in_WD
ENSMUSG00000046160	Olig1	36	1.63516	3.10623	2.35089e-13	1.15339e-10	up	up_SD_in_WD
ENSMUSG00000022408	Fam83f	36	1.88442	3.69205	2.87522e-13	1.37033e-10	up	up_SD_in_WD
ENSMUSG00000002944	Cd36	36	1.46882	2.76795	3.29982e-13	1.49455e-10	up	up_SD_in_WD
ENSMUSG00000018387	Shroom1	36	0.770877	1.70631	3.31505e-13	1.49455e-10	up	up_SD_not_in_WD
ENSMUSG00000031441	Atp11a	36	1.35697	2.56147	3.62804e-13	1.59261e-10	up	up_SD_in_WD
ENSMUSG00000030701	Plekhb1	36	0.94605	1.92659	3.84741e-13	1.60447e-10	up	up_SD_not_in_WD
ENSMUSG00000049109	Themis	36	2.89355	7.43098	3.76764e-13	1.60447e-10	up	up_SD_in_WD
ENSMUSG00000034220	Gpc1	36	1.40064	2.64019	6.97979e-13	2.83975e-10	up	up_SD_in_WD
ENSMUSG00000030304	Ergic2	36	-0.780499	0.582166	1.15938e-12	4.49898e-10	down	down_SD_in_WD
ENSMUSG00000043753	Dmrta1	36	3.01728	8.09641	1.15974e-12	4.49898e-10	up	up_SD_in_WD
ENSMUSG00000041895	Wipi1	36	-0.710992	0.6109	1.4906e-12	5.65106e-10	down	down_SD_in_WD
ENSMUSG00000032012	Nectin1	36	0.736337	1.66594	1.78372e-12	6.61207e-10	up	up_SD_in_WD
ENSMUSG00000028919	Arhgef19	36	0.687871	1.6109	2.79126e-12	1.0122e-09	up	up_SD_in_WD
ENSMUSG00000054263	Lifr	36	-1.22184	0.428735	4.97087e-12	1.76424e-09	down	down_SD_in_WD
ENSMUSG00000023249	Parp3	36	0.60752	1.52364	7.25045e-12	2.51968e-09	up	up_SD_in_WD
ENSMUSG00000038135	Crygn	36	1.30978	2.47905	1.02856e-11	3.5015e-09	up	up_SD_in_WD
ENSMUSG00000035914	Cd276	36	-1.33521	0.396335	1.06251e-11	3.54475e-09	down	down_SD_not_in_WD
ENSMUSG00000108852	Gm44911	36	2.49914	5.65348	1.17201e-11	3.83339e-09	up	up_SD_in_WD
ENSMUSG00000041078	Grid1	36	2.02266	4.06332	1.27802e-11	4.09975e-09	up	up_SD_not_in_WD
ENSMUSG00000022831	Hcls1	36	1.00792	2.011	1.30735e-11	4.11469e-09	up	up_SD_in_WD
ENSMUSG00000051579	Tceal8	36	-1.22406	0.428078	1.33665e-11	4.129e-09	down	down_SD_not_in_WD
ENSMUSG00000031217	Efnb1	36	0.609646	1.52588	1.4403e-11	4.36829e-09	up	up_SD_in_WD
ENSMUSG00000070565	Rasal2	36	-1.48004	0.358479	1.59692e-11	4.75682e-09	down	down_SD_in_WD
ENSMUSG00000028359	Orm3	36	2.45273	5.4745	1.82975e-11	5.21833e-09	up	up_SD_in_WD
ENSMUSG00000040420	Cdh18	36	2.05056	4.14267	1.85193e-11	5.21833e-09	up	up_SD_in_WD
ENSMUSG00000073460	Pnldc1	36	2.15619	4.45735	1.87698e-11	5.21833e-09	up	up_SD_in_WD
ENSMUSG00000061959	Ces1e	36	0.932012	1.90793	2.06153e-11	5.63744e-09	up	up_SD_not_in_WD
ENSMUSG00000022791	Tnk2	36	0.798035	1.73873	2.50581e-11	6.63484e-09	up	up_SD_not_in_WD
ENSMUSG00000020743	Mif4gd	36	0.605487	1.52149	4.25172e-11	1.07459e-08	up	up_SD_not_in_WD
ENSMUSG00000028457	Atp8b5	36	1.9948	3.98561	6.15848e-11	1.53328e-08	up	up_SD_in_WD
ENSMUSG00000058056	Palld	36	0.710687	1.63658	6.40405e-11	1.57097e-08	up	up_SD_in_WD
ENSMUSG00000044349	Snhg11	36	1.9225	3.79079	7.91992e-11	1.91467e-08	up	up_SD_not_in_WD
ENSMUSG00000045775	Slc16a5	36	2.17741	4.52342	1.02617e-10	2.37744e-08	up	up_SD_in_WD
ENSMUSG00000022474	Pmm1	36	1.1469	2.21437	1.14203e-10	2.60961e-08	up	up_SD_not_in_WD
ENSMUSG00000000215	Ins2	36	20.0588	1.0922e+06	1.58479e-10	3.57242e-08	up	up_SD_in_WD
ENSMUSG00000029050	Ski	36	0.628389	1.54584	2.53798e-10	5.57054e-08	up	up_SD_in_WD
ENSMUSG00000031805	Jak3	36	0.800065	1.74118	2.59387e-10	5.61926e-08	up	up_SD_in_WD
ENSMUSG00000044916	1700029I15Rik	36	1.58713	3.00451	2.72146e-10	5.8201e-08	up	up_SD_not_in_WD
ENSMUSG00000000552	Zfp385a	36	0.678818	1.60083	3.10795e-10	6.449e-08	up	up_SD_in_WD
ENSMUSG00000034785	Dio1	36	-0.886629	0.540877	3.12046e-10	6.449e-08	down	down_SD_not_in_WD
ENSMUSG00000079457	Gm7609	36	1.2013	2.29947	3.13152e-10	6.449e-08	up	up_SD_in_WD
ENSMUSG00000063245	Zfp993	36	1.60755	3.04734	3.62244e-10	7.36902e-08	up	up_SD_in_WD
ENSMUSG00000054764	Mtnr1a	36	1.48508	2.79933	3.88989e-10	7.81774e-08	up	up_SD_in_WD
ENSMUSG00000030137	Tuba8	36	-2.02574	0.245579	4.23563e-10	8.41126e-08	down	down_SD_not_in_WD
ENSMUSG00000039485	Tspyl4	36	1.51503	2.85804	4.46727e-10	8.76689e-08	up	up_SD_not_in_WD
ENSMUSG00000025137	Pcyt2	36	0.586166	1.50125	4.67112e-10	9.06034e-08	up	up_SD_not_in_WD
ENSMUSG00000096802	Gm15433	36	3.86663	14.5872	5.07653e-10	9.73352e-08	up	up_SD_in_WD
ENSMUSG00000028072	Ntrk1	36	2.61767	6.13759	5.25131e-10	9.95421e-08	up	up_SD_not_in_WD
ENSMUSG00000090175	Ugt1a9	36	-1.56435	0.33813	6.15776e-10	1.15413e-07	down	down_SD_in_WD
ENSMUSG00000030107	Usp18	36	-1.17193	0.443827	8.47064e-10	1.55273e-07	down	down_SD_not_in_WD
ENSMUSG00000027346	Gpcpd1	36	-1.352	0.391748	8.67195e-10	1.57236e-07	down	down_SD_in_WD
ENSMUSG00000058672	Tubb2a	36	1.79302	3.46538	9.62931e-10	1.72717e-07	up	up_SD_in_WD
ENSMUSG00000066000	Zfp979	36	2.77004	6.82125	9.81183e-10	1.72955e-07	up	up_SD_in_WD
ENSMUSG00000068220	Lgals1	36	1.32194	2.50003	9.84997e-10	1.72955e-07	up	up_SD_in_WD
ENSMUSG00000033715	Akr1c14	36	-0.794853	0.576402	1.01112e-09	1.75693e-07	down	down_SD_in_WD
ENSMUSG00000031903	Pla2g15	36	0.639944	1.55827	1.05027e-09	1.80613e-07	up	up_SD_in_WD
ENSMUSG00000050097	Ces2b	36	-2.94208	0.130121	1.14868e-09	1.94929e-07	down	down_SD_in_WD
ENSMUSG00000082039	Gm15653	36	2.85391	7.22957	1.15688e-09	1.94929e-07	up	up_SD_not_in_WD
ENSMUSG00000056724	Nbeal2	36	0.946532	1.92723	1.44302e-09	2.38327e-07	up	up_SD_in_WD
ENSMUSG00000003355	Fkbp11	36	-1.06887	0.476693	1.53371e-09	2.50822e-07	down	down_SD_in_WD
ENSMUSG00000042041	2010003K11Rik	36	1.29493	2.45366	1.91487e-09	3.07135e-07	up	up_SD_in_WD
ENSMUSG00000003378	Grik5	36	1.02825	2.03954	2.09706e-09	3.33153e-07	up	up_SD_not_in_WD
ENSMUSG00000026303	Mlph	36	1.05632	2.07962	2.22023e-09	3.49393e-07	up	up_SD_in_WD
ENSMUSG00000032125	Robo4	36	0.7304	1.6591	2.42568e-09	3.78156e-07	up	up_SD_in_WD
ENSMUSG00000016028	Celsr1	36	1.57752	2.98457	2.50937e-09	3.87581e-07	up	up_SD_in_WD
ENSMUSG00000090213	Tmem189	36	0.609248	1.52546	2.59494e-09	3.9712e-07	up	up_SD_in_WD
ENSMUSG00000032198	Dock6	36	1.01471	2.02049	2.68151e-09	4.02975e-07	up	up_SD_in_WD
ENSMUSG00000002068	Ccne1	36	-1.41048	0.376186	2.8779e-09	4.28627e-07	down	down_SD_not_in_WD
ENSMUSG00000031845	Bco1	36	-0.850866	0.554452	3.03428e-09	4.47918e-07	down	down_SD_not_in_WD
ENSMUSG00000030519	Apba2	36	2.92092	7.57328	3.18335e-09	4.61751e-07	up	up_SD_in_WD
ENSMUSG00000000957	Mmp14	36	0.762376	1.69628	3.36636e-09	4.84088e-07	up	up_SD_in_WD
ENSMUSG00000030762	Aqp8	36	1.33169	2.51697	4.0421e-09	5.66607e-07	up	up_SD_in_WD
ENSMUSG00000067656	Slc22a27	36	2.50403	5.67269	5.05281e-09	6.90869e-07	up	up_SD_in_WD
ENSMUSG00000044037	Als2cl	36	0.769133	1.70425	5.55074e-09	7.46709e-07	up	up_SD_in_WD
ENSMUSG00000112023	Lilr4b	36	1.49414	2.81696	5.54222e-09	7.46709e-07	up	up_SD_in_WD
ENSMUSG00000094156	Sult2a7	36	2.42455	5.36861	5.66283e-09	7.55694e-07	up	up_SD_not_in_WD
ENSMUSG00000021944	Gata4	36	0.728743	1.65719	5.94284e-09	7.86766e-07	up	up_SD_not_in_WD
ENSMUSG00000024544	Ldlrad4	36	-0.774429	0.58462	6.25864e-09	8.15627e-07	down	down_SD_in_WD
ENSMUSG00000061906	Ugt2b38	36	-0.858678	0.551458	6.23741e-09	8.15627e-07	down	down_SD_in_WD
ENSMUSG00000032380	Dapk2	36	0.779715	1.71679	6.82125e-09	8.82057e-07	up	up_SD_in_WD
ENSMUSG00000028551	Cdkn2c	36	-1.17748	0.442124	7.27559e-09	9.33571e-07	down	down_SD_not_in_WD
ENSMUSG00000000555	Itga5	36	0.622393	1.53943	7.96834e-09	1.00697e-06	up	up_SD_in_WD
ENSMUSG00000010755	Cars	36	0.595893	1.51141	8.33185e-09	1.04499e-06	up	up_SD_not_in_WD
ENSMUSG00000021747	4930452B06Rik	36	-1.93288	0.261907	9.25583e-09	1.11882e-06	down	down_SD_not_in_WD
ENSMUSG00000035713	Usp35	36	1.31493	2.48791	9.24523e-09	1.11882e-06	up	up_SD_in_WD
ENSMUSG00000040660	Cyp2b9	36	4.74292	26.7769	9.77781e-09	1.16503e-06	up	up_SD_in_WD
ENSMUSG00000057342	Sphk2	36	0.651053	1.57031	9.74799e-09	1.16503e-06	up	up_SD_in_WD
ENSMUSG00000031303	Map3k15	36	1.38133	2.60509	9.88394e-09	1.16932e-06	up	up_SD_in_WD
ENSMUSG00000021208	Ifi27l2b	36	1.34455	2.53951	1.05176e-08	1.20408e-06	up	up_SD_in_WD
ENSMUSG00000026249	Serpine2	36	1.26074	2.39619	1.06357e-08	1.20689e-06	up	up_SD_not_in_WD
ENSMUSG00000076613	Ighg2b	36	4.21518	18.5736	1.0708e-08	1.20689e-06	up	up_SD_in_WD
ENSMUSG00000048330	Ric3	36	1.61506	3.06325	1.17583e-08	1.31637e-06	up	up_SD_not_in_WD
ENSMUSG00000025153	Fasn	36	1.75264	3.36975	1.21921e-08	1.35584e-06	up	up_SD_in_WD
ENSMUSG00000024589	Nedd4l	36	0.925808	1.89975	1.2712e-08	1.4043e-06	up	up_SD_in_WD
ENSMUSG00000023915	Tnfrsf21	36	0.819519	1.76482	1.31595e-08	1.44417e-06	up	up_SD_in_WD
ENSMUSG00000020130	Tbc1d15	36	-0.607746	0.656221	1.34582e-08	1.4673e-06	down	down_SD_not_in_WD
ENSMUSG00000095351	Igkv3-2	36	7.57504	190.684	1.37192e-08	1.48604e-06	up	up_SD_in_WD
ENSMUSG00000030004	Nat8	36	1.1216	2.17588	1.44024e-08	1.54004e-06	up	up_SD_not_in_WD
ENSMUSG00000038884	A230050P20Rik	36	0.972581	1.96235	1.43809e-08	1.54004e-06	up	up_SD_in_WD
ENSMUSG00000047368	Abhd17b	36	-0.853372	0.553489	1.50306e-08	1.59075e-06	down	down_SD_in_WD
ENSMUSG00000025014	Dntt	36	1.47182	2.77371	1.61141e-08	1.69056e-06	up	up_SD_in_WD
ENSMUSG00000036057	Ptpn23	36	0.747361	1.67872	1.6259e-08	1.6914e-06	up	up_SD_in_WD
ENSMUSG00000038539	Atf5	36	0.774896	1.71107	1.63249e-08	1.6914e-06	up	up_SD_in_WD
ENSMUSG00000064225	Paqr9	36	0.745702	1.67679	1.67974e-08	1.72961e-06	up	up_SD_in_WD
ENSMUSG00000050721	Plekho2	36	0.725774	1.65379	1.78594e-08	1.82768e-06	up	up_SD_in_WD
ENSMUSG00000049807	Arhgap23	36	0.686784	1.60969	1.81436e-08	1.84545e-06	up	up_SD_not_in_WD
ENSMUSG00000038301	Snx10	36	-0.784056	0.580732	2.06709e-08	2.07717e-06	down	down_SD_not_in_WD
ENSMUSG00000044071	Tafa2	36	3.09139	8.52316	2.18096e-08	2.16551e-06	up	up_SD_not_in_WD
ENSMUSG00000023169	Slc38a1	36	1.03229	2.04527	2.222e-08	2.18031e-06	up	up_SD_in_WD
ENSMUSG00000024365	Cyp21a1	36	2.23347	4.70265	2.53129e-08	2.4661e-06	up	up_SD_in_WD
ENSMUSG00000075044	Slc22a29	36	2.37953	5.20368	2.55013e-08	2.4661e-06	up	up_SD_in_WD
ENSMUSG00000028456	Unc13b	36	0.895234	1.85991	2.84646e-08	2.72884e-06	up	up_SD_in_WD
ENSMUSG00000024440	Pcdh12	36	0.64837	1.5674	2.87963e-08	2.72927e-06	up	up_SD_not_in_WD
ENSMUSG00000001313	Rnd2	36	0.798918	1.7398	3.24992e-08	3.02859e-06	up	up_SD_not_in_WD
ENSMUSG00000053219	Raet1e	36	1.69403	3.23559	3.2474e-08	3.02859e-06	up	up_SD_not_in_WD
ENSMUSG00000024131	Slc3a1	36	1.06114	2.08658	3.50332e-08	3.2466e-06	up	up_SD_in_WD
ENSMUSG00000031644	Nek1	36	-0.798994	0.57475	3.63319e-08	3.34836e-06	down	down_SD_not_in_WD
ENSMUSG00000020173	Cobl	36	-0.736054	0.600379	3.66106e-08	3.3555e-06	down	down_SD_not_in_WD
ENSMUSG00000044734	Serpinb1a	36	1.35082	2.55058	3.697e-08	3.36993e-06	up	up_SD_not_in_WD
ENSMUSG00000029189	Sel1l3	36	-0.626075	0.647937	3.92463e-08	3.55798e-06	down	down_SD_not_in_WD
ENSMUSG00000020672	Sntg2	36	-0.935465	0.522874	3.9839e-08	3.59218e-06	down	down_SD_in_WD
ENSMUSG00000017723	Wfdc2	36	1.15437	2.22587	4.02081e-08	3.60597e-06	up	up_SD_in_WD
ENSMUSG00000044991	Shld1	36	-0.724342	0.605273	4.59762e-08	4.07941e-06	down	down_SD_in_WD
ENSMUSG00000060969	Irx1	36	1.8181	3.52616	4.63843e-08	4.09384e-06	up	up_SD_not_in_WD
ENSMUSG00000078945	Naip2	36	0.704842	1.62997	4.69668e-08	4.10185e-06	up	up_SD_in_WD
ENSMUSG00000023067	Cdkn1a	36	1.91286	3.76556	5.11233e-08	4.41859e-06	up	up_SD_in_WD
ENSMUSG00000015568	Lpl	36	-1.31808	0.401068	5.13954e-08	4.41921e-06	down	down_SD_not_in_WD
ENSMUSG00000024737	Slc15a3	36	0.923239	1.89637	5.74259e-08	4.86255e-06	up	up_SD_in_WD
ENSMUSG00000034947	Tmem106a	36	0.63052	1.54812	5.72227e-08	4.86255e-06	up	up_SD_in_WD
ENSMUSG00000045087	S1pr5	36	1.0234	2.03271	5.84527e-08	4.92449e-06	up	up_SD_not_in_WD
ENSMUSG00000030189	Ybx3	36	-0.621637	0.649933	5.92452e-08	4.96618e-06	down	down_SD_not_in_WD
ENSMUSG00000035342	Lzts2	36	0.868647	1.82595	6.67556e-08	5.54005e-06	up	up_SD_in_WD
ENSMUSG00000028037	Ifi44	36	-1.27758	0.412487	7.14485e-08	5.8711e-06	down	down_SD_not_in_WD
ENSMUSG00000063568	Jazf1	36	-1.55459	0.340426	8.34942e-08	6.79398e-06	down	down_SD_not_in_WD
ENSMUSG00000054863	Tafa5	36	1.22608	2.3393	8.39811e-08	6.80043e-06	up	up_SD_in_WD
ENSMUSG00000054072	Iigp1	36	-0.764501	0.588657	8.86153e-08	7.14102e-06	down	down_SD_in_WD
ENSMUSG00000046338	Gpat2	36	0.736476	1.6661	8.98107e-08	7.20256e-06	up	up_SD_in_WD
ENSMUSG00000005413	Hmox1	36	0.79085	1.73009	9.81369e-08	7.7584e-06	up	up_SD_in_WD
ENSMUSG00000031271	Serpina7	36	1.19682	2.29234	9.9356e-08	7.81773e-06	up	up_SD_in_WD
ENSMUSG00000002603	Tgfb1	36	0.69307	1.61672	1.01804e-07	7.93841e-06	up	up_SD_in_WD
ENSMUSG00000095041	AC149090.1	36	1.05418	2.07654	1.01842e-07	7.93841e-06	up	up_SD_in_WD
ENSMUSG00000043068	Fam89a	36	0.992094	1.98907	1.0756e-07	8.3065e-06	up	up_SD_not_in_WD
ENSMUSG00000031274	Col4a5	36	-1.42278	0.372994	1.09546e-07	8.38229e-06	down	down_SD_not_in_WD
ENSMUSG00000049047	Armcx3	36	-0.666654	0.629966	1.13398e-07	8.59812e-06	down	down_SD_not_in_WD
ENSMUSG00000029314	Gpat3	36	1.41637	2.66913	1.16655e-07	8.80507e-06	up	up_SD_in_WD
ENSMUSG00000014778	Fhod1	36	0.662835	1.58319	1.19312e-07	8.95383e-06	up	up_SD_in_WD
ENSMUSG00000073409	H2-Q6	36	0.788357	1.72711	1.19699e-07	8.95383e-06	up	up_SD_in_WD
ENSMUSG00000076614	Ighg1	36	4.2285	18.7459	1.26557e-07	9.42456e-06	up	up_SD_in_WD
ENSMUSG00000021379	Id4	36	1.50573	2.83969	1.33977e-07	9.88878e-06	up	up_SD_in_WD
ENSMUSG00000025372	Baiap2	36	0.81223	1.75592	1.37892e-07	1.0133e-05	up	up_SD_not_in_WD
ENSMUSG00000022180	Slc7a8	36	0.796073	1.73637	1.3871e-07	1.01483e-05	up	up_SD_in_WD
ENSMUSG00000039218	Srrm2	36	0.867549	1.82456	1.46127e-07	1.06443e-05	up	up_SD_not_in_WD
ENSMUSG00000030123	Plxnd1	36	0.942068	1.92128	1.47716e-07	1.07133e-05	up	up_SD_in_WD
ENSMUSG00000030761	Myo7a	36	0.651516	1.57082	1.51139e-07	1.09141e-05	up	up_SD_in_WD
ENSMUSG00000049988	Lrrc25	36	0.830245	1.77799	1.55497e-07	1.11804e-05	up	up_SD_in_WD
ENSMUSG00000028978	Nos3	36	0.755387	1.68808	1.59368e-07	1.14095e-05	up	up_SD_in_WD
ENSMUSG00000078452	Raet1d	36	1.70615	3.26288	1.60676e-07	1.1454e-05	up	up_SD_not_in_WD
ENSMUSG00000044122	Proca1	36	1.01966	2.02745	1.87408e-07	1.31905e-05	up	up_SD_not_in_WD
ENSMUSG00000040616	Tmem51	36	0.759962	1.69345	1.92876e-07	1.34618e-05	up	up_SD_in_WD
ENSMUSG00000042622	Maff	36	-1.35508	0.390913	1.94773e-07	1.35375e-05	down	down_SD_not_in_WD
ENSMUSG00000039158	Akna	36	0.812277	1.75598	2.04389e-07	1.40885e-05	up	up_SD_in_WD
ENSMUSG00000027378	Nphp1	36	-0.660612	0.63261	2.11008e-07	1.44849e-05	down	down_SD_not_in_WD
ENSMUSG00000036957	Lrfn3	36	1.00613	2.00851	2.16408e-07	1.47343e-05	up	up_SD_in_WD
ENSMUSG00000057228	Aadat	36	-0.619961	0.650688	2.21943e-07	1.49888e-05	down	down_SD_in_WD
ENSMUSG00000026425	Srgap2	36	0.606448	1.52251	2.35947e-07	1.58703e-05	up	up_SD_in_WD
ENSMUSG00000048279	Sacs	36	-1.35547	0.390808	2.42494e-07	1.62451e-05	down	down_SD_not_in_WD
ENSMUSG00000034471	Caskin2	36	0.585064	1.50011	2.57309e-07	1.71003e-05	up	up_SD_in_WD
ENSMUSG00000044548	Dact1	36	-0.968476	0.511046	2.67099e-07	1.76805e-05	down	down_SD_in_WD
ENSMUSG00000076615	Ighg3	36	5.2041	36.863	2.79365e-07	1.84193e-05	up	up_SD_in_WD
ENSMUSG00000031886	Ces2e	36	0.677261	1.5991	2.93351e-07	1.91897e-05	up	up_SD_not_in_WD
ENSMUSG00000041773	Enc1	36	1.0006	2.00083	3.05055e-07	1.98774e-05	up	up_SD_in_WD
ENSMUSG00000030609	Aen	36	0.604841	1.52081	3.2238e-07	2.0763e-05	up	up_SD_not_in_WD
ENSMUSG00000090958	Lrrc32	36	0.686216	1.60906	3.44217e-07	2.19156e-05	up	up_SD_in_WD
ENSMUSG00000004356	Utp20	36	0.907421	1.87569	3.58567e-07	2.27424e-05	up	up_SD_not_in_WD
ENSMUSG00000021279	Cdc42bpb	36	0.591831	1.50716	3.72348e-07	2.3425e-05	up	up_SD_not_in_WD
ENSMUSG00000022946	Dop1b	36	0.778696	1.71558	3.73541e-07	2.3425e-05	up	up_SD_not_in_WD
ENSMUSG00000046470	Sox18	36	0.77113	1.70661	3.72683e-07	2.3425e-05	up	up_SD_in_WD
ENSMUSG00000081344	Gm14303	36	19.2634	629311	4.14099e-07	2.56788e-05	up	up_SD_in_WD
ENSMUSG00000025612	Bach1	36	-0.816283	0.567903	4.19645e-07	2.5904e-05	down	down_SD_in_WD
ENSMUSG00000049600	Zbtb45	36	1.09186	2.13148	4.20837e-07	2.5904e-05	up	up_SD_in_WD
ENSMUSG00000033350	Chst2	36	0.912186	1.88189	4.26756e-07	2.61717e-05	up	up_SD_in_WD
ENSMUSG00000050106	Tmc8	36	1.0711	2.10103	4.42233e-07	2.70216e-05	up	up_SD_in_WD
ENSMUSG00000030244	Gys2	36	-0.664824	0.630766	4.48196e-07	2.7286e-05	down	down_SD_in_WD
ENSMUSG00000022623	Shank3	36	0.820821	1.76641	4.52574e-07	2.74523e-05	up	up_SD_in_WD
ENSMUSG00000058620	Adra2b	36	0.649885	1.56904	4.7155e-07	2.84997e-05	up	up_SD_in_WD
ENSMUSG00000047037	Nipa1	36	-0.943786	0.519867	4.97459e-07	2.98493e-05	down	down_SD_not_in_WD
ENSMUSG00000039201	Tbc1d25	36	0.587988	1.50315	5.01797e-07	3.00017e-05	up	up_SD_in_WD
ENSMUSG00000039004	Bmp6	36	0.788674	1.72749	5.1799e-07	3.08593e-05	up	up_SD_not_in_WD
ENSMUSG00000031645	F11	36	-0.737196	0.599904	5.22796e-07	3.10347e-05	down	down_SD_in_WD
ENSMUSG00000025004	Cyp2c40	36	-1.9419	0.260273	5.54741e-07	3.22426e-05	down	down_SD_in_WD
ENSMUSG00000027499	Pkia	36	-2.75286	0.148356	5.6966e-07	3.28806e-05	down	down_SD_not_in_WD
ENSMUSG00000028874	Fgr	36	0.960404	1.94585	6.24987e-07	3.58261e-05	up	up_SD_in_WD
ENSMUSG00000096715	Igkv3-4	36	5.17668	36.169	6.4063e-07	3.65971e-05	up	up_SD_in_WD
ENSMUSG00000037926	Ssh2	36	-0.622314	0.649628	6.78676e-07	3.85068e-05	down	down_SD_not_in_WD
ENSMUSG00000020538	Srebf1	36	0.953882	1.93708	6.91562e-07	3.91049e-05	up	up_SD_in_WD
ENSMUSG00000035992	Fnip1	36	-0.704622	0.613603	7.60361e-07	4.28499e-05	down	down_SD_in_WD
ENSMUSG00000049721	Gal3st1	36	1.19843	2.2949	7.79618e-07	4.34943e-05	up	up_SD_in_WD
ENSMUSG00000041354	Rgl2	36	0.683137	1.60563	8.46539e-07	4.64511e-05	up	up_SD_in_WD
ENSMUSG00000041798	Gck	36	0.893674	1.8579	8.49802e-07	4.64772e-05	up	up_SD_in_WD
ENSMUSG00000038582	Pptc7	36	-0.705022	0.613433	8.60746e-07	4.6769e-05	down	down_SD_in_WD
ENSMUSG00000032946	Rasgrp2	36	0.713615	1.63991	8.65353e-07	4.68667e-05	up	up_SD_not_in_WD
ENSMUSG00000033389	Arhgap44	36	-1.12561	0.458309	8.72329e-07	4.70916e-05	down	down_SD_not_in_WD
ENSMUSG00000028860	Sytl1	36	0.785192	1.72332	8.87233e-07	4.75882e-05	up	up_SD_not_in_WD
ENSMUSG00000087006	Gm13889	36	1.26075	2.3962	8.91543e-07	4.76661e-05	up	up_SD_in_WD
ENSMUSG00000038174	Fam126b	36	-1.05651	0.480793	8.99896e-07	4.78563e-05	down	down_SD_in_WD
ENSMUSG00000024137	E4f1	36	0.842359	1.79298	1.06726e-06	5.49476e-05	up	up_SD_not_in_WD
ENSMUSG00000027562	Car2	36	-0.806287	0.571852	1.0746e-06	5.51549e-05	down	down_SD_not_in_WD
ENSMUSG00000089736	Tgfbr3l	36	1.75622	3.37812	1.10055e-06	5.57399e-05	up	up_SD_not_in_WD
ENSMUSG00000025224	Gbf1	36	0.628651	1.54612	1.11894e-06	5.63897e-05	up	up_SD_not_in_WD
ENSMUSG00000062590	Armc9	36	0.672122	1.59341	1.15483e-06	5.75039e-05	up	up_SD_in_WD
ENSMUSG00000035804	Ins1	36	18.2348	308475	1.18918e-06	5.88627e-05	up	up_SD_in_WD
ENSMUSG00000042712	Tceal9	36	-0.624045	0.648849	1.1887e-06	5.88627e-05	down	down_SD_not_in_WD
ENSMUSG00000038173	Enpp6	36	0.871646	1.82975	1.23444e-06	6.09222e-05	up	up_SD_in_WD
ENSMUSG00000049728	Zfp668	36	0.701607	1.62631	1.25343e-06	6.13153e-05	up	up_SD_not_in_WD
ENSMUSG00000111118	Gm6545	36	-1.4622	0.36294	1.25288e-06	6.13153e-05	down	down_SD_not_in_WD
ENSMUSG00000053702	Nebl	36	1.96061	3.89227	1.27544e-06	6.22093e-05	up	up_SD_not_in_WD
ENSMUSG00000092471	Cyp21a2-ps	36	1.59052	3.01157	1.31729e-06	6.38773e-05	up	up_SD_in_WD
ENSMUSG00000029229	Chic2	36	-0.721076	0.606645	1.34103e-06	6.46523e-05	down	down_SD_in_WD
ENSMUSG00000029663	Gngt1	36	1.56836	2.96568	1.35437e-06	6.51073e-05	up	up_SD_in_WD
ENSMUSG00000020142	Slc1a4	36	1.11397	2.16441	1.46779e-06	7.00514e-05	up	up_SD_in_WD
ENSMUSG00000046794	Ppp1r3b	36	1.11058	2.15933	1.46982e-06	7.00514e-05	up	up_SD_not_in_WD
ENSMUSG00000063511	Snrnp70	36	0.619419	1.53626	1.51177e-06	7.16415e-05	up	up_SD_not_in_WD
ENSMUSG00000035356	Nfkbiz	36	1.00311	2.00431	1.5288e-06	7.22432e-05	up	up_SD_in_WD
ENSMUSG00000040734	Ppp1r13l	36	0.714662	1.6411	1.58245e-06	7.45674e-05	up	up_SD_not_in_WD
ENSMUSG00000021495	Fam193b	36	1.12979	2.18827	1.59166e-06	7.46506e-05	up	up_SD_not_in_WD
ENSMUSG00000024063	Lbh	36	0.657443	1.57728	1.59764e-06	7.46506e-05	up	up_SD_in_WD
ENSMUSG00000049130	C5ar1	36	1.37501	2.5937	1.62388e-06	7.52442e-05	up	up_SD_in_WD
ENSMUSG00000026435	Slc45a3	36	0.720932	1.64825	1.64483e-06	7.60037e-05	up	up_SD_in_WD
ENSMUSG00000037364	Srrt	36	0.591217	1.50652	1.67189e-06	7.70407e-05	up	up_SD_not_in_WD
ENSMUSG00000026413	Pkp1	36	-3.27237	0.103495	1.7045e-06	7.78979e-05	down	down_SD_not_in_WD
ENSMUSG00000035385	Ccl2	36	1.82278	3.53761	1.77737e-06	8.10064e-05	up	up_SD_in_WD
ENSMUSG00000062901	Klhl24	36	-0.750922	0.594224	1.81074e-06	8.21173e-05	down	down_SD_in_WD
ENSMUSG00000035133	Arhgap5	36	-0.637881	0.642656	1.85606e-06	8.39049e-05	down	down_SD_in_WD
ENSMUSG00000027556	Car1	36	-0.895402	0.537598	1.87577e-06	8.4339e-05	down	down_SD_in_WD
ENSMUSG00000023828	Slc22a3	36	0.841982	1.79251	1.90964e-06	8.47199e-05	up	up_SD_in_WD
ENSMUSG00000030483	Cyp2b10	36	2.31306	4.96935	1.90424e-06	8.47199e-05	up	up_SD_not_in_WD
ENSMUSG00000074218	Cox7a1	36	-2.00291	0.249497	1.98917e-06	8.77813e-05	down	down_SD_in_WD
ENSMUSG00000020926	Adam11	36	1.02021	2.02821	2.07802e-06	9.10655e-05	up	up_SD_in_WD
ENSMUSG00000030278	Cidec	36	1.95088	3.8661	2.07997e-06	9.10655e-05	up	up_SD_in_WD
ENSMUSG00000076514	Igkv17-121	36	4.53683	23.2125	2.10319e-06	9.16013e-05	up	up_SD_in_WD
ENSMUSG00000024084	Qpct	36	-0.58935	0.664642	2.11417e-06	9.18397e-05	down	down_SD_in_WD
ENSMUSG00000035900	Gramd4	36	0.66246	1.58278	2.24944e-06	9.69583e-05	up	up_SD_in_WD
ENSMUSG00000046056	Sbsn	36	-2.74816	0.148841	2.26413e-06	9.73401e-05	down	down_SD_in_WD
ENSMUSG00000049044	Rapgef4	36	-0.774809	0.584466	2.32596e-06	9.8726e-05	down	down_SD_in_WD
ENSMUSG00000026822	Lcn2	36	2.38577	5.22622	2.36693e-06	9.99569e-05	up	up_SD_in_WD
ENSMUSG00000052748	Swt1	36	-0.719549	0.607287	2.648e-06	0.000110983	down	down_SD_in_WD
ENSMUSG00000116408	AL645849.1	36	18.1589	292671	2.73546e-06	0.000113791	up	up_SD_in_WD
ENSMUSG00000028268	Gbp3	36	-0.844541	0.556888	2.96825e-06	0.000122255	down	down_SD_not_in_WD
ENSMUSG00000061815	Rufy4	36	2.00991	4.02757	3.00349e-06	0.000123402	up	up_SD_in_WD
ENSMUSG00000035692	Isg15	36	-0.773949	0.584814	3.02109e-06	0.00012382	down	down_SD_not_in_WD
ENSMUSG00000022475	Hdac7	36	0.717451	1.64427	3.06393e-06	0.000125268	up	up_SD_in_WD
ENSMUSG00000020806	Rhbdf2	36	0.607805	1.52394	3.20238e-06	0.000130163	up	up_SD_in_WD
ENSMUSG00000032135	Mcam	36	0.62005	1.53693	3.22116e-06	0.000130418	up	up_SD_in_WD
ENSMUSG00000045287	Rtn4rl1	36	0.672231	1.59354	3.31221e-06	0.000133456	up	up_SD_in_WD
ENSMUSG00000033253	Szt2	36	0.623539	1.54065	3.39007e-06	0.000135611	up	up_SD_not_in_WD
ENSMUSG00000026614	Slc30a10	36	0.877304	1.83694	3.58286e-06	0.000141066	up	up_SD_not_in_WD
ENSMUSG00000037325	Bbs7	36	-0.692891	0.618613	3.592e-06	0.000141066	down	down_SD_not_in_WD
ENSMUSG00000063354	Slc39a4	36	-0.789592	0.578508	3.61122e-06	0.000141075	down	down_SD_not_in_WD
ENSMUSG00000028008	Asic5	36	-0.82643	0.563923	3.64443e-06	0.000141708	down	down_SD_in_WD
ENSMUSG00000030707	Coro1a	36	0.885122	1.84692	3.68735e-06	0.000143043	up	up_SD_in_WD
ENSMUSG00000072623	Zfp9	36	-1.27314	0.413759	3.81609e-06	0.000147012	down	down_SD_not_in_WD
ENSMUSG00000095771	Igkv14-111	36	4.30714	19.7961	3.97731e-06	0.000152518	up	up_SD_in_WD
ENSMUSG00000073197	5730507C01Rik	36	1.04444	2.06256	4.20945e-06	0.000160682	up	up_SD_not_in_WD
ENSMUSG00000031871	Cdh5	36	0.603824	1.51974	4.30155e-06	0.000163078	up	up_SD_in_WD
ENSMUSG00000061601	Pclo	36	1.35631	2.5603	4.40233e-06	0.000165768	up	up_SD_not_in_WD
ENSMUSG00000094546	Ighv1-26	36	3.52289	11.4946	4.41296e-06	0.000165794	up	up_SD_in_WD
ENSMUSG00000030729	Pgm2l1	36	-0.731619	0.602228	4.55482e-06	0.000170009	down	down_SD_not_in_WD
ENSMUSG00000032253	Phip	36	-0.614221	0.653283	4.6015e-06	0.000171021	down	down_SD_not_in_WD
ENSMUSG00000050663	Trhde	36	1.24073	2.36318	4.60335e-06	0.000171021	up	up_SD_not_in_WD
ENSMUSG00000008734	Gprc5b	36	1.81458	3.51758	4.74333e-06	0.000175052	up	up_SD_in_WD
ENSMUSG00000027698	Nceh1	36	-0.593968	0.662518	4.87789e-06	0.000179225	down	down_SD_not_in_WD
ENSMUSG00000028909	Ptpru	36	1.35023	2.54952	4.95117e-06	0.00018112	up	up_SD_in_WD
ENSMUSG00000056671	Prelid2	36	1.64723	3.13232	4.94304e-06	0.00018112	up	up_SD_in_WD
ENSMUSG00000052563	D930048N14Rik	36	1.32	2.49666	5.17704e-06	0.000187328	up	up_SD_in_WD
ENSMUSG00000019842	Traf3ip2	36	0.890542	1.85387	5.22612e-06	0.000188695	up	up_SD_in_WD
ENSMUSG00000022186	Oxct1	36	-1.35674	0.390464	5.26662e-06	0.000189337	down	down_SD_not_in_WD
ENSMUSG00000036054	Sugp2	36	0.657127	1.57694	5.30086e-06	0.000189998	up	up_SD_in_WD
ENSMUSG00000020282	Rhbdf1	36	0.697197	1.62135	5.38084e-06	0.000192201	up	up_SD_in_WD
ENSMUSG00000045441	Gprin3	36	-0.889719	0.539719	5.49723e-06	0.000195105	down	down_SD_not_in_WD
ENSMUSG00000050069	Grem2	36	-1.69912	0.307974	5.52143e-06	0.000195548	down	down_SD_in_WD
ENSMUSG00000034586	Hid1	36	0.871804	1.82995	5.64637e-06	0.000199549	up	up_SD_not_in_WD
ENSMUSG00000045776	Lrtm1	36	1.72727	3.31101	5.69994e-06	0.000201016	up	up_SD_not_in_WD
ENSMUSG00000028982	Slc25a33	36	-0.677368	0.625305	5.73702e-06	0.000201897	down	down_SD_not_in_WD
ENSMUSG00000030772	Dkk3	36	0.969852	1.95864	5.79865e-06	0.000203636	up	up_SD_in_WD
ENSMUSG00000038188	Scarf1	36	0.664273	1.58477	5.88647e-06	0.000205854	up	up_SD_not_in_WD
ENSMUSG00000044433	Camsap3	36	0.649082	1.56817	5.91977e-06	0.000206585	up	up_SD_not_in_WD
ENSMUSG00000001053	N4bp3	36	0.675829	1.59751	6.17739e-06	0.000214231	up	up_SD_not_in_WD
ENSMUSG00000042625	Safb2	36	0.665174	1.58576	6.21273e-06	0.000215009	up	up_SD_not_in_WD
ENSMUSG00000019122	Ccl9	36	-0.644703	0.639624	6.3051e-06	0.000217305	down	down_SD_in_WD
ENSMUSG00000073497	AA792892	36	3.58543	12.0039	6.35288e-06	0.0002185	up	up_SD_in_WD
ENSMUSG00000091387	Gcnt4	36	-0.75814	0.591258	6.43874e-06	0.000220091	down	down_SD_in_WD
ENSMUSG00000035171	1110059E24Rik	36	-0.612698	0.653973	6.46644e-06	0.000220586	down	down_SD_in_WD
ENSMUSG00000105096	Gbp10	36	-1.31552	0.401781	6.54607e-06	0.000222393	down	down_SD_not_in_WD
ENSMUSG00000090264	Eif4ebp3	36	-1.76513	0.2942	6.5803e-06	0.000223102	down	down_SD_in_WD
ENSMUSG00000071076	Jund	36	0.593743	1.50916	6.84253e-06	0.000231053	up	up_SD_in_WD
ENSMUSG00000042340	Ctf1	36	0.596437	1.51198	7.00844e-06	0.000235227	up	up_SD_in_WD
ENSMUSG00000020429	Igfbp1	36	-1.71508	0.304586	7.0932e-06	0.000236643	down	down_SD_not_in_WD
ENSMUSG00000078674	Mup18	36	-0.972762	0.50953	7.41464e-06	0.000245404	down	down_SD_in_WD
ENSMUSG00000029273	Sult1d1	36	-0.64993	0.637311	8.33601e-06	0.00026968	down	down_SD_in_WD
ENSMUSG00000055320	Tead1	36	-0.836446	0.560022	8.34212e-06	0.00026968	down	down_SD_not_in_WD
ENSMUSG00000041378	Cldn5	36	0.62994	1.5475	8.45136e-06	0.000272683	up	up_SD_not_in_WD
ENSMUSG00000022489	Pde1b	36	1.42976	2.69403	8.48153e-06	0.000273128	up	up_SD_in_WD
ENSMUSG00000025326	Ube3a	36	-0.649626	0.637446	8.62302e-06	0.00027715	down	down_SD_in_WD
ENSMUSG00000027459	Fam110a	36	0.704259	1.62931	8.7208e-06	0.000279216	up	up_SD_in_WD
ENSMUSG00000028755	Cda	36	0.93483	1.91167	8.76475e-06	0.00027955	up	up_SD_in_WD
ENSMUSG00000046519	Golph3l	36	-0.665457	0.630489	8.7558e-06	0.00027955	down	down_SD_not_in_WD
ENSMUSG00000057425	Ugt2b37	36	-1.54047	0.343773	8.8274e-06	0.000281011	down	down_SD_in_WD
ENSMUSG00000021087	Rtn1	36	0.884958	1.84671	8.93839e-06	0.000284003	up	up_SD_in_WD
ENSMUSG00000099032	Tcf24	36	-2.68934	0.155034	9.15999e-06	0.000288843	down	down_SD_not_in_WD
ENSMUSG00000102443	Gm37102	36	-1.26601	0.415809	9.23364e-06	0.000290376	down	down_SD_in_WD
ENSMUSG00000050910	Cdr2l	36	0.656913	1.57671	9.37263e-06	0.000293881	up	up_SD_in_WD
ENSMUSG00000043099	Hic1	36	0.829696	1.77731	9.39302e-06	0.000293968	up	up_SD_in_WD
ENSMUSG00000020701	Tmem132e	36	0.623109	1.54019	9.43337e-06	0.000294219	up	up_SD_in_WD
ENSMUSG00000049191	Rtl5	36	1.46677	2.76403	9.43631e-06	0.000294219	up	up_SD_in_WD
ENSMUSG00000090100	Ttbk2	36	-0.79425	0.576643	9.49273e-06	0.000295426	down	down_SD_not_in_WD
ENSMUSG00000042306	S100a14	36	-5.19032	0.0273878	9.71115e-06	0.000300202	down	down_SD_in_WD
ENSMUSG00000079543	Igkv13-85	36	5.59678	48.3948	9.71818e-06	0.000300202	up	up_SD_in_WD
ENSMUSG00000037458	Azin1	36	-0.636287	0.643366	9.7809e-06	0.000301581	down	down_SD_in_WD
ENSMUSG00000006218	Fam131c	36	0.729379	1.65793	9.9356e-06	0.000305603	up	up_SD_in_WD
ENSMUSG00000034911	Ushbp1	36	0.722673	1.65024	1.00011e-05	0.00030667	up	up_SD_not_in_WD
ENSMUSG00000026773	Pfkfb3	36	-1.19621	0.436419	1.00699e-05	0.000308214	down	down_SD_in_WD
ENSMUSG00000021775	Nr1d2	36	-0.608081	0.656069	1.11336e-05	0.000334334	down	down_SD_in_WD
ENSMUSG00000051412	Vamp7	36	-0.679302	0.624467	1.11631e-05	0.000334334	down	down_SD_in_WD
ENSMUSG00000019528	Gyg	36	-0.75545	0.592362	1.15762e-05	0.000344692	down	down_SD_not_in_WD
ENSMUSG00000036744	Olfr701	36	4.16747	17.9693	1.18318e-05	0.000348705	up	up_SD_in_WD
ENSMUSG00000023800	Tiam2	36	0.798874	1.73974	1.20749e-05	0.000353993	up	up_SD_not_in_WD
ENSMUSG00000067430	Zfp763	36	-0.787533	0.579334	1.21502e-05	0.000354951	down	down_SD_not_in_WD
ENSMUSG00000025981	Coq10b	36	-0.931251	0.524403	1.22301e-05	0.00035666	down	down_SD_in_WD
ENSMUSG00000001672	Marveld3	36	1.12727	2.18446	1.23048e-05	0.000356751	up	up_SD_not_in_WD
ENSMUSG00000018774	Cd68	36	0.678819	1.60083	1.25528e-05	0.00036123	up	up_SD_in_WD
ENSMUSG00000031832	Taf1c	36	0.740764	1.67106	1.25816e-05	0.00036123	up	up_SD_in_WD
ENSMUSG00000089665	Fcor	36	1.45435	2.74033	1.27764e-05	0.000365698	up	up_SD_not_in_WD
ENSMUSG00000001542	Ell2	36	-0.621262	0.650102	1.29663e-05	0.000368469	down	down_SD_in_WD
ENSMUSG00000032366	Tpm1	36	-1.39983	0.378973	1.29992e-05	0.000368774	down	down_SD_not_in_WD
ENSMUSG00000030364	Clec2h	36	-1.78135	0.290911	1.31793e-05	0.000372404	down	down_SD_in_WD
ENSMUSG00000038936	Sccpdh	36	-0.655889	0.634684	1.31941e-05	0.000372404	down	down_SD_not_in_WD
ENSMUSG00000021061	Sptb	36	-1.65791	0.316898	1.36431e-05	0.000383133	down	down_SD_in_WD
ENSMUSG00000022594	Lynx1	36	-1.72822	0.301825	1.41952e-05	0.000396317	down	down_SD_not_in_WD
ENSMUSG00000041351	Rap1gap	36	1.05524	2.07807	1.42989e-05	0.000397533	up	up_SD_in_WD
ENSMUSG00000038370	Pcp4l1	36	-0.931913	0.524163	1.43469e-05	0.000398204	down	down_SD_in_WD
ENSMUSG00000023018	Smarcd1	36	0.613641	1.53012	1.44567e-05	0.000400584	up	up_SD_in_WD
ENSMUSG00000006342	Susd2	36	0.690939	1.61433	1.45632e-05	0.000402387	up	up_SD_in_WD
ENSMUSG00000020176	Grb10	36	-0.954465	0.516033	1.48322e-05	0.000406935	down	down_SD_not_in_WD
ENSMUSG00000072770	Acrbp	36	1.21624	2.32341	1.5395e-05	0.000419613	up	up_SD_not_in_WD
ENSMUSG00000020572	Nampt	36	-0.742663	0.597635	1.54693e-05	0.000420951	down	down_SD_in_WD
ENSMUSG00000022358	Fbxo32	36	-1.29498	0.407541	1.55928e-05	0.000422932	down	down_SD_not_in_WD
ENSMUSG00000033898	Cfhr2	36	-0.602414	0.658651	1.56369e-05	0.00042344	down	down_SD_in_WD
ENSMUSG00000018211	Wfdc15b	36	2.25418	4.77062	1.5669e-05	0.000423622	up	up_SD_in_WD
ENSMUSG00000025964	Adam23	36	0.687153	1.6101	1.57598e-05	0.000425387	up	up_SD_in_WD
ENSMUSG00000030518	Fam189a1	36	2.07419	4.21107	1.58243e-05	0.000426439	up	up_SD_in_WD
ENSMUSG00000031198	Fundc2	36	-0.60272	0.658511	1.602e-05	0.000430322	down	down_SD_not_in_WD
ENSMUSG00000030847	Bag3	36	0.733235	1.66236	1.61064e-05	0.000431253	up	up_SD_not_in_WD
ENSMUSG00000029674	Limk1	36	0.8038	1.74569	1.61811e-05	0.000432128	up	up_SD_in_WD
ENSMUSG00000040253	Gbp7	36	-0.832045	0.561733	1.63083e-05	0.000434567	down	down_SD_not_in_WD
ENSMUSG00000033508	Asprv1	36	-4.8208	0.0353831	1.64004e-05	0.000436325	down	down_SD_in_WD
ENSMUSG00000028581	Laptm5	36	0.627437	1.54482	1.64436e-05	0.000436776	up	up_SD_in_WD
ENSMUSG00000020019	Ntn4	36	0.590728	1.50601	1.69417e-05	0.000446306	up	up_SD_in_WD
ENSMUSG00000112013	Gm47967	36	1.13825	2.20114	1.72978e-05	0.000452973	up	up_SD_not_in_WD
ENSMUSG00000036862	Dchs1	36	0.713705	1.64001	1.75708e-05	0.000458682	up	up_SD_in_WD
ENSMUSG00000026853	Crat	36	0.67162	1.59286	1.78328e-05	0.000463892	up	up_SD_in_WD
ENSMUSG00000042485	Mustn1	36	0.87187	1.83003	1.79649e-05	0.000465329	up	up_SD_in_WD
ENSMUSG00000050359	Sprr1a	36	-4.9489	0.0323766	1.84521e-05	0.000476469	down	down_SD_not_in_WD
ENSMUSG00000029552	Tes	36	-1.19252	0.437538	1.8949e-05	0.000484056	down	down_SD_not_in_WD
ENSMUSG00000055489	Ano5	36	-3.2424	0.105667	1.91474e-05	0.000486887	down	down_SD_in_WD
ENSMUSG00000052477	C130026I21Rik	36	1.80361	3.49092	1.94612e-05	0.000493232	up	up_SD_in_WD
ENSMUSG00000060183	Cxcl11	36	1.07121	2.10119	2.00499e-05	0.000503693	up	up_SD_not_in_WD
ENSMUSG00000030411	Nova2	36	0.924863	1.8985	2.02887e-05	0.000508925	up	up_SD_in_WD
ENSMUSG00000029016	Clcn6	36	0.622219	1.53924	2.03238e-05	0.000509042	up	up_SD_not_in_WD
ENSMUSG00000034459	Ifit1	36	-0.782987	0.581162	2.04998e-05	0.000511913	down	down_SD_not_in_WD
ENSMUSG00000095916	Vmn1r191	36	2.82849	7.10332	2.05556e-05	0.000512392	up	up_SD_not_in_WD
ENSMUSG00000008035	Mid1ip1	36	0.828212	1.77548	2.06269e-05	0.000512782	up	up_SD_not_in_WD
ENSMUSG00000043251	Exoc3l	36	0.80301	1.74474	2.07344e-05	0.000514492	up	up_SD_not_in_WD
ENSMUSG00000020994	Pnn	36	0.602203	1.51803	2.15943e-05	0.00053129	up	up_SD_not_in_WD
ENSMUSG00000029594	Rbm19	36	0.643436	1.56205	2.15725e-05	0.00053129	up	up_SD_not_in_WD
ENSMUSG00000039701	Usp53	36	-0.625937	0.647999	2.18423e-05	0.000535812	down	down_SD_in_WD
ENSMUSG00000091705	H2-Q2	36	-1.6732	0.313556	2.23254e-05	0.000546807	down	down_SD_not_in_WD
ENSMUSG00000057440	Mpp7	36	-0.762506	0.589472	2.24672e-05	0.000547918	down	down_SD_not_in_WD
ENSMUSG00000027356	Fermt1	36	1.4144	2.66548	2.28802e-05	0.000556961	up	up_SD_in_WD
ENSMUSG00000042599	Kdm7a	36	-0.614321	0.653237	2.29048e-05	0.000556961	down	down_SD_not_in_WD
ENSMUSG00000039878	Slc39a5	36	1.95169	3.86827	2.29444e-05	0.000557111	up	up_SD_in_WD
ENSMUSG00000024871	Doc2g	36	1.35141	2.55161	2.30542e-05	0.000557345	up	up_SD_not_in_WD
ENSMUSG00000070720	Tmem200b	36	1.04086	2.05745	2.32847e-05	0.000560478	up	up_SD_not_in_WD
ENSMUSG00000041827	Oasl1	36	0.6882	1.61127	2.39475e-05	0.000574774	up	up_SD_not_in_WD
ENSMUSG00000039987	Phtf2	36	-0.615425	0.652738	2.45076e-05	0.000584015	down	down_SD_in_WD
ENSMUSG00000061028	Clasrp	36	0.816644	1.7613	2.46581e-05	0.000584264	up	up_SD_not_in_WD
ENSMUSG00000036641	Ccdc148	36	0.954891	1.93843	2.47802e-05	0.000586324	up	up_SD_in_WD
ENSMUSG00000031618	Nr3c2	36	-0.671398	0.627898	2.5401e-05	0.000597621	down	down_SD_not_in_WD
ENSMUSG00000085028	Slc2a4rg-ps	36	1.16132	2.23663	2.55681e-05	0.000599861	up	up_SD_not_in_WD
ENSMUSG00000029068	Ccnl2	36	0.669621	1.59066	2.60953e-05	0.00061137	up	up_SD_not_in_WD
ENSMUSG00000026107	Nabp1	36	-0.62821	0.646978	2.61902e-05	0.000612057	down	down_SD_not_in_WD
ENSMUSG00000031517	Gpm6a	36	-1.23221	0.425666	2.65648e-05	0.00061848	down	down_SD_not_in_WD
ENSMUSG00000031292	Cdkl5	36	-0.650673	0.636983	2.67972e-05	0.000621704	down	down_SD_not_in_WD
ENSMUSG00000034595	Ppp1r18	36	0.607089	1.52318	2.74178e-05	0.000631708	up	up_SD_in_WD
ENSMUSG00000029778	Adcyap1r1	36	0.877069	1.83664	2.75078e-05	0.000632907	up	up_SD_in_WD
ENSMUSG00000014773	Dll1	36	0.656606	1.57637	2.7717e-05	0.000636842	up	up_SD_not_in_WD
ENSMUSG00000042099	Kank3	36	0.679223	1.60128	2.85641e-05	0.000647204	up	up_SD_not_in_WD
ENSMUSG00000031791	Tmem38a	36	-1.52068	0.348521	2.86702e-05	0.000648033	down	down_SD_in_WD
ENSMUSG00000027670	Ocstamp	36	1.01229	2.0171	2.9212e-05	0.000656718	up	up_SD_in_WD
ENSMUSG00000018983	E2f2	36	1.09432	2.13512	3.03084e-05	0.000677711	up	up_SD_in_WD
ENSMUSG00000025735	Rhbdl1	36	1.01702	2.02373	3.08483e-05	0.000686107	up	up_SD_not_in_WD
ENSMUSG00000026072	Il1r1	36	-0.875275	0.54515	3.09729e-05	0.000687047	down	down_SD_not_in_WD
ENSMUSG00000038257	Glra3	36	3.28462	9.74468	3.11671e-05	0.000690435	up	up_SD_not_in_WD
ENSMUSG00000059325	Hopx	36	-0.661634	0.632162	3.12409e-05	0.000691152	down	down_SD_in_WD
ENSMUSG00000031608	Galnt7	36	-0.631989	0.645286	3.19188e-05	0.000703353	down	down_SD_not_in_WD
ENSMUSG00000031633	Slc25a4	36	-2.00954	0.248352	3.18844e-05	0.000703353	down	down_SD_in_WD
ENSMUSG00000094433	Igkv5-43	36	4.67001	25.4574	3.26919e-05	0.000717545	up	up_SD_in_WD
ENSMUSG00000059423	Zfp933	36	-0.596884	0.66118	3.28297e-05	0.000719623	down	down_SD_in_WD
ENSMUSG00000004565	Pnpla6	36	0.664402	1.58491	3.29896e-05	0.000722178	up	up_SD_not_in_WD
ENSMUSG00000068747	Sort1	36	-0.61634	0.652324	3.33318e-05	0.000727759	down	down_SD_in_WD
ENSMUSG00000036553	Sh3tc1	36	0.619922	1.53679	3.39911e-05	0.000741185	up	up_SD_in_WD
ENSMUSG00000038564	Ift172	36	0.800856	1.74213	3.54674e-05	0.000768353	up	up_SD_not_in_WD
ENSMUSG00000063146	Clip2	36	0.735445	1.66491	3.58241e-05	0.000774071	up	up_SD_in_WD
ENSMUSG00000048782	Insc	36	0.634229	1.55211	3.77537e-05	0.000809472	up	up_SD_in_WD
ENSMUSG00000024300	Myo1f	36	0.810518	1.75384	3.80244e-05	0.00081423	up	up_SD_in_WD
ENSMUSG00000035561	Aldh1b1	36	0.634847	1.55277	3.81031e-05	0.000814869	up	up_SD_in_WD
ENSMUSG00000050010	Shisa3	36	2.44719	5.45352	3.91599e-05	0.000833197	up	up_SD_in_WD
ENSMUSG00000090799	Klhl33	36	-2.78569	0.145018	4.01704e-05	0.000850358	down	down_SD_in_WD
ENSMUSG00000076596	Igkv3-10	36	5.76685	54.4498	4.03229e-05	0.000852504	up	up_SD_in_WD
ENSMUSG00000022519	Srl	36	-2.09151	0.234634	4.16502e-05	0.000875021	down	down_SD_in_WD
ENSMUSG00000032782	Cntrob	36	0.685039	1.60774	4.19869e-05	0.000880109	up	up_SD_in_WD
ENSMUSG00000078503	Zfp990	36	1.583	2.99593	4.28445e-05	0.0008956	up	up_SD_not_in_WD
ENSMUSG00000030672	Mylpf	36	-2.94561	0.129803	4.3065e-05	0.000897959	down	down_SD_in_WD
ENSMUSG00000017417	Plxdc1	36	0.9485	1.92987	4.31472e-05	0.000898551	up	up_SD_not_in_WD
ENSMUSG00000095990	Zfp97	36	-0.629659	0.646329	4.38419e-05	0.000911878	down	down_SD_in_WD
ENSMUSG00000070639	Lrrc8b	36	-1.05464	0.481418	4.42514e-05	0.00091925	down	down_SD_not_in_WD
ENSMUSG00000006362	Cbfa2t3	36	0.985125	1.97948	4.4945e-05	0.000930182	up	up_SD_in_WD
ENSMUSG00000107023	Gm42715	36	1.66518	3.17153	4.54088e-05	0.000937456	up	up_SD_not_in_WD
ENSMUSG00000002058	Unc119	36	0.598922	1.51458	4.66933e-05	0.000955694	up	up_SD_in_WD
ENSMUSG00000041293	Adgrf1	36	-1.2977	0.406774	4.68545e-05	0.000957819	down	down_SD_in_WD
ENSMUSG00000010651	Acaa1b	36	0.750477	1.68235	4.71871e-05	0.000963162	up	up_SD_in_WD
ENSMUSG00000078861	Zfp931	36	-0.822134	0.565605	4.72314e-05	0.000963162	down	down_SD_in_WD
ENSMUSG00000034613	Ppm1h	36	-0.705814	0.613096	4.77963e-05	0.000971121	down	down_SD_not_in_WD
ENSMUSG00000035697	Arhgap45	36	0.590607	1.50588	4.79865e-05	0.0009738	up	up_SD_in_WD
ENSMUSG00000052407	Ccdc171	36	0.845037	1.79631	4.91433e-05	0.000992445	up	up_SD_not_in_WD
ENSMUSG00000032495	Lrrc2	36	-2.73702	0.149995	4.93309e-05	0.000995029	down	down_SD_in_WD
ENSMUSG00000071719	Tmem28	42	4.32126	19.9907	5.09668e-59	8.50177e-55	up	up_SD_in_WD
ENSMUSG00000040583	Cyp2b13	42	17.5926	197647	5.09487e-44	4.24938e-40	up	up_SD_in_WD
ENSMUSG00000008153	Clstn3	42	3.33592	10.0974	5.58232e-25	2.32797e-21	up	up_SD_in_WD
ENSMUSG00000046532	Ar	42	2.00381	4.01059	4.45719e-25	2.32797e-21	up	up_SD_in_WD
ENSMUSG00000039621	Prex1	42	1.60602	3.0441	1.60655e-23	5.35976e-20	up	up_SD_in_WD
ENSMUSG00000029822	Osbpl3	42	3.72848	13.2552	1.86844e-22	5.19458e-19	up	up_SD_in_WD
ENSMUSG00000032265	Tent5a	42	-1.91676	0.264849	2.22138e-22	5.29354e-19	down	down_SD_in_WD
ENSMUSG00000062783	Csprs	42	2.02556	4.07151	8.00251e-20	1.66862e-16	up	up_SD_in_WD
ENSMUSG00000055254	Ntrk2	42	4.04924	16.5555	2.91617e-19	5.40496e-16	up	up_SD_in_WD
ENSMUSG00000024526	Cidea	42	6.61475	98.0028	8.30184e-19	1.38483e-15	up	up_SD_in_WD
ENSMUSG00000020592	Sdc1	42	1.02183	2.03049	1.08178e-17	1.64047e-14	up	up_SD_not_in_WD
ENSMUSG00000021259	Cyp46a1	42	2.58749	6.0105	4.716e-17	6.41538e-14	up	up_SD_in_WD
ENSMUSG00000022215	Fitm1	42	2.09813	4.28155	5.33734e-17	6.41538e-14	up	up_SD_in_WD
ENSMUSG00000054764	Mtnr1a	42	2.32428	5.00815	5.38428e-17	6.41538e-14	up	up_SD_in_WD
ENSMUSG00000025969	Nrp2	42	1.12328	2.17841	1.06093e-16	1.10608e-13	up	up_SD_in_WD
ENSMUSG00000035914	Cd276	42	-2.17736	0.22108	1.0229e-16	1.10608e-13	down	down_SD_not_in_WD
ENSMUSG00000022408	Fam83f	42	2.58953	6.01901	1.82739e-16	1.7931e-13	up	up_SD_in_WD
ENSMUSG00000028919	Arhgef19	42	1.03726	2.05233	2.08354e-16	1.82924e-13	up	up_SD_in_WD
ENSMUSG00000108852	Gm44911	42	3.73974	13.359	2.06092e-16	1.82924e-13	up	up_SD_in_WD
ENSMUSG00000026773	Pfkfb3	42	-2.87746	0.136081	3.17153e-16	2.63292e-13	down	down_SD_in_WD
ENSMUSG00000032012	Nectin1	42	1.09304	2.13323	3.31463e-16	2.63292e-13	up	up_SD_in_WD
ENSMUSG00000038150	Ormdl3	42	0.79107	1.73036	3.6439e-16	2.7629e-13	up	up_SD_in_WD
ENSMUSG00000002944	Cd36	42	2.09672	4.27736	6.52217e-16	4.73027e-13	up	up_SD_in_WD
ENSMUSG00000044734	Serpinb1a	42	2.50013	5.65735	7.43427e-16	5.16713e-13	up	up_SD_not_in_WD
ENSMUSG00000020173	Cobl	42	-1.40131	0.378585	8.91499e-16	5.94844e-13	down	down_SD_not_in_WD
ENSMUSG00000027710	Acad9	42	0.682507	1.60493	9.46034e-16	6.06954e-13	up	up_SD_not_in_WD
ENSMUSG00000036867	Smad6	42	1.36116	2.56892	1.2465e-15	7.70105e-13	up	up_SD_in_WD
ENSMUSG00000060317	Acnat2	42	3.09632	8.55233	1.37295e-15	8.17934e-13	up	up_SD_in_WD
ENSMUSG00000012187	Mogat1	42	3.13842	8.80557	1.91391e-15	1.10089e-12	up	up_SD_in_WD
ENSMUSG00000038517	Tbkbp1	42	0.966517	1.95412	2.28524e-15	1.26408e-12	up	up_SD_in_WD
ENSMUSG00000057342	Sphk2	42	1.15366	2.22478	2.34917e-15	1.26408e-12	up	up_SD_in_WD
ENSMUSG00000049047	Armcx3	42	-1.34535	0.393557	2.43496e-15	1.2693e-12	down	down_SD_not_in_WD
ENSMUSG00000049555	Tmie	42	1.89623	3.7224	2.61788e-15	1.3233e-12	up	up_SD_in_WD
ENSMUSG00000031217	Efnb1	42	0.883854	1.8453	3.64019e-15	1.78594e-12	up	up_SD_in_WD
ENSMUSG00000029314	Gpat3	42	2.58764	6.01114	5.8607e-15	2.79321e-12	up	up_SD_in_WD
ENSMUSG00000063704	Mapk15	42	2.05006	4.14124	6.34209e-15	2.93868e-12	up	up_SD_not_in_WD
ENSMUSG00000028457	Atp8b5	42	2.86727	7.29682	8.44195e-15	3.80595e-12	up	up_SD_in_WD
ENSMUSG00000090213	Tmem189	42	1.00328	2.00456	1.22594e-14	5.38154e-12	up	up_SD_in_WD
ENSMUSG00000030748	Il4ra	42	0.689833	1.6131	1.34472e-14	5.7207e-12	up	up_SD_in_WD
ENSMUSG00000031845	Bco1	42	-1.48295	0.357757	1.37179e-14	5.7207e-12	down	down_SD_not_in_WD
ENSMUSG00000022474	Pmm1	42	1.70321	3.25626	1.6971e-14	6.74032e-12	up	up_SD_not_in_WD
ENSMUSG00000031805	Jak3	42	1.2213	2.33157	1.68656e-14	6.74032e-12	up	up_SD_in_WD
ENSMUSG00000057614	Gnai1	42	1.99044	3.97358	1.92433e-14	7.46504e-12	up	up_SD_in_WD
ENSMUSG00000070605	Zfp992	42	1.98578	3.96076	2.28712e-14	8.67077e-12	up	up_SD_in_WD
ENSMUSG00000034917	Tjp3	42	1.2488	2.37643	3.24298e-14	1.20214e-11	up	up_SD_in_WD
ENSMUSG00000036957	Lrfn3	42	1.82577	3.54497	5.27323e-14	1.91223e-11	up	up_SD_in_WD
ENSMUSG00000040420	Cdh18	42	2.72081	6.59241	5.51117e-14	1.956e-11	up	up_SD_in_WD
ENSMUSG00000063245	Zfp993	42	2.39516	5.26036	5.74079e-14	1.99505e-11	up	up_SD_in_WD
ENSMUSG00000046159	Chrm3	42	2.81437	7.03413	2.27214e-13	7.735e-11	up	up_SD_in_WD
ENSMUSG00000063354	Slc39a4	42	-1.61727	0.325953	2.45754e-13	8.19883e-11	down	down_SD_not_in_WD
ENSMUSG00000030701	Plekhb1	42	1.22393	2.33582	2.57473e-13	8.42137e-11	up	up_SD_not_in_WD
ENSMUSG00000067656	Slc22a27	42	3.7704	13.646	3.19426e-13	1.02468e-10	up	up_SD_in_WD
ENSMUSG00000023249	Parp3	42	0.82352	1.76972	3.28401e-13	1.0336e-10	up	up_SD_in_WD
ENSMUSG00000028271	Gtf2b	42	-0.78715	0.579488	3.62263e-13	1.11906e-10	down	down_SD_in_WD
ENSMUSG00000076612	Ighg2c	42	7.94878	247.071	3.74273e-13	1.13514e-10	up	up_SD_in_WD
ENSMUSG00000027346	Gpcpd1	42	-2.06622	0.238784	4.24208e-13	1.26361e-10	down	down_SD_in_WD
ENSMUSG00000049858	Suox	42	0.815454	1.75985	4.6051e-13	1.34768e-10	up	up_SD_not_in_WD
ENSMUSG00000034220	Gpc1	42	1.80564	3.49585	5.54615e-13	1.59509e-10	up	up_SD_in_WD
ENSMUSG00000068220	Lgals1	42	1.99561	3.98784	7.10369e-13	2.00842e-10	up	up_SD_in_WD
ENSMUSG00000000552	Zfp385a	42	0.978406	1.97029	8.51282e-13	2.36671e-10	up	up_SD_in_WD
ENSMUSG00000073460	Pnldc1	42	2.87872	7.35497	1.29929e-12	3.55302e-10	up	up_SD_in_WD
ENSMUSG00000041293	Adgrf1	42	-2.94582	0.129784	1.49472e-12	4.02151e-10	down	down_SD_in_WD
ENSMUSG00000049721	Gal3st1	42	2.05265	4.14867	1.72894e-12	4.57786e-10	up	up_SD_in_WD
ENSMUSG00000052751	Repin1	42	0.737477	1.66726	1.84377e-12	4.76134e-10	up	up_SD_not_in_WD
ENSMUSG00000054263	Lifr	42	-1.6096	0.32769	1.85533e-12	4.76134e-10	down	down_SD_in_WD
ENSMUSG00000003355	Fkbp11	42	-1.60644	0.328408	3.07151e-12	7.763e-10	down	down_SD_not_in_WD
ENSMUSG00000018387	Shroom1	42	0.94362	1.92335	3.36201e-12	8.30501e-10	up	up_SD_not_in_WD
ENSMUSG00000029287	Tgfbr3	42	-0.95997	0.514068	3.38553e-12	8.30501e-10	down	down_SD_in_WD
ENSMUSG00000052133	Sema5b	42	2.93638	7.6549	3.70114e-12	8.94763e-10	up	up_SD_in_WD
ENSMUSG00000024785	Rcl1	42	-0.766392	0.587886	4.17514e-12	9.94935e-10	down	down_SD_in_WD
ENSMUSG00000023067	Cdkn1a	42	3.09363	8.53643	4.53489e-12	1.06544e-09	up	up_SD_in_WD
ENSMUSG00000021215	Net1	42	0.882053	1.843	5.96402e-12	1.38175e-09	up	up_SD_in_WD
ENSMUSG00000002076	Hsf2bp	42	3.03344	8.18762	6.53663e-12	1.47348e-09	up	up_SD_in_WD
ENSMUSG00000038351	Sgsm2	42	0.859476	1.81438	6.46346e-12	1.47348e-09	up	up_SD_in_WD
ENSMUSG00000029428	Stx2	42	0.87262	1.83099	9.85815e-12	2.19258e-09	up	up_SD_in_WD
ENSMUSG00000020743	Mif4gd	42	0.800197	1.74134	1.01709e-11	2.23237e-09	up	up_SD_in_WD
ENSMUSG00000004098	Col5a3	42	1.61434	3.06172	1.04498e-11	2.2638e-09	up	up_SD_in_WD
ENSMUSG00000025004	Cyp2c40	42	-3.42352	0.0932006	1.06695e-11	2.28178e-09	down	down_SD_in_WD
ENSMUSG00000031903	Pla2g15	42	0.90879	1.87747	1.08065e-11	2.28181e-09	up	up_SD_in_WD
ENSMUSG00000049109	Themis	42	3.30348	9.87297	1.59163e-11	3.31875e-09	up	up_SD_in_WD
ENSMUSG00000060613	Cyp2c70	42	-1.27032	0.414568	1.70611e-11	3.51352e-09	down	down_SD_in_WD
ENSMUSG00000044037	Als2cl	42	1.12785	2.18532	2.35617e-11	4.79308e-09	up	up_SD_in_WD
ENSMUSG00000041895	Wipi1	42	-0.869976	0.547156	2.48317e-11	4.99056e-09	down	down_SD_not_in_WD
ENSMUSG00000026811	St6galnac6	42	0.615156	1.53172	2.63538e-11	5.17186e-09	up	up_SD_not_in_WD
ENSMUSG00000075044	Slc22a29	42	3.37835	10.3988	2.82161e-11	5.47294e-09	up	up_SD_in_WD
ENSMUSG00000027459	Fam110a	42	1.27353	2.41753	3.26218e-11	6.25477e-09	up	up_SD_in_WD
ENSMUSG00000044456	Rin3	42	0.681107	1.60337	3.30127e-11	6.25779e-09	up	up_SD_in_WD
ENSMUSG00000037204	Atg101	42	0.749062	1.6807	3.72724e-11	6.98585e-09	up	up_SD_not_in_WD
ENSMUSG00000030244	Gys2	42	-1.1205	0.459934	4.55673e-11	8.44564e-09	down	down_SD_in_WD
ENSMUSG00000094156	Sult2a7	42	3.44564	10.8954	4.74915e-11	8.70556e-09	up	up_SD_not_in_WD
ENSMUSG00000028064	Sema4a	42	0.68912	1.6123	5.5972e-11	1.01486e-08	up	up_SD_in_WD
ENSMUSG00000034480	Diaph2	42	-1.3478	0.39289	5.80952e-11	1.04203e-08	down	down_SD_in_WD
ENSMUSG00000010609	Psen2	42	0.851839	1.8048	6.07046e-11	1.06591e-08	up	up_SD_not_in_WD
ENSMUSG00000040471	Ggt6	42	1.01596	2.02225	6.01289e-11	1.06591e-08	up	up_SD_in_WD
ENSMUSG00000029189	Sel1l3	42	-0.966585	0.511716	7.27193e-11	1.26357e-08	down	down_SD_not_in_WD
ENSMUSG00000030518	Fam189a1	42	3.3601	10.2681	8.69966e-11	1.49607e-08	up	up_SD_not_in_WD
ENSMUSG00000020806	Rhbdf2	42	1.06447	2.0914	8.99001e-11	1.53023e-08	up	up_SD_in_WD
ENSMUSG00000008734	Gprc5b	42	3.21675	9.29689	9.69302e-11	1.63322e-08	up	up_SD_in_WD
ENSMUSG00000041078	Grid1	42	2.38848	5.23605	1.02383e-10	1.70786e-08	up	up_SD_not_in_WD
ENSMUSG00000044548	Dact1	42	-1.62915	0.323279	1.03988e-10	1.71744e-08	down	down_SD_in_WD
ENSMUSG00000079457	Gm7609	42	1.46715	2.76475	1.94829e-10	3.15528e-08	up	up_SD_in_WD
ENSMUSG00000031645	F11	42	-1.20851	0.432715	2.02357e-10	3.24568e-08	down	down_SD_in_WD
ENSMUSG00000016028	Celsr1	42	2.15963	4.46799	2.05531e-10	3.25514e-08	up	up_SD_in_WD
ENSMUSG00000020593	Lpin1	42	-2.9287	0.131333	2.06849e-10	3.25514e-08	down	down_SD_in_WD
ENSMUSG00000025981	Coq10b	42	-1.74867	0.297576	2.51882e-10	3.92677e-08	down	down_SD_in_WD
ENSMUSG00000030609	Aen	42	0.954243	1.93756	2.7461e-10	4.24145e-08	up	up_SD_not_in_WD
ENSMUSG00000017754	Pltp	42	1.46189	2.75469	3.64679e-10	5.5302e-08	up	up_SD_in_WD
ENSMUSG00000060639	Hist1h4i	42	1.39885	2.63691	4.00604e-10	6.02025e-08	up	up_SD_in_WD
ENSMUSG00000050069	Grem2	42	-3.04192	0.12142	4.46577e-10	6.65121e-08	down	down_SD_not_in_WD
ENSMUSG00000020782	Llgl2	42	0.948171	1.92942	5.00601e-10	7.38984e-08	up	up_SD_not_in_WD
ENSMUSG00000068877	Selenbp2	42	-3.45986	0.090882	5.31888e-10	7.78282e-08	down	down_SD_in_WD
ENSMUSG00000026028	Trak2	42	-0.696491	0.617071	5.57378e-10	8.08489e-08	down	down_SD_not_in_WD
ENSMUSG00000016520	Lnx2	42	0.872258	1.83053	6.48651e-10	9.26673e-08	up	up_SD_not_in_WD
ENSMUSG00000045775	Slc16a5	42	2.66607	6.34698	6.49966e-10	9.26673e-08	up	up_SD_in_WD
ENSMUSG00000037111	Setd7	42	-1.30506	0.404705	7.3168e-10	1.03434e-07	down	down_SD_not_in_WD
ENSMUSG00000082039	Gm15653	42	3.28868	9.77221	7.39744e-10	1.03695e-07	up	up_SD_not_in_WD
ENSMUSG00000090264	Eif4ebp3	42	-3.11956	0.115058	7.7272e-10	1.06527e-07	down	down_SD_in_WD
ENSMUSG00000002068	Ccne1	42	-2.0049	0.249152	1.00612e-09	1.37566e-07	down	down_SD_not_in_WD
ENSMUSG00000035413	Tmem98	42	0.911597	1.88113	1.03213e-09	1.38951e-07	up	up_SD_in_WD
ENSMUSG00000040323	Gm15429	42	-20.6978	5.87932e-07	1.03291e-09	1.38951e-07	down	down_SD_not_in_WD
ENSMUSG00000003378	Grik5	42	1.32122	2.49878	1.09608e-09	1.46269e-07	up	up_SD_not_in_WD
ENSMUSG00000031441	Atp11a	42	1.45799	2.74725	1.24297e-09	1.64556e-07	up	up_SD_in_WD
ENSMUSG00000031303	Map3k15	42	1.73547	3.32989	1.36772e-09	1.79646e-07	up	up_SD_in_WD
ENSMUSG00000008305	Tle1	42	-0.770582	0.586181	1.47468e-09	1.92181e-07	down	down_SD_in_WD
ENSMUSG00000030519	Apba2	42	3.48722	11.2139	1.56987e-09	2.03e-07	up	up_SD_in_WD
ENSMUSG00000032080	Apoa4	42	1.9345	3.82245	1.64025e-09	2.10469e-07	up	up_SD_in_WD
ENSMUSG00000025375	Aatk	42	2.14092	4.41042	1.76251e-09	2.22731e-07	up	up_SD_not_in_WD
ENSMUSG00000078612	Fyb2	42	0.980851	1.97363	1.75613e-09	2.22731e-07	up	up_SD_in_WD
ENSMUSG00000031024	St5	42	1.43923	2.71177	1.9625e-09	2.46139e-07	up	up_SD_in_WD
ENSMUSG00000055675	Kbtbd11	42	2.61166	6.11205	2.06123e-09	2.54692e-07	up	up_SD_in_WD
ENSMUSG00000058672	Tubb2a	42	2.2659	4.80953	2.05632e-09	2.54692e-07	up	up_SD_in_WD
ENSMUSG00000009566	Fpgs	42	0.754841	1.68745	2.66014e-09	3.26278e-07	up	up_SD_not_in_WD
ENSMUSG00000041773	Enc1	42	1.46428	2.75927	2.71507e-09	3.30585e-07	up	up_SD_in_WD
ENSMUSG00000052102	Gnpda1	42	1.02762	2.03865	2.75467e-09	3.32975e-07	up	up_SD_not_in_WD
ENSMUSG00000044122	Proca1	42	1.45851	2.74824	2.88862e-09	3.46655e-07	up	up_SD_in_WD
ENSMUSG00000062825	Actg1	42	0.951156	1.93342	3.04246e-09	3.62509e-07	up	up_SD_in_WD
ENSMUSG00000111469	CAAA01144662.1	42	2.28586	4.87654	3.38524e-09	3.97671e-07	up	up_SD_in_WD
ENSMUSG00000045576	St7l	42	-0.846685	0.556061	3.48513e-09	4.06541e-07	down	down_SD_not_in_WD
ENSMUSG00000031844	Hsd17b2	42	-0.826179	0.564021	3.63411e-09	4.20976e-07	down	down_SD_in_WD
ENSMUSG00000069520	Tmem19	42	0.598856	1.51452	3.97932e-09	4.57786e-07	up	up_SD_not_in_WD
ENSMUSG00000034723	Tmx4	42	-0.988813	0.503892	4.1305e-09	4.71924e-07	down	down_SD_in_WD
ENSMUSG00000038135	Crygn	42	1.41257	2.66211	4.38005e-09	4.97031e-07	up	up_SD_in_WD
ENSMUSG00000045087	S1pr5	42	1.3991	2.63738	5.08499e-09	5.73127e-07	up	up_SD_not_in_WD
ENSMUSG00000043753	Dmrta1	42	3.00389	8.0216	5.16594e-09	5.78343e-07	up	up_SD_in_WD
ENSMUSG00000029552	Tes	42	-2.32361	0.199766	5.40509e-09	6.01083e-07	down	down_SD_not_in_WD
ENSMUSG00000054723	Vmac	42	0.653864	1.57338	6.34952e-09	7.01433e-07	up	up_SD_not_in_WD
ENSMUSG00000030278	Cidec	42	3.05837	8.33032	6.52e-09	7.15527e-07	up	up_SD_in_WD
ENSMUSG00000060519	Tor3a	42	1.16023	2.23493	6.89872e-09	7.52141e-07	up	up_SD_in_WD
ENSMUSG00000030483	Cyp2b10	42	3.5163	11.4423	7.33901e-09	7.8982e-07	up	up_SD_not_in_WD
ENSMUSG00000033715	Akr1c14	42	-0.972069	0.509775	7.30712e-09	7.8982e-07	down	down_SD_in_WD
ENSMUSG00000002550	Uck1	42	0.830822	1.7787	7.71762e-09	8.20883e-07	up	up_SD_not_in_WD
ENSMUSG00000025726	Slc28a1	42	2.2156	4.64474	7.74451e-09	8.20883e-07	up	up_SD_not_in_WD
ENSMUSG00000089876	Tmem102	42	0.663006	1.58338	7.77529e-09	8.20883e-07	up	up_SD_in_WD
ENSMUSG00000033762	Recql4	42	1.00776	2.01078	7.83808e-09	8.22308e-07	up	up_SD_not_in_WD
ENSMUSG00000035342	Lzts2	42	1.171	2.25168	7.98216e-09	8.3219e-07	up	up_SD_in_WD
ENSMUSG00000049044	Rapgef4	42	-1.22234	0.428588	8.12259e-09	8.41571e-07	down	down_SD_in_WD
ENSMUSG00000022074	Tnfrsf10b	42	1.93583	3.82597	8.25042e-09	8.49538e-07	up	up_SD_in_WD
ENSMUSG00000047368	Abhd17b	42	-1.13487	0.455377	8.4206e-09	8.61743e-07	down	down_SD_in_WD
ENSMUSG00000070565	Rasal2	42	-1.6418	0.320456	8.59647e-09	8.74376e-07	down	down_SD_in_WD
ENSMUSG00000050097	Ces2b	42	-3.68677	0.0776556	8.73906e-09	8.83492e-07	down	down_SD_in_WD
ENSMUSG00000055116	Arntl	42	2.50866	5.69091	8.79806e-09	8.84099e-07	up	up_SD_in_WD
ENSMUSG00000026435	Slc45a3	42	1.10649	2.15321	8.87938e-09	8.86928e-07	up	up_SD_in_WD
ENSMUSG00000046160	Olig1	42	1.63753	3.11133	9.25464e-09	9.18909e-07	up	up_SD_in_WD
ENSMUSG00000054863	Tafa5	42	1.62163	3.07723	1.0021e-08	9.89117e-07	up	up_SD_in_WD
ENSMUSG00000044071	Tafa2	42	3.76539	13.5986	1.02437e-08	1.00515e-06	up	up_SD_not_in_WD
ENSMUSG00000062590	Armc9	42	0.986858	1.98186	1.04392e-08	1.01834e-06	up	up_SD_in_WD
ENSMUSG00000022425	Enpp2	42	-0.873445	0.545842	1.08296e-08	1.05028e-06	down	down_SD_in_WD
ENSMUSG00000078945	Naip2	42	0.918354	1.88996	1.10907e-08	1.06939e-06	up	up_SD_in_WD
ENSMUSG00000057228	Aadat	42	-0.881865	0.542665	1.1837e-08	1.1283e-06	down	down_SD_in_WD
ENSMUSG00000061815	Rufy4	42	2.67853	6.40203	1.17912e-08	1.1283e-06	up	up_SD_in_WD
ENSMUSG00000032279	Idh3a	42	-0.672315	0.627499	1.21709e-08	1.15354e-06	down	down_SD_not_in_WD
ENSMUSG00000063683	Glyat	42	-0.653234	0.635854	1.36754e-08	1.28881e-06	down	down_SD_in_WD
ENSMUSG00000021208	Ifi27l2b	42	1.69546	3.2388	1.38133e-08	1.29449e-06	up	up_SD_in_WD
ENSMUSG00000026853	Crat	42	1.14224	2.20724	1.41313e-08	1.3169e-06	up	up_SD_in_WD
ENSMUSG00000026922	Agpat2	42	0.713753	1.64007	1.4306e-08	1.31845e-06	up	up_SD_in_WD
ENSMUSG00000040396	Abhd13	42	-0.754801	0.592628	1.43048e-08	1.31845e-06	down	down_SD_not_in_WD
ENSMUSG00000072941	Sod3	42	0.612714	1.52913	1.56528e-08	1.43464e-06	up	up_SD_in_WD
ENSMUSG00000031271	Serpina7	42	1.63466	3.10514	1.58907e-08	1.44848e-06	up	up_SD_in_WD
ENSMUSG00000095351	Igkv3-2	42	9.0451	528.259	1.62688e-08	1.47442e-06	up	up_SD_in_WD
ENSMUSG00000005907	Pex1	42	0.766263	1.70086	1.68479e-08	1.51097e-06	up	up_SD_not_in_WD
ENSMUSG00000006218	Fam131c	42	1.13811	2.20092	1.80285e-08	1.59964e-06	up	up_SD_in_WD
ENSMUSG00000052302	Tbc1d30	42	-1.78936	0.289301	1.79956e-08	1.59964e-06	down	down_SD_not_in_WD
ENSMUSG00000096802	Gm15433	42	3.80061	13.9347	1.8179e-08	1.60446e-06	up	up_SD_in_WD
ENSMUSG00000038884	A230050P20Rik	42	1.23986	2.36175	1.89173e-08	1.65215e-06	up	up_SD_in_WD
ENSMUSG00000034457	Eda2r	42	2.47396	5.55566	2.04227e-08	1.77432e-06	up	up_SD_in_WD
ENSMUSG00000020926	Adam11	42	1.54027	2.90848	2.12504e-08	1.82863e-06	up	up_SD_in_WD
ENSMUSG00000042487	Leo1	42	0.696933	1.62106	2.12669e-08	1.82863e-06	up	up_SD_not_in_WD
ENSMUSG00000021747	4930452B06Rik	42	-2.91522	0.132566	2.45757e-08	2.1023e-06	down	down_SD_not_in_WD
ENSMUSG00000059248	Sept9	42	0.747561	1.67895	3.07601e-08	2.61791e-06	up	up_SD_in_WD
ENSMUSG00000022817	Itgb5	42	0.664421	1.58493	3.21222e-08	2.71995e-06	up	up_SD_in_WD
ENSMUSG00000040660	Cyp2b9	42	5.74702	53.7065	3.26548e-08	2.75108e-06	up	up_SD_in_WD
ENSMUSG00000022946	Dop1b	42	1.08653	2.12362	3.44848e-08	2.89066e-06	up	up_SD_not_in_WD
ENSMUSG00000056671	Prelid2	42	2.22766	4.68374	3.88098e-08	3.23693e-06	up	up_SD_in_WD
ENSMUSG00000015843	Rxrg	42	0.913808	1.88401	4.28725e-08	3.55799e-06	up	up_SD_in_WD
ENSMUSG00000000555	Itga5	42	0.754336	1.68685	4.40189e-08	3.63504e-06	up	up_SD_in_WD
ENSMUSG00000072623	Zfp9	42	-2.03516	0.243981	4.47627e-08	3.67826e-06	down	down_SD_in_WD
ENSMUSG00000029672	Fam3c	42	-0.622618	0.649491	4.68441e-08	3.81174e-06	down	down_SD_not_in_WD
ENSMUSG00000000120	Ngfr	42	0.997003	1.99585	4.8168e-08	3.90044e-06	up	up_SD_in_WD
ENSMUSG00000031274	Col4a5	42	-1.97697	0.254023	4.89549e-08	3.94501e-06	down	down_SD_not_in_WD
ENSMUSG00000028715	Cyp4a14	42	4.69033	25.8185	5.44895e-08	4.3322e-06	up	up_SD_in_WD
ENSMUSG00000030304	Ergic2	42	-0.772789	0.585285	5.45388e-08	4.3322e-06	down	down_SD_in_WD
ENSMUSG00000017723	Wfdc2	42	1.44809	2.72847	5.74956e-08	4.52399e-06	up	up_SD_in_WD
ENSMUSG00000022149	C9	42	-0.84204	0.557854	5.82026e-08	4.55541e-06	down	down_SD_not_in_WD
ENSMUSG00000064225	Paqr9	42	0.923783	1.89708	6.04966e-08	4.67196e-06	up	up_SD_in_WD
ENSMUSG00000048330	Ric3	42	1.84579	3.5945	6.11643e-08	4.70176e-06	up	up_SD_not_in_WD
ENSMUSG00000028072	Ntrk1	42	2.78294	6.88254	6.35279e-08	4.86105e-06	up	up_SD_not_in_WD
ENSMUSG00000001053	N4bp3	42	0.993903	1.99157	6.41774e-08	4.8661e-06	up	up_SD_in_WD
ENSMUSG00000047216	Cdh19	42	3.98056	15.7858	6.41175e-08	4.8661e-06	up	up_SD_in_WD
ENSMUSG00000029663	Gngt1	42	2.09715	4.27864	6.57838e-08	4.96533e-06	up	up_SD_not_in_WD
ENSMUSG00000053702	Nebl	42	2.67211	6.37362	6.6149e-08	4.97041e-06	up	up_SD_not_in_WD
ENSMUSG00000068747	Sort1	42	-1.03679	0.487412	7.1689e-08	5.33859e-06	down	down_SD_in_WD
ENSMUSG00000043518	Rai2	42	0.921871	1.89457	7.52715e-08	5.57027e-06	up	up_SD_in_WD
ENSMUSG00000049940	Pgrmc2	42	0.651877	1.57121	7.54679e-08	5.57027e-06	up	up_SD_not_in_WD
ENSMUSG00000015839	Nfe2l2	42	0.814718	1.75895	7.93242e-08	5.80354e-06	up	up_SD_in_WD
ENSMUSG00000043068	Fam89a	42	1.26061	2.39597	8.14215e-08	5.93097e-06	up	up_SD_in_WD
ENSMUSG00000027533	Fabp5	42	-2.74071	0.149611	8.58818e-08	6.17497e-06	down	down_SD_not_in_WD
ENSMUSG00000031889	D230025D16Rik	42	-0.953075	0.516531	8.58096e-08	6.17497e-06	down	down_SD_in_WD
ENSMUSG00000023169	Slc38a1	42	1.22485	2.33731	8.72648e-08	6.19432e-06	up	up_SD_in_WD
ENSMUSG00000031333	Abcb7	42	-0.673778	0.626863	8.6851e-08	6.19432e-06	down	down_SD_in_WD
ENSMUSG00000036968	Cnpy4	42	0.70776	1.63327	9.47909e-08	6.70003e-06	up	up_SD_in_WD
ENSMUSG00000042041	2010003K11Rik	42	1.47315	2.77628	9.55599e-08	6.72589e-06	up	up_SD_in_WD
ENSMUSG00000076514	Igkv17-121	42	5.58797	48.1002	1.07034e-07	7.47043e-06	up	up_SD_in_WD
ENSMUSG00000057236	Rbbp4	42	-0.681058	0.623708	1.07535e-07	7.47412e-06	down	down_SD_in_WD
ENSMUSG00000034450	Gulo	42	-0.621759	0.649878	1.08704e-07	7.52401e-06	down	down_SD_not_in_WD
ENSMUSG00000030107	Usp18	42	-1.31213	0.402725	1.14595e-07	7.89903e-06	down	down_SD_not_in_WD
ENSMUSG00000025907	Rb1cc1	42	-0.810067	0.570356	1.15593e-07	7.935e-06	down	down_SD_in_WD
ENSMUSG00000044349	Snhg11	42	2.01015	4.02823	1.16667e-07	7.97592e-06	up	up_SD_not_in_WD
ENSMUSG00000028755	Cda	42	1.40624	2.65046	1.18811e-07	8.08935e-06	up	up_SD_in_WD
ENSMUSG00000064127	Med14	42	-0.785566	0.580125	1.27768e-07	8.66382e-06	down	down_SD_not_in_WD
ENSMUSG00000026425	Srgap2	42	0.79163	1.73103	1.28809e-07	8.69907e-06	up	up_SD_in_WD
ENSMUSG00000110353	Gm33543	42	-1.84465	0.278423	1.29826e-07	8.73235e-06	down	down_SD_not_in_WD
ENSMUSG00000022791	Tnk2	42	0.809177	1.75221	1.30479e-07	8.73264e-06	up	up_SD_in_WD
ENSMUSG00000068037	Mas1	42	3.11115	8.64074	1.30877e-07	8.73264e-06	up	up_SD_in_WD
ENSMUSG00000000440	Pparg	42	1.20947	2.31252	1.32433e-07	8.77425e-06	up	up_SD_in_WD
ENSMUSG00000037820	Tgm2	42	0.708873	1.63453	1.32553e-07	8.77425e-06	up	up_SD_in_WD
ENSMUSG00000070407	Hs3st3b1	42	-0.649068	0.637692	1.35951e-07	8.92834e-06	down	down_SD_not_in_WD
ENSMUSG00000026923	Notch1	42	1.14635	2.21353	1.39538e-07	9.12797e-06	up	up_SD_in_WD
ENSMUSG00000021127	Zfp36l1	42	1.05597	2.07911	1.45825e-07	9.43357e-06	up	up_SD_in_WD
ENSMUSG00000029050	Ski	42	0.668193	1.58908	1.45906e-07	9.43357e-06	up	up_SD_in_WD
ENSMUSG00000038539	Atf5	42	0.930085	1.90539	1.49305e-07	9.61607e-06	up	up_SD_in_WD
ENSMUSG00000068876	Cgn	42	0.781928	1.71943	1.53074e-07	9.82091e-06	up	up_SD_not_in_WD
ENSMUSG00000028063	Lmna	42	0.686789	1.6097	1.62134e-07	1.03623e-05	up	up_SD_in_WD
ENSMUSG00000048878	Hexim1	42	0.694068	1.61784	1.63513e-07	1.04106e-05	up	up_SD_not_in_WD
ENSMUSG00000033147	Slc22a15	42	0.897985	1.86346	1.67552e-07	1.05869e-05	up	up_SD_not_in_WD
ENSMUSG00000079334	Naa80	42	0.694347	1.61815	1.69355e-07	1.06604e-05	up	up_SD_not_in_WD
ENSMUSG00000079508	Apoo	42	-0.633717	0.644514	1.73882e-07	1.09042e-05	down	down_SD_in_WD
ENSMUSG00000026475	Rgs16	42	-3.21707	0.107539	1.7465e-07	1.09114e-05	down	down_SD_not_in_WD
ENSMUSG00000058620	Adra2b	42	0.834556	1.78331	1.95004e-07	1.21152e-05	up	up_SD_in_WD
ENSMUSG00000074277	Phldb3	42	0.795985	1.73626	1.95371e-07	1.21152e-05	up	up_SD_in_WD
ENSMUSG00000041075	Fzd7	42	0.740767	1.67106	1.96192e-07	1.2121e-05	up	up_SD_in_WD
ENSMUSG00000060803	Gstp1	42	-1.35523	0.390872	2.03911e-07	1.25514e-05	down	down_SD_in_WD
ENSMUSG00000025780	Itih5	42	-1.39695	0.379732	2.35677e-07	1.44005e-05	down	down_SD_not_in_WD
ENSMUSG00000030731	Syt3	42	0.915606	1.88636	2.41567e-07	1.47065e-05	up	up_SD_not_in_WD
ENSMUSG00000022181	C6	42	-1.13015	0.456868	2.47396e-07	1.49522e-05	down	down_SD_not_in_WD
ENSMUSG00000063568	Jazf1	42	-2.38305	0.191703	2.48808e-07	1.49833e-05	down	down_SD_in_WD
ENSMUSG00000036744	Olfr701	42	5.33932	40.4853	2.5246e-07	1.51485e-05	up	up_SD_in_WD
ENSMUSG00000039395	Mreg	42	0.798677	1.73951	2.54861e-07	1.52378e-05	up	up_SD_not_in_WD
ENSMUSG00000053219	Raet1e	42	2.01358	4.03783	2.60588e-07	1.55245e-05	up	up_SD_not_in_WD
ENSMUSG00000027261	Hao1	42	-0.669901	0.62855	2.64101e-07	1.56778e-05	down	down_SD_in_WD
ENSMUSG00000022831	Hcls1	42	0.975403	1.96619	2.65592e-07	1.57104e-05	up	up_SD_in_WD
ENSMUSG00000024544	Ldlrad4	42	-0.885543	0.541284	3.12116e-07	1.82681e-05	down	down_SD_in_WD
ENSMUSG00000041763	Tpp2	42	-0.65351	0.635732	3.16605e-07	1.8466e-05	down	down_SD_not_in_WD
ENSMUSG00000037953	A4gnt	42	4.5574	23.5458	3.18227e-07	1.8496e-05	up	up_SD_in_WD
ENSMUSG00000044991	Shld1	42	-0.875777	0.54496	3.20628e-07	1.85708e-05	down	down_SD_in_WD
ENSMUSG00000022682	Rrn3	42	-0.888349	0.540232	3.2633e-07	1.88357e-05	down	down_SD_in_WD
ENSMUSG00000026860	Sh3glb2	42	0.607317	1.52342	3.32025e-07	1.90983e-05	up	up_SD_not_in_WD
ENSMUSG00000026072	Il1r1	42	-1.3892	0.381776	3.34623e-07	1.91816e-05	down	down_SD_not_in_WD
ENSMUSG00000024769	Cdc42bpg	42	0.627715	1.54512	3.54269e-07	2.02382e-05	up	up_SD_not_in_WD
ENSMUSG00000052563	D930048N14Rik	42	1.86282	3.63717	3.64495e-07	2.06808e-05	up	up_SD_in_WD
ENSMUSG00000002058	Unc119	42	0.94218	1.92143	3.70287e-07	2.09381e-05	up	up_SD_in_WD
ENSMUSG00000021701	Plk2	42	1.15092	2.22055	3.75442e-07	2.11579e-05	up	up_SD_in_WD
ENSMUSG00000022620	Arsa	42	0.670895	1.59206	3.89756e-07	2.18172e-05	up	up_SD_not_in_WD
ENSMUSG00000078597	Cyp4a12b	42	-1.9742	0.254511	3.99424e-07	2.22093e-05	down	down_SD_not_in_WD
ENSMUSG00000022863	Btg3	42	-1.88831	0.270123	4.01838e-07	2.22693e-05	down	down_SD_not_in_WD
ENSMUSG00000024371	C2	42	-0.631135	0.645668	4.14436e-07	2.27408e-05	down	down_SD_in_WD
ENSMUSG00000024812	Tjp2	42	0.650671	1.5699	4.13549e-07	2.27408e-05	up	up_SD_in_WD
ENSMUSG00000031605	Klhl2	42	-0.623645	0.649029	4.1802e-07	2.27875e-05	down	down_SD_in_WD
ENSMUSG00000054612	Mgmt	42	0.826186	1.77299	4.34653e-07	2.35404e-05	up	up_SD_not_in_WD
ENSMUSG00000061906	Ugt2b38	42	-0.964994	0.512281	4.33486e-07	2.35404e-05	down	down_SD_in_WD
ENSMUSG00000066000	Zfp979	42	2.76569	6.80073	4.42978e-07	2.39136e-05	up	up_SD_in_WD
ENSMUSG00000030257	Srgap3	42	1.33198	2.51747	4.48062e-07	2.40702e-05	up	up_SD_not_in_WD
ENSMUSG00000036057	Ptpn23	42	0.857147	1.81145	4.48764e-07	2.40702e-05	up	up_SD_in_WD
ENSMUSG00000058056	Palld	42	0.705572	1.63079	4.5304e-07	2.42217e-05	up	up_SD_in_WD
ENSMUSG00000032253	Phip	42	-0.888874	0.540036	4.77042e-07	2.54234e-05	down	down_SD_not_in_WD
ENSMUSG00000021134	Srsf5	42	0.767037	1.70177	4.86815e-07	2.5698e-05	up	up_SD_not_in_WD
ENSMUSG00000044231	Nhlrc1	42	1.12928	2.18749	4.86179e-07	2.5698e-05	up	up_SD_not_in_WD
ENSMUSG00000090175	Ugt1a9	42	-1.64029	0.320791	5.10034e-07	2.68387e-05	down	down_SD_in_WD
ENSMUSG00000096715	Igkv3-4	42	5.92617	60.8072	5.22901e-07	2.74293e-05	up	up_SD_in_WD
ENSMUSG00000024300	Myo1f	42	1.2387	2.35986	5.27365e-07	2.75767e-05	up	up_SD_in_WD
ENSMUSG00000073497	AA792892	42	4.34231	20.2846	5.65329e-07	2.94695e-05	up	up_SD_in_WD
ENSMUSG00000057637	Prdm2	42	-0.832158	0.561688	5.75675e-07	2.99154e-05	down	down_SD_in_WD
ENSMUSG00000028037	Ifi44	42	-1.61437	0.326607	6.14768e-07	3.17491e-05	down	down_SD_not_in_WD
ENSMUSG00000037343	Taf2	42	-0.801252	0.573851	6.19758e-07	3.1908e-05	down	down_SD_in_WD
ENSMUSG00000036078	Sigmar1	42	0.660922	1.58109	6.22394e-07	3.19451e-05	up	up_SD_not_in_WD
ENSMUSG00000062980	Cped1	42	-0.799758	0.574445	6.27745e-07	3.21209e-05	down	down_SD_not_in_WD
ENSMUSG00000005413	Hmox1	42	0.947641	1.92872	6.35981e-07	3.24428e-05	up	up_SD_in_WD
ENSMUSG00000028133	Rwdd3	42	0.84863	1.80079	6.41383e-07	3.26186e-05	up	up_SD_not_in_WD
ENSMUSG00000046761	Fam83h	42	0.59257	1.50793	6.61426e-07	3.34341e-05	up	up_SD_in_WD
ENSMUSG00000020538	Srebf1	42	1.23296	2.35049	6.65357e-07	3.35312e-05	up	up_SD_in_WD
ENSMUSG00000035133	Arhgap5	42	-0.865699	0.548781	6.73518e-07	3.37386e-05	down	down_SD_in_WD
ENSMUSG00000038582	Pptc7	42	-0.921879	0.527821	6.73512e-07	3.37386e-05	down	down_SD_in_WD
ENSMUSG00000026696	Vamp4	42	-0.606021	0.657006	7.04218e-07	3.51708e-05	down	down_SD_not_in_WD
ENSMUSG00000059325	Hopx	42	-1.01806	0.493779	7.2693e-07	3.6089e-05	down	down_SD_in_WD
ENSMUSG00000035172	Plekhh3	42	0.804321	1.74632	7.53928e-07	3.72079e-05	up	up_SD_in_WD
ENSMUSG00000032328	Tmem30a	42	-0.741703	0.598033	7.58044e-07	3.73007e-05	down	down_SD_in_WD
ENSMUSG00000028551	Cdkn2c	42	-1.30692	0.404182	7.83862e-07	3.84576e-05	down	down_SD_not_in_WD
ENSMUSG00000023018	Smarcd1	42	0.875803	1.83503	8.15144e-07	3.97585e-05	up	up_SD_in_WD
ENSMUSG00000032307	Ube2q2	42	-0.609187	0.655566	8.2679e-07	4.00921e-05	down	down_SD_in_WD
ENSMUSG00000031480	Thsd1	42	0.813634	1.75763	8.43939e-07	4.0805e-05	up	up_SD_not_in_WD
ENSMUSG00000021210	Akr1c6	42	-0.831158	0.562078	8.89595e-07	4.28391e-05	down	down_SD_in_WD
ENSMUSG00000025512	Chid1	42	-0.659215	0.633223	9.12527e-07	4.36157e-05	down	down_SD_not_in_WD
ENSMUSG00000025792	Slc25a10	42	0.819426	1.7647	9.16933e-07	4.3701e-05	up	up_SD_not_in_WD
ENSMUSG00000028860	Sytl1	42	0.998376	1.99775	9.23513e-07	4.37709e-05	up	up_SD_not_in_WD
ENSMUSG00000032280	Tle3	42	0.773239	1.7091	9.23647e-07	4.37709e-05	up	up_SD_in_WD
ENSMUSG00000044916	1700029I15Rik	42	1.50713	2.84245	9.43207e-07	4.45712e-05	up	up_SD_not_in_WD
ENSMUSG00000032782	Cntrob	42	1.03405	2.04776	9.54312e-07	4.49686e-05	up	up_SD_not_in_WD
ENSMUSG00000026494	Kif26b	42	-1.63344	0.322319	9.58485e-07	4.5038e-05	down	down_SD_not_in_WD
ENSMUSG00000048782	Insc	42	0.958107	1.94276	1.12869e-06	5.24446e-05	up	up_SD_in_WD
ENSMUSG00000000957	Mmp14	42	0.8053	1.74751	1.14217e-06	5.25147e-05	up	up_SD_in_WD
ENSMUSG00000022194	Pabpn1	42	0.593243	1.50863	1.14529e-06	5.25147e-05	up	up_SD_not_in_WD
ENSMUSG00000029408	Abcb9	42	0.786327	1.72468	1.15026e-06	5.25147e-05	up	up_SD_in_WD
ENSMUSG00000031885	Cbfb	42	-0.82931	0.562798	1.15223e-06	5.25147e-05	down	down_SD_not_in_WD
ENSMUSG00000040891	Foxa3	42	-1.06604	0.477628	1.13593e-06	5.25147e-05	down	down_SD_in_WD
ENSMUSG00000095041	AC149090.1	42	1.23876	2.35996	1.23167e-06	5.5982e-05	up	up_SD_not_in_WD
ENSMUSG00000038257	Glra3	42	4.17152	18.0199	1.24869e-06	5.66016e-05	up	up_SD_not_in_WD
ENSMUSG00000002289	Angptl4	42	-1.34472	0.393729	1.40088e-06	6.29868e-05	down	down_SD_in_WD
ENSMUSG00000004043	Stat5a	42	0.826032	1.7728	1.46884e-06	6.56883e-05	up	up_SD_in_WD
ENSMUSG00000026708	Cenpl	42	-0.687452	0.62095	1.49041e-06	6.64745e-05	down	down_SD_not_in_WD
ENSMUSG00000030805	Stx4a	42	0.599362	1.51505	1.51396e-06	6.73448e-05	up	up_SD_not_in_WD
ENSMUSG00000039323	Igfbp2	42	-1.11126	0.462889	1.54401e-06	6.84318e-05	down	down_SD_in_WD
ENSMUSG00000024039	Cbs	42	0.659702	1.57976	1.57084e-06	6.93206e-05	up	up_SD_not_in_WD
ENSMUSG00000037926	Ssh2	42	-0.779587	0.582533	1.57908e-06	6.95005e-05	down	down_SD_not_in_WD
ENSMUSG00000038594	Cep85l	42	-1.09668	0.467591	1.62935e-06	7.15242e-05	down	down_SD_in_WD
ENSMUSG00000028467	Gba2	42	-0.659926	0.632911	1.64214e-06	7.18966e-05	down	down_SD_in_WD
ENSMUSG00000005802	Slc30a4	42	-0.830513	0.562329	1.81222e-06	7.85184e-05	down	down_SD_not_in_WD
ENSMUSG00000050945	Zfp438	42	0.83289	1.78125	1.85867e-06	8.03225e-05	up	up_SD_in_WD
ENSMUSG00000025612	Bach1	42	-0.993433	0.502281	1.90294e-06	8.20233e-05	down	down_SD_in_WD
ENSMUSG00000034761	Map4k5	42	-0.679794	0.624255	1.95826e-06	8.37584e-05	down	down_SD_in_WD
ENSMUSG00000026883	Dab2ip	42	0.738243	1.66814	1.96639e-06	8.38911e-05	up	up_SD_in_WD
ENSMUSG00000010122	Slc47a1	42	0.624918	1.54212	2.01085e-06	8.55687e-05	up	up_SD_not_in_WD
ENSMUSG00000029780	Nt5c3	42	-0.597254	0.661011	2.04358e-06	8.67404e-05	down	down_SD_not_in_WD
ENSMUSG00000052562	Slc22a30	42	-0.806652	0.571707	2.08438e-06	8.82477e-05	down	down_SD_in_WD
ENSMUSG00000024391	Apom	42	-1.00977	0.496625	2.10203e-06	8.87697e-05	down	down_SD_in_WD
ENSMUSG00000006800	Sulf2	42	1.0078	2.01084	2.29098e-06	9.55395e-05	up	up_SD_not_in_WD
ENSMUSG00000035836	Ugt2b1	42	-1.38234	0.383597	2.28981e-06	9.55395e-05	down	down_SD_in_WD
ENSMUSG00000048376	F2r	42	-0.674079	0.626732	2.30287e-06	9.57958e-05	down	down_SD_not_in_WD
ENSMUSG00000047669	Msl3l2	42	1.1529	2.2236	2.39616e-06	9.91819e-05	up	up_SD_in_WD
ENSMUSG00000091387	Gcnt4	42	-1.03362	0.488482	2.40738e-06	9.93997e-05	down	down_SD_in_WD
ENSMUSG00000027947	Il6ra	42	-1.52149	0.348327	2.4469e-06	0.000100782	down	down_SD_in_WD
ENSMUSG00000048186	Bend7	42	-0.625001	0.648419	2.49515e-06	0.000102014	down	down_SD_not_in_WD
ENSMUSG00000007613	Tgfbr1	42	-0.768371	0.58708	2.53856e-06	0.000103535	down	down_SD_not_in_WD
ENSMUSG00000057425	Ugt2b37	42	-2.17126	0.222017	2.57823e-06	0.000104896	down	down_SD_not_in_WD
ENSMUSG00000030659	Nucb2	42	-1.66153	0.316103	2.58546e-06	0.000104934	down	down_SD_not_in_WD
ENSMUSG00000037458	Azin1	42	-0.873524	0.545812	2.61295e-06	0.000105793	down	down_SD_in_WD
ENSMUSG00000073664	Nbeal1	42	-0.971808	0.509867	2.76854e-06	0.000111282	down	down_SD_not_in_WD
ENSMUSG00000037679	Inf2	42	0.673659	1.59511	2.84026e-06	0.00011389	up	up_SD_not_in_WD
ENSMUSG00000029580	Actb	42	0.599423	1.51511	2.84808e-06	0.00011393	up	up_SD_in_WD
ENSMUSG00000030105	Arl8b	42	-0.586528	0.665944	2.85946e-06	0.000114045	down	down_SD_not_in_WD
ENSMUSG00000061959	Ces1e	42	0.839883	1.7899	2.87057e-06	0.000114045	up	up_SD_not_in_WD
ENSMUSG00000062545	Tlr12	42	0.979633	1.97196	2.89809e-06	0.000114557	up	up_SD_in_WD
ENSMUSG00000091586	Cyp4f17	42	0.738334	1.66825	3.04315e-06	0.000119723	up	up_SD_in_WD
ENSMUSG00000043099	Hic1	42	1.06306	2.08936	3.07991e-06	0.000120885	up	up_SD_in_WD
ENSMUSG00000031278	Acsl4	42	-0.703375	0.614134	3.21384e-06	0.000125845	down	down_SD_not_in_WD
ENSMUSG00000060032	H2afj	42	1.20437	2.30436	3.23342e-06	0.00012602	up	up_SD_not_in_WD
ENSMUSG00000084309	Mup-ps20	42	-2.64276	0.160122	3.22985e-06	0.00012602	down	down_SD_in_WD
ENSMUSG00000032198	Dock6	42	1.01889	2.02636	3.26982e-06	0.000127142	up	up_SD_not_in_WD
ENSMUSG00000034645	Zyg11a	42	-1.46588	0.362016	3.51971e-06	0.000135908	down	down_SD_in_WD
ENSMUSG00000020176	Grb10	42	-1.34893	0.392583	3.56324e-06	0.000136955	down	down_SD_not_in_WD
ENSMUSG00000042246	Tmc7	42	-0.94048	0.52106	3.55892e-06	0.000136955	down	down_SD_in_WD
ENSMUSG00000095440	Fignl2	42	0.614097	1.5306	3.59321e-06	0.000137789	up	up_SD_in_WD
ENSMUSG00000063849	Ppcdc	42	0.62454	1.54172	3.65144e-06	0.000139382	up	up_SD_not_in_WD
ENSMUSG00000038241	Cep250	42	0.609356	1.52558	3.73878e-06	0.00014239	up	up_SD_not_in_WD
ENSMUSG00000028359	Orm3	42	2.15633	4.4578	3.84781e-06	0.000146208	up	up_SD_in_WD
ENSMUSG00000029270	Dipk1a	42	-0.700368	0.615415	4.01164e-06	0.000151399	down	down_SD_not_in_WD
ENSMUSG00000035498	Cdcp1	42	1.21771	2.32578	4.01083e-06	0.000151399	up	up_SD_in_WD
ENSMUSG00000048949	Gm6206	42	-20.4015	7.21976e-07	4.03346e-06	0.000151536	down	down_SD_in_WD
ENSMUSG00000096696	Zfp960	42	-1.26141	0.417135	4.03081e-06	0.000151536	down	down_SD_in_WD
ENSMUSG00000005442	Cic	42	0.808062	1.75086	4.10684e-06	0.000153482	up	up_SD_not_in_WD
ENSMUSG00000090290	Tarbp1	42	-0.975389	0.508603	4.16956e-06	0.000155251	down	down_SD_not_in_WD
ENSMUSG00000010651	Acaa1b	42	1.0957	2.13716	4.18056e-06	0.000155314	up	up_SD_not_in_WD
ENSMUSG00000025016	Tm9sf3	42	-0.619805	0.650759	4.19448e-06	0.000155485	down	down_SD_not_in_WD
ENSMUSG00000053279	Aldh1a1	42	0.808511	1.7514	4.22925e-06	0.000156426	up	up_SD_not_in_WD
ENSMUSG00000043372	Hexim2	42	0.981824	1.97496	4.31226e-06	0.000158442	up	up_SD_not_in_WD
ENSMUSG00000032812	Arap1	42	0.682486	1.6049	4.36236e-06	0.000159931	up	up_SD_not_in_WD
ENSMUSG00000038301	Snx10	42	-0.830043	0.562512	4.492e-06	0.000163781	down	down_SD_not_in_WD
ENSMUSG00000066406	Akap13	42	-0.853593	0.553405	4.49682e-06	0.000163781	down	down_SD_not_in_WD
ENSMUSG00000037573	Tob1	42	0.850712	1.80339	4.61327e-06	0.000167646	up	up_SD_not_in_WD
ENSMUSG00000042195	Slc35f2	42	2.02927	4.08198	4.62306e-06	0.000167646	up	up_SD_in_WD
ENSMUSG00000063229	Ldha	42	0.592629	1.50799	4.6376e-06	0.000167809	up	up_SD_in_WD
ENSMUSG00000082724	Gm14416	42	-2.75302	0.14834	4.70605e-06	0.00016972	down	down_SD_in_WD
ENSMUSG00000009145	Dqx1	42	0.901644	1.86819	4.80676e-06	0.000172805	up	up_SD_not_in_WD
ENSMUSG00000042622	Maff	42	-1.54549	0.342579	4.95044e-06	0.000177207	down	down_SD_not_in_WD
ENSMUSG00000004356	Utp20	42	1.04899	2.06908	4.9695e-06	0.000177508	up	up_SD_not_in_WD
ENSMUSG00000019122	Ccl9	42	-0.839463	0.558851	5.43106e-06	0.000192347	down	down_SD_in_WD
ENSMUSG00000045287	Rtn4rl1	42	0.836888	1.78619	5.45416e-06	0.000192756	up	up_SD_in_WD
ENSMUSG00000013150	Gfod2	42	0.978278	1.97011	5.51154e-06	0.000194372	up	up_SD_in_WD
ENSMUSG00000027835	Pdcd10	42	-0.72789	0.603786	5.55632e-06	0.000195538	down	down_SD_not_in_WD
ENSMUSG00000048481	Mypop	42	0.879144	1.83928	5.57708e-06	0.000195855	up	up_SD_not_in_WD
ENSMUSG00000010755	Cars	42	0.603941	1.51986	5.598e-06	0.000196177	up	up_SD_not_in_WD
ENSMUSG00000024589	Nedd4l	42	0.948778	1.93024	5.70359e-06	0.000199458	up	up_SD_in_WD
ENSMUSG00000003134	Tbc1d8	42	-0.755069	0.592518	5.73584e-06	0.000200166	down	down_SD_not_in_WD
ENSMUSG00000005873	Reep5	42	-0.983529	0.505741	5.84743e-06	0.000203635	down	down_SD_not_in_WD
ENSMUSG00000051412	Vamp7	42	-0.913265	0.530982	6.00379e-06	0.000208644	down	down_SD_in_WD
ENSMUSG00000026117	Zap70	42	1.1466	2.21392	6.04895e-06	0.000209777	up	up_SD_not_in_WD
ENSMUSG00000071076	Jund	42	0.765601	1.70008	6.11895e-06	0.000211326	up	up_SD_in_WD
ENSMUSG00000044313	Mab21l3	42	2.92608	7.60044	6.14331e-06	0.000211728	up	up_SD_in_WD
ENSMUSG00000020142	Slc1a4	42	1.32858	2.51155	6.52853e-06	0.000224015	up	up_SD_in_WD
ENSMUSG00000022847	Thpo	42	0.600955	1.51672	6.54008e-06	0.000224015	up	up_SD_not_in_WD
ENSMUSG00000078452	Raet1d	42	1.88873	3.7031	6.52957e-06	0.000224015	up	up_SD_not_in_WD
ENSMUSG00000047003	Zfp41	42	0.799385	1.74036	6.58008e-06	0.000224923	up	up_SD_in_WD
ENSMUSG00000014778	Fhod1	42	0.707345	1.6328	6.65783e-06	0.000227115	up	up_SD_in_WD
ENSMUSG00000058260	Serpina9	42	-2.78903	0.144683	6.67572e-06	0.000227261	down	down_SD_in_WD
ENSMUSG00000025014	Dntt	42	1.47745	2.78457	6.94261e-06	0.000235386	up	up_SD_not_in_WD
ENSMUSG00000039981	Zc3h12d	42	1.05975	2.08457	7.09017e-06	0.000239415	up	up_SD_in_WD
ENSMUSG00000001542	Ell2	42	-0.826641	0.56384	7.16214e-06	0.000241357	down	down_SD_in_WD
ENSMUSG00000023232	Serinc2	42	0.913791	1.88399	7.36828e-06	0.000246808	up	up_SD_in_WD
ENSMUSG00000026102	Inpp1	42	-0.779937	0.582392	7.36046e-06	0.000246808	down	down_SD_not_in_WD
ENSMUSG00000015711	Prune1	42	0.607279	1.52338	7.68862e-06	0.000256157	up	up_SD_in_WD
ENSMUSG00000030762	Aqp8	42	1.30674	2.47382	7.69842e-06	0.000256157	up	up_SD_in_WD
ENSMUSG00000032333	Stoml1	42	0.787386	1.72594	7.71766e-06	0.000256157	up	up_SD_in_WD
ENSMUSG00000056476	Med12l	42	-1.65673	0.317157	7.72416e-06	0.000256157	down	down_SD_in_WD
ENSMUSG00000020580	Rock2	42	-0.625118	0.648367	8.06232e-06	0.000265786	down	down_SD_not_in_WD
ENSMUSG00000054823	Nsd3	42	-0.752096	0.59374	8.04671e-06	0.000265786	down	down_SD_in_WD
ENSMUSG00000092471	Cyp21a2-ps	42	1.84864	3.60161	8.1233e-06	0.000267268	up	up_SD_in_WD
ENSMUSG00000000708	Kat2b	42	-0.628643	0.646784	8.21638e-06	0.000269798	down	down_SD_in_WD
ENSMUSG00000026107	Nabp1	42	-0.87033	0.547022	8.30367e-06	0.000272129	down	down_SD_in_WD
ENSMUSG00000021922	Itih4	42	1.16764	2.24644	8.5502e-06	0.000278023	up	up_SD_in_WD
ENSMUSG00000056708	Ier5	42	0.984275	1.97832	8.73408e-06	0.000283204	up	up_SD_in_WD
ENSMUSG00000038403	Hjv	42	0.596894	1.51246	9.36527e-06	0.00029985	up	up_SD_in_WD
ENSMUSG00000027670	Ocstamp	42	1.28358	2.43443	9.4818e-06	0.000303	up	up_SD_in_WD
ENSMUSG00000033898	Cfhr2	42	-0.796797	0.575626	9.67147e-06	0.000307881	down	down_SD_in_WD
ENSMUSG00000070332	Trim80	42	2.11783	4.34039	9.86182e-06	0.000311562	up	up_SD_not_in_WD
ENSMUSG00000041354	Rgl2	42	0.781539	1.71896	9.96243e-06	0.000314146	up	up_SD_in_WD
ENSMUSG00000055805	Fmnl1	42	1.40844	2.65451	1.01459e-05	0.000319328	up	up_SD_in_WD
ENSMUSG00000020000	Moxd1	42	-6.59966	0.0103111	1.0265e-05	0.000322467	down	down_SD_not_in_WD
ENSMUSG00000025582	Nptx1	42	2.70272	6.5103	1.0321e-05	0.000323617	up	up_SD_in_WD
ENSMUSG00000039092	Sptlc3	42	5.33859	40.4645	1.05356e-05	0.000329727	up	up_SD_in_WD
ENSMUSG00000024937	Ehbp1l1	42	0.797257	1.73779	1.06306e-05	0.000331457	up	up_SD_in_WD
ENSMUSG00000086316	Nbdy	42	-1.30128	0.405765	1.0727e-05	0.000333837	down	down_SD_not_in_WD
ENSMUSG00000017756	Slc12a7	42	0.665974	1.58664	1.076e-05	0.000334242	up	up_SD_not_in_WD
ENSMUSG00000030364	Clec2h	42	-2.32895	0.199029	1.07877e-05	0.000334479	down	down_SD_in_WD
ENSMUSG00000036641	Ccdc148	42	1.22165	2.33213	1.08501e-05	0.000335052	up	up_SD_in_WD
ENSMUSG00000039741	Bahcc1	42	0.908844	1.87754	1.08335e-05	0.000335052	up	up_SD_not_in_WD
ENSMUSG00000052748	Swt1	42	-0.877805	0.544195	1.08664e-05	0.000335052	down	down_SD_in_WD
ENSMUSG00000036661	Dennd3	42	0.942708	1.92213	1.13743e-05	0.000347499	up	up_SD_not_in_WD
ENSMUSG00000020130	Tbc1d15	42	-0.606425	0.656822	1.17164e-05	0.000357296	down	down_SD_not_in_WD
ENSMUSG00000023079	Gtf2ird1	42	0.893248	1.85735	1.19335e-05	0.000362591	up	up_SD_in_WD
ENSMUSG00000033960	Jcad	42	-0.868948	0.547546	1.2007e-05	0.000364163	down	down_SD_not_in_WD
ENSMUSG00000046470	Sox18	42	0.815967	1.76048	1.20332e-05	0.000364295	up	up_SD_not_in_WD
ENSMUSG00000095916	Vmn1r191	42	3.20487	9.22066	1.23662e-05	0.000373696	up	up_SD_in_WD
ENSMUSG00000025862	Stag2	42	-0.685597	0.621749	1.26776e-05	0.000381723	down	down_SD_in_WD
ENSMUSG00000039201	Tbc1d25	42	0.63271	1.55047	1.28078e-05	0.000384258	up	up_SD_in_WD
ENSMUSG00000024029	Tff3	42	-2.65162	0.159141	1.29431e-05	0.000386239	down	down_SD_not_in_WD
ENSMUSG00000036478	Btg1	42	0.800806	1.74207	1.29433e-05	0.000386239	up	up_SD_not_in_WD
ENSMUSG00000008167	Fbxw9	42	0.614906	1.53146	1.3066e-05	0.000389203	up	up_SD_not_in_WD
ENSMUSG00000025958	Creb1	42	-0.749214	0.594927	1.3211e-05	0.000392121	down	down_SD_not_in_WD
ENSMUSG00000030539	Sema4b	42	0.708718	1.63435	1.31936e-05	0.000392121	up	up_SD_in_WD
ENSMUSG00000028232	Tmem68	42	-0.821581	0.565822	1.32858e-05	0.000393017	down	down_SD_not_in_WD
ENSMUSG00000097327	E030030I06Rik	42	0.974993	1.96563	1.33116e-05	0.000393017	up	up_SD_not_in_WD
ENSMUSG00000002831	Plin4	42	1.51834	2.86462	1.34348e-05	0.000394554	up	up_SD_in_WD
ENSMUSG00000015202	Cnksr3	42	0.754005	1.68647	1.34245e-05	0.000394554	up	up_SD_in_WD
ENSMUSG00000034522	Zfp395	42	1.15713	2.23013	1.34315e-05	0.000394554	up	up_SD_not_in_WD
ENSMUSG00000054321	Taf4b	42	-0.864351	0.549293	1.348e-05	0.000395186	down	down_SD_not_in_WD
ENSMUSG00000079190	AC133103.1	42	4.42877	21.5374	1.36133e-05	0.000397694	up	up_SD_in_WD
ENSMUSG00000029674	Limk1	42	1.00241	2.00335	1.37451e-05	0.000400842	up	up_SD_in_WD
ENSMUSG00000052565	Hist1h1d	42	2.30936	4.95662	1.38161e-05	0.000402211	up	up_SD_in_WD
ENSMUSG00000049404	Rarres1	42	-0.815533	0.568199	1.38986e-05	0.000403205	down	down_SD_not_in_WD
ENSMUSG00000028518	Prkaa2	42	-0.676157	0.62583	1.48013e-05	0.000428646	down	down_SD_in_WD
ENSMUSG00000041187	Prkd2	42	0.595515	1.51101	1.50618e-05	0.000435435	up	up_SD_in_WD
ENSMUSG00000027663	Zmat3	42	0.686226	1.60907	1.53507e-05	0.000442254	up	up_SD_in_WD
ENSMUSG00000050730	Arhgap42	42	-0.836476	0.56001	1.53972e-05	0.000442827	down	down_SD_in_WD
ENSMUSG00000054072	Iigp1	42	-0.796939	0.575569	1.57629e-05	0.000452566	down	down_SD_not_in_WD
ENSMUSG00000020954	Strn3	42	-0.753339	0.593229	1.57956e-05	0.000452727	down	down_SD_in_WD
ENSMUSG00000001672	Marveld3	42	1.34795	2.5455	1.58898e-05	0.000454645	up	up_SD_not_in_WD
ENSMUSG00000111709	Gm3776	42	2.02942	4.08241	1.65996e-05	0.000471717	up	up_SD_in_WD
ENSMUSG00000039004	Bmp6	42	0.852894	1.80612	1.69549e-05	0.000480178	up	up_SD_not_in_WD
ENSMUSG00000085006	BC021767	42	-1.57822	0.334896	1.73539e-05	0.000489815	down	down_SD_not_in_WD
ENSMUSG00000034785	Dio1	42	-0.780472	0.582176	1.77321e-05	0.000498426	down	down_SD_not_in_WD
ENSMUSG00000049807	Arhgap23	42	0.669117	1.5901	1.77313e-05	0.000498426	up	up_SD_not_in_WD
ENSMUSG00000074115	Saa1	42	3.21068	9.25784	1.78201e-05	0.000499591	up	up_SD_in_WD
ENSMUSG00000032380	Dapk2	42	0.735169	1.66459	1.79416e-05	0.000502147	up	up_SD_in_WD
ENSMUSG00000095589	Ighv1-55	42	5.48067	44.6527	1.79715e-05	0.000502147	up	up_SD_in_WD
ENSMUSG00000078688	Mup2	42	-2.61016	0.163781	1.80596e-05	0.000503364	down	down_SD_in_WD
ENSMUSG00000094091	Gm21885	42	1.64696	3.13174	1.80754e-05	0.000503364	up	up_SD_in_WD
ENSMUSG00000042363	Lgalsl	42	0.898059	1.86356	1.91357e-05	0.000530237	up	up_SD_in_WD
ENSMUSG00000083239	Mup-ps1	42	-1.5835	0.333672	1.9181e-05	0.00053061	down	down_SD_in_WD
ENSMUSG00000004187	Kifc2	42	0.932822	1.90901	2.00605e-05	0.000551283	up	up_SD_not_in_WD
ENSMUSG00000022772	Senp5	42	-0.596155	0.661515	2.05679e-05	0.00056266	down	down_SD_not_in_WD
ENSMUSG00000031451	Gas6	42	1.03287	2.04609	2.05718e-05	0.00056266	up	up_SD_in_WD
ENSMUSG00000037440	Vnn1	42	1.49253	2.81382	2.05757e-05	0.00056266	up	up_SD_in_WD
ENSMUSG00000039701	Usp53	42	-0.824008	0.56487	2.14069e-05	0.000583478	down	down_SD_in_WD
ENSMUSG00000020463	Ppp4r3b	42	-0.776257	0.58388	2.17117e-05	0.000590819	down	down_SD_not_in_WD
ENSMUSG00000028494	Plin2	42	0.790014	1.72909	2.24746e-05	0.000609593	up	up_SD_in_WD
ENSMUSG00000027935	Rab13	42	0.644064	1.56273	2.26168e-05	0.000612452	up	up_SD_not_in_WD
ENSMUSG00000087141	Plcxd2	42	-1.17012	0.444384	2.26956e-05	0.000612597	down	down_SD_in_WD
ENSMUSG00000033389	Arhgap44	42	-1.29073	0.408745	2.35598e-05	0.000632852	down	down_SD_not_in_WD
ENSMUSG00000027356	Fermt1	42	1.65419	3.14745	2.40211e-05	0.000643173	up	up_SD_in_WD
ENSMUSG00000008035	Mid1ip1	42	1.05863	2.08295	2.44001e-05	0.000649294	up	up_SD_not_in_WD
ENSMUSG00000090946	Ccdc71l	42	0.641011	1.55942	2.44054e-05	0.000649294	up	up_SD_in_WD
ENSMUSG00000048668	Rhno1	42	0.610736	1.52704	2.46909e-05	0.000655841	up	up_SD_in_WD
ENSMUSG00000027366	Sppl2a	42	-0.589385	0.664626	2.48612e-05	0.00065827	down	down_SD_not_in_WD
ENSMUSG00000059060	Rad51b	42	2.09091	4.26018	2.48244e-05	0.00065827	up	up_SD_in_WD
ENSMUSG00000076613	Ighg2b	42	3.96672	15.6351	2.51741e-05	0.000664444	up	up_SD_in_WD
ENSMUSG00000089665	Fcor	42	1.72298	3.30119	2.55179e-05	0.000672455	up	up_SD_not_in_WD
ENSMUSG00000026577	Blzf1	42	-0.587883	0.665318	2.61787e-05	0.000688781	down	down_SD_not_in_WD
ENSMUSG00000063760	Rnf217	42	-0.596743	0.661245	2.72962e-05	0.000714801	down	down_SD_not_in_WD
ENSMUSG00000002870	Mcm2	42	0.98468	1.97887	2.7523e-05	0.000718485	up	up_SD_in_WD
ENSMUSG00000042340	Ctf1	42	0.686545	1.60942	2.78219e-05	0.000724021	up	up_SD_in_WD
ENSMUSG00000004798	Ulk2	42	-0.585651	0.666349	2.83611e-05	0.000735139	down	down_SD_in_WD
ENSMUSG00000035713	Usp35	42	1.16968	2.24961	2.83814e-05	0.000735139	up	up_SD_in_WD
ENSMUSG00000024863	Mbl2	42	0.729531	1.6581	2.89201e-05	0.00074562	up	up_SD_not_in_WD
ENSMUSG00000027870	Hao2	42	2.64446	6.25261	2.92022e-05	0.00075173	up	up_SD_not_in_WD
ENSMUSG00000031886	Ces2e	42	0.712293	1.63841	2.92658e-05	0.000752207	up	up_SD_not_in_WD
ENSMUSG00000046658	Zfp316	42	0.875861	1.8351	2.95611e-05	0.000758628	up	up_SD_in_WD
ENSMUSG00000027864	Ptgfrn	42	-1.16963	0.444535	2.96952e-05	0.000759733	down	down_SD_not_in_WD
ENSMUSG00000038453	Srcin1	42	1.9738	3.92802	2.96634e-05	0.000759733	up	up_SD_in_WD
ENSMUSG00000029656	C8b	42	-1.12366	0.458927	3.04443e-05	0.000775329	down	down_SD_in_WD
ENSMUSG00000093894	Ighv1-53	42	5.01627	32.3628	3.0654e-05	0.000779482	up	up_SD_in_WD
ENSMUSG00000036086	Zranb3	42	-0.937039	0.522304	3.08743e-05	0.000782697	down	down_SD_in_WD
ENSMUSG00000024378	Stard4	42	-0.697348	0.616705	3.10637e-05	0.000786302	down	down_SD_in_WD
ENSMUSG00000005251	Ripk4	42	-0.586836	0.665802	3.11386e-05	0.000787005	down	down_SD_not_in_WD
ENSMUSG00000014905	Dnajb9	42	-1.1491	0.450906	3.12984e-05	0.000788654	down	down_SD_in_WD
ENSMUSG00000028995	Fam126a	42	0.957523	1.94197	3.15147e-05	0.000792756	up	up_SD_not_in_WD
ENSMUSG00000049878	Rlf	42	-0.766432	0.587869	3.15563e-05	0.000792756	down	down_SD_in_WD
ENSMUSG00000031618	Nr3c2	42	-0.85881	0.551407	3.17882e-05	0.000797381	down	down_SD_in_WD
ENSMUSG00000025735	Rhbdl1	42	1.26418	2.40191	3.24697e-05	0.000813255	up	up_SD_not_in_WD
ENSMUSG00000092008	Cyp2c69	42	-2.82685	0.14094	3.26657e-05	0.000815713	down	down_SD_in_WD
ENSMUSG00000052407	Ccdc171	42	1.10054	2.14435	3.31032e-05	0.000824171	up	up_SD_not_in_WD
ENSMUSG00000032808	Cyp2c38	42	1.22843	2.34311	3.32903e-05	0.000827594	up	up_SD_not_in_WD
ENSMUSG00000020122	Egfr	42	-1.30016	0.406081	3.41258e-05	0.000844589	down	down_SD_not_in_WD
ENSMUSG00000073678	Pgap1	42	-0.746104	0.596212	3.45865e-05	0.000854722	down	down_SD_in_WD
ENSMUSG00000048706	Lurap1l	42	-0.710331	0.61118	3.51658e-05	0.000867753	down	down_SD_not_in_WD
ENSMUSG00000032098	Treh	42	1.00348	2.00482	3.60717e-05	0.000887482	up	up_SD_in_WD
ENSMUSG00000056091	St3gal5	42	-1.15637	0.448641	3.66713e-05	0.000900904	down	down_SD_not_in_WD
ENSMUSG00000044250	Pced1b	42	0.970966	1.96015	3.70594e-05	0.000907045	up	up_SD_in_WD
ENSMUSG00000053553	3110082I17Rik	42	-1.2908	0.408725	3.81731e-05	0.000928228	down	down_SD_in_WD
ENSMUSG00000031832	Taf1c	42	0.856785	1.811	3.88059e-05	0.000938147	up	up_SD_in_WD
ENSMUSG00000039221	Rpl22l1	42	-0.990854	0.50318	3.87974e-05	0.000938147	down	down_SD_not_in_WD
ENSMUSG00000027796	Smad9	42	-1.56896	0.337052	3.906e-05	0.000942924	down	down_SD_in_WD
ENSMUSG00000024851	Pitpnm1	42	1.0279	2.03905	3.93295e-05	0.000946688	up	up_SD_in_WD
ENSMUSG00000034947	Tmem106a	42	0.607658	1.52378	4.00797e-05	0.000963356	up	up_SD_in_WD
ENSMUSG00000057465	Saa2	42	3.26835	9.63541	4.03343e-05	0.000968081	up	up_SD_in_WD
ENSMUSG00000025372	Baiap2	42	0.813037	1.75691	4.04293e-05	0.000968967	up	up_SD_not_in_WD
ENSMUSG00000025008	Tctn3	42	-1.15809	0.448106	4.079e-05	0.000973417	down	down_SD_not_in_WD
ENSMUSG00000061601	Pclo	42	1.48186	2.79309	4.09875e-05	0.000976732	up	up_SD_not_in_WD
ENSMUSG00000052435	Cebpe	42	0.639623	1.55792	4.13732e-05	0.000982089	up	up_SD_not_in_WD
ENSMUSG00000048279	Sacs	42	-1.43988	0.368598	4.16813e-05	0.00098622	down	down_SD_not_in_WD
ENSMUSG00000037646	Vps13b	42	-0.610432	0.655001	4.1983e-05	0.000990549	down	down_SD_not_in_WD
ENSMUSG00000033257	Ttll4	42	-0.59331	0.662821	4.22242e-05	0.000994833	down	down_SD_not_in_WD
ENSMUSG00000040583	Cyp2b13	48	20.52	1.50365e+06	1.29864e-73	2.26937e-69	up	up_SD_in_WD
ENSMUSG00000071719	Tmem28	48	3.95674	15.5273	1.84579e-59	1.61276e-55	up	up_SD_in_WD
ENSMUSG00000032012	Nectin1	48	1.51019	2.84847	3.3649e-40	1.96006e-36	up	up_SD_in_WD
ENSMUSG00000021775	Nr1d2	48	-2.02426	0.245832	8.62495e-40	3.61087e-36	down	down_SD_in_WD
ENSMUSG00000092511	Gm20547	48	-23.5944	7.89537e-08	1.03315e-39	3.61087e-36	down	down_SD_not_in_WD
ENSMUSG00000023018	Smarcd1	48	1.90899	3.75547	2.5221e-37	7.34563e-34	up	up_SD_in_WD
ENSMUSG00000030257	Srgap3	48	2.70072	6.50127	7.66138e-34	1.91261e-30	up	up_SD_not_in_WD
ENSMUSG00000027346	Gpcpd1	48	-2.93648	0.130626	9.38662e-34	2.05039e-30	down	down_SD_in_WD
ENSMUSG00000036957	Lrfn3	48	2.49814	5.64957	1.66968e-33	3.24195e-30	up	up_SD_in_WD
ENSMUSG00000000555	Itga5	48	1.39892	2.63704	4.742e-33	7.82018e-30	up	up_SD_in_WD
ENSMUSG00000055116	Arntl	48	4.44462	21.7752	4.92257e-33	7.82018e-30	up	up_SD_in_WD
ENSMUSG00000038150	Ormdl3	48	0.977126	1.96854	2.39577e-32	3.48884e-29	up	up_SD_in_WD
ENSMUSG00000028919	Arhgef19	48	1.26646	2.4057	3.89391e-32	5.23432e-29	up	up_SD_in_WD
ENSMUSG00000034917	Tjp3	48	1.64999	3.1383	4.80213e-32	5.99408e-29	up	up_SD_in_WD
ENSMUSG00000029009	Mthfr	48	2.74328	6.69591	5.73048e-32	6.67601e-29	up	up_SD_in_WD
ENSMUSG00000044252	Osbpl1a	48	-0.785833	0.580017	1.93925e-31	2.11803e-28	down	down_SD_in_WD
ENSMUSG00000009566	Fpgs	48	1.23932	2.36087	1.11287e-30	1.14396e-27	up	up_SD_not_in_WD
ENSMUSG00000032265	Tent5a	48	-1.92554	0.263242	1.58799e-30	1.54167e-27	down	down_SD_not_in_WD
ENSMUSG00000042487	Leo1	48	1.19158	2.28402	1.45875e-29	1.34166e-26	up	up_SD_in_WD
ENSMUSG00000010609	Psen2	48	1.23317	2.35084	6.47408e-29	5.65673e-26	up	up_SD_not_in_WD
ENSMUSG00000039395	Mreg	48	1.44908	2.73035	2.74618e-28	2.28521e-25	up	up_SD_not_in_WD
ENSMUSG00000044734	Serpinb1a	48	2.90586	7.49463	5.26951e-28	4.18567e-25	up	up_SD_in_WD
ENSMUSG00000031217	Efnb1	48	1.03804	2.05343	6.84051e-27	5.1973e-24	up	up_SD_in_WD
ENSMUSG00000026435	Slc45a3	48	1.73718	3.33383	2.08791e-26	1.52026e-23	up	up_SD_in_WD
ENSMUSG00000008153	Clstn3	48	2.92264	7.58235	2.32131e-26	1.6226e-23	up	up_SD_in_WD
ENSMUSG00000026179	Pnkd	48	0.749094	1.68074	3.18282e-25	2.13922e-22	up	up_SD_not_in_WD
ENSMUSG00000025981	Coq10b	48	-2.43069	0.185477	7.58888e-25	4.91169e-22	down	down_SD_in_WD
ENSMUSG00000031016	Wee1	48	-3.24758	0.105289	8.9674e-25	5.41308e-22	down	down_SD_in_WD
ENSMUSG00000063704	Mapk15	48	2.30538	4.94296	8.98308e-25	5.41308e-22	up	up_SD_in_WD
ENSMUSG00000003228	Grk5	48	2.22426	4.6727	1.44044e-24	8.39054e-22	up	up_SD_in_WD
ENSMUSG00000016520	Lnx2	48	1.22031	2.32997	2.48338e-24	1.36931e-21	up	up_SD_in_WD
ENSMUSG00000062783	Csprs	48	1.99611	3.98922	2.50746e-24	1.36931e-21	up	up_SD_in_WD
ENSMUSG00000030748	Il4ra	48	0.776006	1.71238	4.2452e-24	2.24803e-21	up	up_SD_in_WD
ENSMUSG00000058672	Tubb2a	48	3.23146	9.39219	7.47649e-24	3.8427e-21	up	up_SD_in_WD
ENSMUSG00000042363	Lgalsl	48	1.78537	3.44708	8.21068e-24	4.09948e-21	up	up_SD_in_WD
ENSMUSG00000029188	Slc34a2	48	4.67181	25.4891	1.0978e-23	5.3289e-21	up	up_SD_in_WD
ENSMUSG00000047617	Paxx	48	1.5112	2.85048	1.66957e-23	7.88534e-21	up	up_SD_not_in_WD
ENSMUSG00000026773	Pfkfb3	48	-2.99016	0.125855	1.71947e-23	7.90728e-21	down	down_SD_in_WD
ENSMUSG00000022791	Tnk2	48	1.29388	2.45187	2.91587e-23	1.30653e-20	up	up_SD_in_WD
ENSMUSG00000023067	Cdkn1a	48	3.76727	13.6164	4.83952e-23	2.11426e-20	up	up_SD_in_WD
ENSMUSG00000049555	Tmie	48	2.01595	4.04448	5.47623e-23	2.33408e-20	up	up_SD_in_WD
ENSMUSG00000043068	Fam89a	48	1.97027	3.91841	5.88835e-23	2.393e-20	up	up_SD_in_WD
ENSMUSG00000111469	CAAA01144662.1	48	3.30693	9.89657	5.76803e-23	2.393e-20	up	up_SD_in_WD
ENSMUSG00000004098	Col5a3	48	1.98522	3.95923	7.4452e-23	2.94098e-20	up	up_SD_in_WD
ENSMUSG00000038884	A230050P20Rik	48	1.84226	3.58571	7.57333e-23	2.94098e-20	up	up_SD_in_WD
ENSMUSG00000052751	Repin1	48	0.874907	1.83389	1.0558e-22	4.01089e-20	up	up_SD_not_in_WD
ENSMUSG00000020743	Mif4gd	48	0.977764	1.96941	1.55063e-22	5.76536e-20	up	up_SD_not_in_WD
ENSMUSG00000038301	Snx10	48	-1.51881	0.348974	1.89806e-22	6.91013e-20	down	down_SD_not_in_WD
ENSMUSG00000051579	Tceal8	48	-2.02215	0.246191	2.28343e-22	8.14347e-20	down	down_SD_not_in_WD
ENSMUSG00000036867	Smad6	48	1.43862	2.71061	3.33451e-22	1.16541e-19	up	up_SD_in_WD
ENSMUSG00000074277	Phldb3	48	1.26105	2.3967	3.70261e-22	1.26869e-19	up	up_SD_in_WD
ENSMUSG00000024843	Chka	48	2.86028	7.26154	7.12926e-22	2.39584e-19	up	up_SD_in_WD
ENSMUSG00000042115	Klhdc8a	48	1.97661	3.93568	1.44089e-21	4.75086e-19	up	up_SD_in_WD
ENSMUSG00000030244	Gys2	48	-1.37269	0.38617	2.1638e-21	6.87498e-19	down	down_SD_in_WD
ENSMUSG00000066026	Dhrs3	48	0.943856	1.92366	2.12854e-21	6.87498e-19	up	up_SD_not_in_WD
ENSMUSG00000028552	Eps15	48	-0.849077	0.55514	2.67192e-21	8.33781e-19	down	down_SD_not_in_WD
ENSMUSG00000033253	Szt2	48	1.37781	2.59874	2.87018e-21	8.79938e-19	up	up_SD_in_WD
ENSMUSG00000026077	Npas2	48	5.12	34.7756	2.98362e-21	8.98943e-19	up	up_SD_in_WD
ENSMUSG00000049044	Rapgef4	48	-1.69439	0.308985	5.14821e-21	1.52483e-18	down	down_SD_in_WD
ENSMUSG00000015357	Clpx	48	1.83986	3.57975	5.86736e-21	1.70887e-18	up	up_SD_in_WD
ENSMUSG00000021215	Net1	48	1.02213	2.03092	6.9437e-21	1.98236e-18	up	up_SD_in_WD
ENSMUSG00000037458	Azin1	48	-1.48238	0.357897	7.1467e-21	1.98236e-18	down	down_SD_in_WD
ENSMUSG00000039621	Prex1	48	1.29824	2.45929	7.05177e-21	1.98236e-18	up	up_SD_in_WD
ENSMUSG00000000552	Zfp385a	48	1.09152	2.13098	9.9557e-21	2.71837e-18	up	up_SD_in_WD
ENSMUSG00000054764	Mtnr1a	48	2.29478	4.90678	1.20463e-20	3.23861e-18	up	up_SD_in_WD
ENSMUSG00000046532	Ar	48	1.57465	2.97864	1.24063e-20	3.28485e-18	up	up_SD_in_WD
ENSMUSG00000087679	Tmem250-ps	48	0.630803	1.54843	1.81795e-20	4.7416e-18	up	up_SD_not_in_WD
ENSMUSG00000022389	Tef	48	-2.09721	0.23371	4.60253e-20	1.16564e-17	down	down_SD_in_WD
ENSMUSG00000035992	Fnip1	48	-1.45394	0.365024	4.81435e-20	1.18494e-17	down	down_SD_not_in_WD
ENSMUSG00000057614	Gnai1	48	2.09075	4.2597	4.78492e-20	1.18494e-17	up	up_SD_in_WD
ENSMUSG00000025612	Bach1	48	-1.6233	0.324593	7.77954e-20	1.88816e-17	down	down_SD_in_WD
ENSMUSG00000026922	Agpat2	48	0.972745	1.96257	8.76979e-20	2.09934e-17	up	up_SD_not_in_WD
ENSMUSG00000023150	Ivns1abp	48	-0.74581	0.596333	9.92077e-20	2.34278e-17	down	down_SD_not_in_WD
ENSMUSG00000022408	Fam83f	48	2.49942	5.65457	1.02434e-19	2.38672e-17	up	up_SD_in_WD
ENSMUSG00000044037	Als2cl	48	1.30527	2.4713	1.10525e-19	2.54135e-17	up	up_SD_in_WD
ENSMUSG00000030256	Bhlhe41	48	-3.10047	0.116591	1.1953e-19	2.7127e-17	down	down_SD_in_WD
ENSMUSG00000059824	Dbp	48	-3.91276	0.0663959	1.41949e-19	3.18021e-17	down	down_SD_in_WD
ENSMUSG00000037326	Capn15	48	0.971323	1.96064	2.1286e-19	4.70852e-17	up	up_SD_not_in_WD
ENSMUSG00000002076	Hsf2bp	48	3.54266	11.6532	2.27063e-19	4.9599e-17	up	up_SD_in_WD
[truncated: 2,648 more rows]

## Sheet: Suppl. Fig. 7C_SDWD_bars
DEGs between WD and SD at a given time point 3 (Suppl. Figure 7C). gene_ensembl and gene_symbol are the respective gene identifiers; week is the weeks the mice are fed with WD or SD; log2FoldChange and FoldChange are the respective FoldChanges of the gene between WD and SD at week "week"; pvalue is the resulting raw p value and padj the FDR (alpha = 0.05) adjusted p value; regulation is down for …
gene_ensembl	gene_symbol	week	log2FoldChange	FoldChange	pvalue	padj	regulation
ENSMUSG00000028555	Ttc39a	6	4.19074	18.2616	1.16238e-78	1.98476e-74	up
ENSMUSG00000049723	Mmp12	6	5.63294	49.623	5.12468e-46	4.37519e-42	up
ENSMUSG00000031604	Msmo1	6	-2.43317	0.185159	2.96906e-45	1.68989e-41	down
ENSMUSG00000059060	Rad51b	6	5.91038	60.1453	1.52136e-42	6.49429e-39	up
ENSMUSG00000001467	Cyp51	6	-2.6506	0.159254	3.81646e-42	1.30332e-38	down
ENSMUSG00000058258	Idi1	6	-3.25974	0.104405	3.69244e-41	1.05081e-37	down
ENSMUSG00000041293	Adgrf1	6	-4.80974	0.0356554	1.76854e-35	4.31396e-32	down
ENSMUSG00000041939	Mvk	6	-1.81979	0.283262	2.40304e-35	5.12899e-32	down
ENSMUSG00000046805	Mpeg1	6	1.80545	3.49539	3.70107e-33	7.02176e-30	up
ENSMUSG00000021208	Ifi27l2b	6	3.18041	9.06567	1.07492e-32	1.83542e-29	up
ENSMUSG00000032231	Anxa2	6	2.83247	7.12295	6.08102e-32	9.4394e-29	up
ENSMUSG00000040111	Gramd1b	6	2.57896	5.9751	1.2204e-31	1.73653e-28	up
ENSMUSG00000029816	Gpnmb	6	6.68309	102.757	7.78527e-31	1.02257e-27	up
ENSMUSG00000030257	Srgap3	6	-2.8516	0.138542	1.84437e-30	2.24947e-27	down
ENSMUSG00000037902	Sirpa	6	1.78426	3.44442	1.54972e-29	1.7641e-26	up
ENSMUSG00000021273	Fdft1	6	-1.55181	0.341081	3.23044e-29	3.44748e-26	down
ENSMUSG00000029161	Cgref1	6	2.52517	5.75641	3.80964e-29	3.82644e-26	up
ENSMUSG00000020312	Shc2	6	5.0187	32.4174	1.23177e-28	1.11503e-25	up
ENSMUSG00000028664	Ephb2	6	5.5023	45.327	1.24073e-28	1.11503e-25	up
ENSMUSG00000020272	Stk10	6	1.47232	2.77468	2.96812e-28	2.53403e-25	up
ENSMUSG00000042041	2010003K11Rik	6	2.73296	6.64817	5.53711e-28	4.5022e-25	up
ENSMUSG00000023992	Trem2	6	3.83368	14.2578	6.12602e-27	4.75463e-24	up
ENSMUSG00000027456	Sdcbp2	6	5.23322	37.6146	2.11123e-26	1.5188e-23	up
ENSMUSG00000030789	Itgax	6	3.47382	11.1103	2.13477e-26	1.5188e-23	up
ENSMUSG00000024799	Tm7sf2	6	-1.92359	0.263597	4.52188e-26	3.08845e-23	down
ENSMUSG00000026981	Il1rn	6	2.61234	6.11495	3.37593e-25	2.21707e-22	up
ENSMUSG00000006378	Gcat	6	-1.11846	0.460586	4.45499e-25	2.81737e-22	down
ENSMUSG00000027907	S100a11	6	2.60556	6.08628	6.59461e-25	4.02153e-22	up
ENSMUSG00000040711	Sh3pxd2b	6	2.19891	4.59133	1.32378e-24	7.7943e-22	up
ENSMUSG00000020120	Plek	6	1.92188	3.78917	2.81815e-24	1.55226e-21	up
ENSMUSG00000032080	Apoa4	6	2.98867	7.93743	2.77883e-24	1.55226e-21	up
ENSMUSG00000040552	C3ar1	6	1.9484	3.85947	5.14298e-24	2.74426e-21	up
ENSMUSG00000017631	Abr	6	1.3721	2.58847	7.29027e-24	3.66121e-21	up
ENSMUSG00000021624	Cd180	6	2.06576	4.18656	7.16597e-24	3.66121e-21	up
ENSMUSG00000031349	Nsdhl	6	-2.32905	0.199015	1.0006e-23	4.88149e-21	down
ENSMUSG00000054263	Lifr	6	-2.07188	0.237849	4.33346e-23	2.05538e-20	down
ENSMUSG00000040505	Abcg5	6	1.66623	3.17384	6.62618e-23	3.05789e-20	up
ENSMUSG00000097148	Gm3839	6	-2.89383	0.134546	1.69724e-22	7.62639e-20	down
ENSMUSG00000056131	Pgm3	6	1.19522	2.28979	2.91316e-22	1.27544e-19	up
ENSMUSG00000079507	H2-Q1	6	2.77992	6.86812	3.48295e-22	1.48678e-19	up
ENSMUSG00000042195	Slc35f2	6	3.57384	11.9078	3.76234e-22	1.56688e-19	up
ENSMUSG00000024300	Myo1f	6	2.03659	4.10274	5.78836e-22	2.35324e-19	up
ENSMUSG00000029674	Limk1	6	1.85902	3.62762	1.36627e-21	5.42535e-19	up
ENSMUSG00000027712	Anxa5	6	1.71606	3.28537	1.57638e-21	6.11744e-19	up
ENSMUSG00000004707	Ly9	6	1.84805	3.60014	2.56082e-21	9.71691e-19	up
ENSMUSG00000032548	Slco2a1	6	-1.68818	0.310318	3.30103e-21	1.22533e-18	down
ENSMUSG00000010307	Tmem86a	6	1.46762	2.76565	3.50468e-21	1.27324e-18	up
ENSMUSG00000002944	Cd36	6	2.23226	4.69868	4.13649e-21	1.47147e-18	up
ENSMUSG00000018008	Cyth4	6	1.68836	3.2229	4.59617e-21	1.60162e-18	up
ENSMUSG00000035186	Ubd	6	4.22946	18.7584	4.9349e-21	1.68527e-18	up
ENSMUSG00000022351	Sqle	6	-4.47971	0.04482	5.31349e-21	1.74528e-18	down
ENSMUSG00000036944	Tmem71	6	1.79204	3.46305	5.31504e-21	1.74528e-18	up
ENSMUSG00000064210	Ano6	6	1.17646	2.26021	5.48467e-21	1.767e-18	up
ENSMUSG00000033287	Kctd17	6	1.53109	2.89004	5.61285e-21	1.7748e-18	up
ENSMUSG00000029575	Mmab	6	-0.992428	0.502631	6.1921e-21	1.92237e-18	down
ENSMUSG00000034634	Ly6d	6	5.33831	40.4567	9.09493e-21	2.77314e-18	up
ENSMUSG00000052336	Cx3cr1	6	2.99147	7.95284	1.53112e-20	4.58665e-18	up
ENSMUSG00000095609	Gm21188	6	4.22095	18.648	3.26266e-20	9.60516e-18	up
ENSMUSG00000047797	Gjb1	6	-0.73741	0.599815	4.03134e-20	1.1667e-17	down
ENSMUSG00000015340	Cybb	6	1.63263	3.10078	4.97393e-20	1.4155e-17	up
ENSMUSG00000079293	Clec7a	6	2.62848	6.18375	5.99625e-20	1.67846e-17	up
ENSMUSG00000001095	Slc13a2	6	-3.54838	0.0854733	7.51735e-20	2.0703e-17	down
ENSMUSG00000021252	Erg28	6	-0.952143	0.516864	2.15776e-19	5.84822e-17	down
ENSMUSG00000030278	Cidec	6	4.31419	19.893	2.67597e-19	7.02956e-17	up
ENSMUSG00000050335	Lgals3	6	2.40439	5.29413	2.63618e-19	7.02956e-17	up
ENSMUSG00000000290	Itgb2	6	1.59516	3.02129	2.83928e-19	7.34557e-17	up
ENSMUSG00000027293	Ehd4	6	1.13757	2.20011	3.37164e-19	8.59264e-17	up
ENSMUSG00000029254	Stap1	6	3.02895	8.16214	3.58308e-19	8.99722e-17	up
ENSMUSG00000024378	Stard4	6	-1.36987	0.386926	3.82942e-19	9.47642e-17	down
ENSMUSG00000033105	Lss	6	-1.84574	0.278213	6.4884e-19	1.58271e-16	down
ENSMUSG00000026979	Psd4	6	1.60355	3.0389	6.92652e-19	1.66578e-16	up
ENSMUSG00000031434	Morc4	6	2.14027	4.40846	9.15452e-19	2.17102e-16	up
ENSMUSG00000040722	Scamp5	6	0.825441	1.77208	1.18971e-18	2.78278e-16	up
ENSMUSG00000056025	Clca3a1	6	1.51119	2.85046	2.50907e-18	5.78951e-16	up
ENSMUSG00000033581	Igf2bp2	6	2.52211	5.7442	2.57848e-18	5.87034e-16	up
ENSMUSG00000030536	Iqgap1	6	1.29086	2.44675	2.65732e-18	5.97024e-16	up
ENSMUSG00000022504	Ciita	6	2.23667	4.71307	3.3973e-18	7.51669e-16	up
ENSMUSG00000037820	Tgm2	6	1.06772	2.09611	3.43369e-18	7.51669e-16	up
ENSMUSG00000012519	Mlkl	6	1.45696	2.74528	3.53577e-18	7.64218e-16	up
ENSMUSG00000051579	Tceal8	6	1.77759	3.42852	3.74797e-18	7.99958e-16	up
ENSMUSG00000041112	Elmo1	6	1.48591	2.80094	3.92665e-18	8.27747e-16	up
ENSMUSG00000029314	Gpat3	6	2.546	5.84013	4.17629e-18	8.67481e-16	up
ENSMUSG00000055541	Lair1	6	2.03664	4.10288	4.21674e-18	8.67481e-16	up
ENSMUSG00000026395	Ptprc	6	1.44102	2.71513	5.05362e-18	1.02727e-15	up
ENSMUSG00000033685	Ucp2	6	1.18114	2.26756	5.2198e-18	1.04856e-15	up
ENSMUSG00000041773	Enc1	6	1.87495	3.66788	7.1181e-18	1.41327e-15	up
ENSMUSG00000054764	Mtnr1a	6	1.92673	3.80194	9.06583e-18	1.7793e-15	up
ENSMUSG00000002847	Pla1a	6	-0.968452	0.511054	9.50921e-18	1.84511e-15	down
ENSMUSG00000031169	Porcn	6	-1.15911	0.447788	9.97297e-18	1.91335e-15	down
ENSMUSG00000017390	Aldoc	6	-1.92446	0.26344	1.38059e-17	2.61929e-15	down
ENSMUSG00000022364	Tbc1d31	6	1.42454	2.6843	1.57772e-17	2.96039e-15	up
ENSMUSG00000028179	Cth	6	-1.31448	0.402069	1.66102e-17	3.08281e-15	down
ENSMUSG00000027641	Rbl1	6	1.42649	2.68791	1.7506e-17	3.21413e-15	up
ENSMUSG00000027952	Pmvk	6	-1.82962	0.281339	2.40225e-17	4.36367e-15	down
ENSMUSG00000029822	Osbpl3	6	2.84462	7.18319	3.2852e-17	5.90472e-15	up
ENSMUSG00000027962	Vcam1	6	1.4787	2.78698	3.57635e-17	6.36106e-15	up
ENSMUSG00000063193	Cd300lb	6	2.3285	5.02282	3.7088e-17	6.46202e-15	up
ENSMUSG00000066441	Rdh11	6	-1.98906	0.251903	3.69273e-17	6.46202e-15	down
ENSMUSG00000022439	Parvg	6	1.90009	3.73237	5.91523e-17	1.02023e-14	up
ENSMUSG00000047735	Samd9l	6	1.51566	2.85929	6.15859e-17	1.05158e-14	up
ENSMUSG00000025936	Gm4956	6	-2.70936	0.152897	7.02393e-17	1.18746e-14	down
ENSMUSG00000045934	Mtmr11	6	3.32533	10.0236	8.88314e-17	1.48705e-14	up
ENSMUSG00000055730	Ces2a	6	-1.61403	0.326684	9.19108e-17	1.52367e-14	down
ENSMUSG00000055003	Lrtm2	6	3.76154	13.5624	9.35454e-17	1.53585e-14	up
ENSMUSG00000063146	Clip2	6	1.53284	2.89355	1.19668e-16	1.94603e-14	up
ENSMUSG00000031271	Serpina7	6	2.18402	4.54418	1.30966e-16	2.10966e-14	up
ENSMUSG00000002384	Bmp8b	6	5.41269	42.5974	1.46838e-16	2.34324e-14	up
ENSMUSG00000116408	AL645849.1	6	37.7429	2.30007e+11	1.68335e-16	2.66141e-14	up
ENSMUSG00000093938	Evi2b	6	1.717	3.28753	1.84275e-16	2.8867e-14	up
ENSMUSG00000056671	Prelid2	6	2.29163	4.89608	1.88031e-16	2.91875e-14	up
ENSMUSG00000033453	Adamts15	6	1.87548	3.66925	1.98389e-16	3.05179e-14	up
ENSMUSG00000033777	Tlr13	6	1.69536	3.23857	2.02247e-16	3.08336e-14	up
ENSMUSG00000049103	Ccr2	6	2.65781	6.31074	2.23495e-16	3.37715e-14	up
ENSMUSG00000000594	Gm2a	6	-0.765116	0.588406	2.62849e-16	3.93697e-14	down
ENSMUSG00000020520	Galnt10	6	0.807196	1.74981	2.84728e-16	4.2276e-14	up
ENSMUSG00000089929	Bcl2a1b	6	2.4557	5.48581	3.04002e-16	4.47486e-14	up
ENSMUSG00000034118	Tpst1	6	-0.789356	0.578602	3.19936e-16	4.66915e-14	down
ENSMUSG00000033192	Lpcat2	6	1.42809	2.69091	4.33827e-16	6.27762e-14	up
ENSMUSG00000037379	Spon2	6	2.16876	4.49637	4.42732e-16	6.35265e-14	up
ENSMUSG00000056737	Capg	6	2.0337	4.09453	4.81521e-16	6.85164e-14	up
ENSMUSG00000051225	Fam83a	6	3.90738	15.0051	5.39602e-16	7.61463e-14	up
ENSMUSG00000031659	Adcy7	6	1.54308	2.91417	6.0377e-16	8.4503e-14	up
ENSMUSG00000034116	Vav1	6	1.35658	2.56077	6.14701e-16	8.53335e-14	up
ENSMUSG00000028874	Fgr	6	1.61876	3.07111	7.33674e-16	1.01028e-13	up
ENSMUSG00000055675	Kbtbd11	6	3.01027	8.05716	9.00538e-16	1.23014e-13	up
ENSMUSG00000029247	Paics	6	-0.667863	0.629438	9.14766e-16	1.23965e-13	down
ENSMUSG00000017723	Wfdc2	6	1.9109	3.76043	1.07991e-15	1.45192e-13	up
ENSMUSG00000021665	Hexb	6	0.94853	1.92991	1.19351e-15	1.59212e-13	up
ENSMUSG00000002992	Apoc2	6	1.34579	2.54169	1.26624e-15	1.67605e-13	up
ENSMUSG00000023913	Pla2g7	6	1.61323	3.05937	1.29369e-15	1.69921e-13	up
ENSMUSG00000079419	Ms4a6c	6	1.93619	3.82694	1.39327e-15	1.81603e-13	up
ENSMUSG00000020143	Dock2	6	1.40047	2.63987	1.58066e-15	2.04467e-13	up
ENSMUSG00000026786	Apbb1ip	6	1.43735	2.70822	2.06153e-15	2.62692e-13	up
ENSMUSG00000074677	Sirpb1c	6	2.98359	7.90953	2.37054e-15	2.9983e-13	up
ENSMUSG00000030095	Tmem43	6	1.04957	2.06992	2.71016e-15	3.40265e-13	up
ENSMUSG00000025473	Adam8	6	3.26078	9.58502	2.90447e-15	3.61999e-13	up
ENSMUSG00000037405	Icam1	6	1.09049	2.12947	2.98998e-15	3.69955e-13	up
ENSMUSG00000117239	Gpr31c	6	4.05073	16.5726	3.01776e-15	3.70707e-13	up
ENSMUSG00000074882	Cyp2c68	6	-1.26057	0.417379	3.05397e-15	3.72476e-13	down
ENSMUSG00000025287	Acot9	6	1.52995	2.88777	3.07761e-15	3.72696e-13	up
ENSMUSG00000044827	Tlr1	6	2.39563	5.26207	3.3518e-15	4.00224e-13	up
ENSMUSG00000062624	Cyp2c67	6	-1.37067	0.386712	3.34933e-15	4.00224e-13	down
ENSMUSG00000020926	Adam11	6	1.95072	3.86566	3.7655e-15	4.46499e-13	up
ENSMUSG00000049109	Themis	6	3.23253	9.39912	5.41292e-15	6.37418e-13	up
ENSMUSG00000026822	Lcn2	6	4.63989	24.9313	5.89295e-15	6.89193e-13	up
ENSMUSG00000022180	Slc7a8	6	1.28642	2.43921	8.17251e-15	9.42876e-13	up
ENSMUSG00000031709	Tbc1d9	6	1.52618	2.88022	8.14284e-15	9.42876e-13	up
ENSMUSG00000024672	Ms4a7	6	2.84469	7.18353	9.11726e-15	1.04481e-12	up
ENSMUSG00000026480	Ncf2	6	1.43052	2.69543	9.35962e-15	1.06544e-12	up
ENSMUSG00000000791	Il12rb1	6	-2.01898	0.246732	9.66486e-15	1.0929e-12	down
ENSMUSG00000090555	Gm8893	6	-1.64458	0.31984	9.85019e-15	1.10653e-12	down
ENSMUSG00000069170	Adgrv1	6	2.48736	5.60749	1.00963e-14	1.12676e-12	up
ENSMUSG00000038642	Ctss	6	1.51318	2.85438	1.07166e-14	1.18822e-12	up
ENSMUSG00000062545	Tlr12	6	1.46492	2.76048	1.13632e-14	1.25178e-12	up
ENSMUSG00000047617	Paxx	6	-1.26146	0.417122	1.26161e-14	1.3809e-12	down
ENSMUSG00000022340	Sybu	6	4.2276	18.7342	1.3034e-14	1.41755e-12	up
ENSMUSG00000002602	Axl	6	1.14457	2.2108	1.44971e-14	1.5667e-12	up
ENSMUSG00000049721	Gal3st1	6	1.89826	3.72764	1.46482e-14	1.57307e-12	up
ENSMUSG00000031150	Ccdc120	6	3.51145	11.4039	1.64385e-14	1.7543e-12	up
ENSMUSG00000032482	Cspg5	6	-2.53838	0.172135	1.75241e-14	1.85853e-12	down
ENSMUSG00000032485	Scap	6	-0.783589	0.58092	2.16593e-14	2.28292e-12	down
ENSMUSG00000005087	Cd44	6	1.52511	2.87809	2.70786e-14	2.83661e-12	up
ENSMUSG00000001131	Timp1	6	3.78064	13.7431	2.77981e-14	2.89132e-12	up
ENSMUSG00000024965	Fermt3	6	1.19591	2.29089	2.79395e-14	2.89132e-12	up
ENSMUSG00000026483	Fam129a	6	1.20943	2.31247	3.03889e-14	3.12584e-12	up
ENSMUSG00000025268	Maged2	6	1.15094	2.22059	3.06364e-14	3.13243e-12	up
ENSMUSG00000043671	Dpy19l3	6	-1.85256	0.2769	3.17221e-14	3.22413e-12	down
ENSMUSG00000034613	Ppm1h	6	1.40625	2.65048	3.35958e-14	3.39437e-12	up
ENSMUSG00000072964	Bhlhb9	6	1.85459	3.6165	3.47074e-14	3.48605e-12	up
ENSMUSG00000030340	Scnn1a	6	-1.36334	0.388681	3.54345e-14	3.53826e-12	down
ENSMUSG00000040268	Plekha1	6	1.30895	2.47761	3.74529e-14	3.71807e-12	up
ENSMUSG00000040675	Mthfd1l	6	2.0563	4.15919	4.22841e-14	4.17341e-12	up
ENSMUSG00000021423	Ly86	6	1.3683	2.58166	4.75217e-14	4.66341e-12	up
ENSMUSG00000018774	Cd68	6	1.33083	2.51547	6.39047e-14	6.23485e-12	up
ENSMUSG00000042842	Serpinb6b	6	2.15298	4.44747	6.42655e-14	6.23485e-12	up
ENSMUSG00000021336	Slc17a4	6	1.15802	2.23151	6.67934e-14	6.37936e-12	up
ENSMUSG00000048865	Arhgap30	6	1.14185	2.20664	6.68759e-14	6.37936e-12	up
ENSMUSG00000070323	Mmp27	6	1.98879	3.96905	6.66671e-14	6.37936e-12	up
ENSMUSG00000026458	Ppfia4	6	1.60227	3.03622	9.94567e-14	9.43458e-12	up
ENSMUSG00000060803	Gstp1	6	-1.77636	0.291919	1.07903e-13	1.01792e-11	down
ENSMUSG00000049493	Pls1	6	3.07717	8.43957	1.34064e-13	1.25777e-11	up
ENSMUSG00000016283	H2-M2	6	4.10106	17.1609	1.38325e-13	1.29065e-11	up
ENSMUSG00000020099	Unc5b	6	1.73116	3.31994	1.40724e-13	1.3059e-11	up
ENSMUSG00000047037	Nipa1	6	1.23997	2.36194	1.41775e-13	1.30855e-11	up
ENSMUSG00000022488	Nckap1l	6	1.38606	2.61365	1.43868e-13	1.32073e-11	up
ENSMUSG00000031906	Smpd3	6	2.10978	4.31625	1.45095e-13	1.32486e-11	up
ENSMUSG00000035413	Tmem98	6	0.972307	1.96198	1.58474e-13	1.43894e-11	up
ENSMUSG00000071713	Csf2rb	6	1.12904	2.18713	1.59274e-13	1.43894e-11	up
ENSMUSG00000029299	Abcg3	6	1.31085	2.48088	1.63225e-13	1.46688e-11	up
ENSMUSG00000016763	Scube1	6	3.257	9.55995	1.76302e-13	1.5761e-11	up
ENSMUSG00000019891	Dcbld1	6	0.800514	1.74172	1.81113e-13	1.61068e-11	up
ENSMUSG00000026270	Capn10	6	-0.810626	0.570135	2.03542e-13	1.80077e-11	down
ENSMUSG00000049353	Rd3	6	-1.34717	0.393063	2.30818e-13	2.03156e-11	down
ENSMUSG00000037440	Vnn1	6	2.34966	5.09704	2.43057e-13	2.11745e-11	up
ENSMUSG00000098188	Sowahc	6	1.02003	2.02797	2.42931e-13	2.11745e-11	up
ENSMUSG00000073489	Ifi204	6	1.0931	2.13332	2.48059e-13	2.15005e-11	up
ENSMUSG00000026272	Agxt	6	-1.14691	0.451591	2.59716e-13	2.23972e-11	down
ENSMUSG00000053063	Clec12a	6	1.56902	2.96703	2.67446e-13	2.29479e-11	up
ENSMUSG00000035385	Ccl2	6	2.72086	6.59268	2.75925e-13	2.35571e-11	up
ENSMUSG00000006218	Fam131c	6	1.26098	2.39659	2.89555e-13	2.45978e-11	up
ENSMUSG00000025154	Arhgap19	6	1.22601	2.33919	2.92848e-13	2.46954e-11	up
ENSMUSG00000027995	Tlr2	6	1.36829	2.58165	2.93597e-13	2.46954e-11	up
ENSMUSG00000020399	Havcr2	6	2.08277	4.23619	3.05979e-13	2.56107e-11	up
ENSMUSG00000045763	Basp1	6	1.7766	3.42619	3.23535e-13	2.69481e-11	up
ENSMUSG00000049303	Syt12	6	2.28326	4.86776	3.27197e-13	2.71208e-11	up
ENSMUSG00000026547	Tagln2	6	1.43464	2.70315	3.36941e-13	2.77936e-11	up
ENSMUSG00000062991	Nrg1	6	3.38509	10.4476	3.46651e-13	2.8457e-11	up
ENSMUSG00000032369	Plscr1	6	1.22906	2.34414	3.8658e-13	3.1583e-11	up
ENSMUSG00000059743	Fdps	6	-2.1615	0.223523	3.88453e-13	3.15849e-11	down
ENSMUSG00000024055	Cyp4f13	6	-0.715125	0.609152	3.9565e-13	3.18666e-11	down
ENSMUSG00000028581	Laptm5	6	1.22981	2.34537	3.9396e-13	3.18666e-11	up
ENSMUSG00000059498	Fcgr3	6	1.20935	2.31233	4.16581e-13	3.3395e-11	up
ENSMUSG00000020897	Aurkb	6	2.5522	5.86529	4.88248e-13	3.89572e-11	up
ENSMUSG00000067656	Slc22a27	6	3.20561	9.22542	5.30963e-13	4.19731e-11	up
ENSMUSG00000045322	Tlr9	6	2.01635	4.04558	5.38927e-13	4.24063e-11	up
ENSMUSG00000044313	Mab21l3	6	3.70779	13.0664	6.06677e-13	4.75184e-11	up
ENSMUSG00000031165	Was	6	1.09154	2.13101	6.31769e-13	4.92578e-11	up
ENSMUSG00000029656	C8b	6	-1.7721	0.292782	7.14742e-13	5.54737e-11	down
ENSMUSG00000001473	Tubb6	6	1.46349	2.75774	7.28317e-13	5.62716e-11	up
ENSMUSG00000026956	Uap1l1	6	2.21734	4.65035	7.48009e-13	5.75326e-11	up
ENSMUSG00000024391	Apom	6	-1.39477	0.380305	8.50866e-13	6.51504e-11	down
ENSMUSG00000035439	Haus8	6	1.78623	3.44913	8.55482e-13	6.52114e-11	up
ENSMUSG00000020458	Rtn4	6	1.20134	2.29953	8.77347e-13	6.65809e-11	up
ENSMUSG00000072596	Ear2	6	1.71831	3.2905	8.97032e-13	6.77736e-11	up
ENSMUSG00000002831	Plin4	6	2.25875	4.78575	9.38871e-13	7.06221e-11	up
ENSMUSG00000031004	Mki67	6	2.10609	4.30522	1.04842e-12	7.85163e-11	up
ENSMUSG00000078964	Ces1b	6	-1.00129	0.499553	1.12696e-12	8.40299e-11	down
ENSMUSG00000041219	Arhgap11a	6	1.54019	2.90832	1.13567e-12	8.43111e-11	up
ENSMUSG00000031402	Mpp1	6	0.677017	1.59883	1.2763e-12	9.43413e-11	up
ENSMUSG00000021670	Hmgcr	6	-1.58986	0.332204	1.30345e-12	9.5933e-11	down
ENSMUSG00000027848	Olfml3	6	1.45632	2.74407	1.36302e-12	9.94599e-11	up
ENSMUSG00000078350	Smim1	6	-1.6813	0.311802	1.3584e-12	9.94599e-11	down
ENSMUSG00000030867	Plk1	6	2.47943	5.57676	1.43965e-12	1.04604e-10	up
ENSMUSG00000035493	Tgfbi	6	0.799073	1.73998	1.49681e-12	1.08297e-10	up
ENSMUSG00000018965	Ywhah	6	0.705603	1.63083	1.91493e-12	1.37964e-10	up
ENSMUSG00000026853	Crat	6	1.29322	2.45075	1.94899e-12	1.39828e-10	up
ENSMUSG00000024030	Abcg1	6	1.49845	2.82539	2.06873e-12	1.47798e-10	up
ENSMUSG00000036943	Rab8b	6	1.2087	2.31129	2.08965e-12	1.4867e-10	up
ENSMUSG00000008305	Tle1	6	-0.810239	0.570287	2.17854e-12	1.54351e-10	down
ENSMUSG00000022500	Litaf	6	0.686968	1.6099	2.9254e-12	2.05561e-10	up
ENSMUSG00000093930	Hmgcs1	6	-1.33475	0.39646	2.91759e-12	2.05561e-10	down
ENSMUSG00000037731	Themis2	6	1.31908	2.49507	2.97372e-12	2.081e-10	up
ENSMUSG00000038147	Cd84	6	1.25257	2.38266	3.0341e-12	2.11458e-10	up
ENSMUSG00000015854	Cd5l	6	1.32541	2.50603	3.1067e-12	2.15638e-10	up
ENSMUSG00000010025	Aldh3a2	6	1.50391	2.8361	3.22306e-12	2.22809e-10	up
ENSMUSG00000032698	Lmo2	6	0.973412	1.96348	3.28283e-12	2.26026e-10	up
ENSMUSG00000049866	Arl4c	6	1.1326	2.19253	3.53895e-12	2.42681e-10	up
ENSMUSG00000040963	Asgr2	6	-0.617342	0.651871	3.60013e-12	2.45889e-10	down
ENSMUSG00000057191	AB124611	6	1.28581	2.43818	3.62844e-12	2.46835e-10	up
ENSMUSG00000012187	Mogat1	6	2.21801	4.65251	3.90581e-12	2.6465e-10	up
ENSMUSG00000061815	Rufy4	6	2.23266	4.7	3.95726e-12	2.67076e-10	up
ENSMUSG00000058099	Nfam1	6	1.15145	2.22137	4.24465e-12	2.85344e-10	up
ENSMUSG00000041737	Tmem45b	6	2.71675	6.57391	4.43368e-12	2.96883e-10	up
ENSMUSG00000000078	Klf6	6	1.63509	3.10607	4.46781e-12	2.97999e-10	up
ENSMUSG00000045932	Ifit2	6	1.42231	2.68014	4.83618e-12	3.21314e-10	up
ENSMUSG00000029304	Spp1	6	2.12848	4.37256	5.08089e-12	3.36264e-10	up
ENSMUSG00000035875	AI182371	6	-0.671888	0.627685	5.6398e-12	3.71813e-10	down
ENSMUSG00000034330	Plcg2	6	1.24831	2.37563	5.95036e-12	3.90778e-10	up
ENSMUSG00000031844	Hsd17b2	6	-0.879842	0.543427	6.32123e-12	4.13544e-10	down
ENSMUSG00000029919	Hpgds	6	2.45281	5.47481	6.58617e-12	4.29232e-10	up
ENSMUSG00000057103	Nat8f1	6	-0.955902	0.515519	6.68201e-12	4.33823e-10	down
ENSMUSG00000030004	Nat8	6	-1.59869	0.330176	7.01708e-12	4.53851e-10	down
ENSMUSG00000066366	Serpina1a	6	-0.779758	0.582464	7.19323e-12	4.63488e-10	down
ENSMUSG00000030148	Clec4a2	6	1.76379	3.39588	7.8893e-12	5.04531e-10	up
ENSMUSG00000052688	Rab7b	6	1.72611	3.30834	8.22846e-12	5.22308e-10	up
ENSMUSG00000053318	Slamf8	6	2.23173	4.69698	8.21435e-12	5.22308e-10	up
ENSMUSG00000050578	Mmp13	6	3.57773	11.94	8.76823e-12	5.54509e-10	up
ENSMUSG00000010154	Spire2	6	4.2144	18.5636	9.14563e-12	5.76242e-10	up
ENSMUSG00000024679	Ms4a6d	6	2.06116	4.17323	9.29833e-12	5.8371e-10	up
ENSMUSG00000056413	Adap1	6	1.48067	2.79079	9.79646e-12	6.12727e-10	up
ENSMUSG00000021340	Gpld1	6	-0.780809	0.58204	9.84533e-12	6.13536e-10	down
ENSMUSG00000055254	Ntrk2	6	2.70882	6.53786	9.95312e-12	6.17998e-10	up
ENSMUSG00000024696	Lpxn	6	1.37814	2.59934	1.07953e-11	6.65449e-10	up
ENSMUSG00000037280	Galnt6	6	1.37813	2.5993	1.0763e-11	6.65449e-10	up
ENSMUSG00000071714	Csf2rb2	6	1.61822	3.06996	1.09723e-11	6.73928e-10	up
ENSMUSG00000039519	Cyp7b1	6	-2.06938	0.238262	1.15635e-11	7.07696e-10	down
ENSMUSG00000022790	Igsf11	6	0.963713	1.95032	1.1701e-11	7.13553e-10	up
ENSMUSG00000006517	Mvd	6	-2.07235	0.237771	1.20628e-11	7.3187e-10	down
ENSMUSG00000016496	Cd274	6	1.47852	2.78663	1.20871e-11	7.3187e-10	up
ENSMUSG00000026536	Ifi211	6	1.52642	2.88071	1.26862e-11	7.65432e-10	up
ENSMUSG00000031805	Jak3	6	0.955849	1.93972	1.2913e-11	7.76369e-10	up
ENSMUSG00000026360	Rgs2	6	1.50471	2.83767	1.38744e-11	8.31247e-10	up
ENSMUSG00000054793	Cadm4	6	-2.22756	0.213519	1.4681e-11	8.76495e-10	down
ENSMUSG00000015355	Cd48	6	1.41681	2.66994	1.5223e-11	9.05691e-10	up
ENSMUSG00000054630	Ugt2b5	6	-0.795476	0.576153	1.54421e-11	9.15532e-10	down
ENSMUSG00000024253	Dync2li1	6	1.33056	2.515	1.57861e-11	9.32693e-10	up
ENSMUSG00000032661	Oas3	6	1.49437	2.81742	1.71675e-11	1.00764e-09	up
ENSMUSG00000041912	Tdrkh	6	-0.771606	0.585765	1.71726e-11	1.00764e-09	down
ENSMUSG00000021696	Elovl7	6	3.1702	9.0017	1.89607e-11	1.10875e-09	up
ENSMUSG00000019942	Cdk1	6	1.553	2.93427	1.91627e-11	1.11673e-09	up
ENSMUSG00000030047	Arhgap25	6	1.68627	3.21825	2.03018e-11	1.1791e-09	up
ENSMUSG00000021262	Evl	6	1.62151	3.07696	2.09316e-11	1.21155e-09	up
ENSMUSG00000020905	Usp43	6	3.3097	9.91562	2.27803e-11	1.3141e-09	up
ENSMUSG00000038608	Dock10	6	1.20256	2.30148	2.32214e-11	1.33503e-09	up
ENSMUSG00000070427	Il18bp	6	1.03945	2.05544	2.4789e-11	1.42038e-09	up
ENSMUSG00000037406	Htra4	6	-2.82656	0.140968	2.50201e-11	1.42882e-09	down
ENSMUSG00000042686	Jph1	6	-2.55624	0.170018	2.56753e-11	1.46135e-09	down
ENSMUSG00000061906	Ugt2b38	6	-1.16412	0.446236	2.63611e-11	1.4954e-09	down
ENSMUSG00000046324	Ermp1	6	1.00227	2.00315	2.74606e-11	1.55261e-09	up
ENSMUSG00000021211	Akr1c12	6	-0.593712	0.662636	2.76969e-11	1.55896e-09	down
ENSMUSG00000031103	Elf4	6	1.11583	2.16719	2.77554e-11	1.55896e-09	up
ENSMUSG00000025877	Hk3	6	1.31739	2.49215	2.79386e-11	1.5641e-09	up
ENSMUSG00000032310	Cyp1a2	6	-1.42013	0.373679	2.82559e-11	1.5767e-09	down
ENSMUSG00000026170	Cyp27a1	6	-0.699276	0.615881	2.8723e-11	1.59754e-09	down
ENSMUSG00000025887	Casp12	6	2.14938	4.43638	2.90454e-11	1.60502e-09	up
ENSMUSG00000035184	Fam124a	6	1.42193	2.67943	2.90052e-11	1.60502e-09	up
ENSMUSG00000039202	Abhd2	6	1.22713	2.341	2.97091e-11	1.6364e-09	up
ENSMUSG00000060519	Tor3a	6	1.1728	2.25449	2.99161e-11	1.6425e-09	up
ENSMUSG00000006403	Adamts4	6	2.81024	7.01401	3.11005e-11	1.70205e-09	up
ENSMUSG00000005397	Nid1	6	1.69609	3.24021	3.13109e-11	1.70604e-09	up
ENSMUSG00000082361	Btc	6	1.29225	2.4491	3.13731e-11	1.70604e-09	up
ENSMUSG00000032089	Il10ra	6	1.238	2.35872	3.16676e-11	1.71658e-09	up
ENSMUSG00000026177	Slc11a1	6	1.29389	2.45189	3.43909e-11	1.85244e-09	up
ENSMUSG00000026791	Slc2a8	6	-0.732357	0.60192	3.43851e-11	1.85244e-09	down
ENSMUSG00000045912	C2cd4c	6	3.67497	12.7725	3.45668e-11	1.85606e-09	up
ENSMUSG00000060586	H2-Eb1	6	1.76373	3.39576	3.50475e-11	1.87182e-09	up
ENSMUSG00000044583	Tlr7	6	1.96116	3.89374	3.54632e-11	1.8864e-09	up
ENSMUSG00000109764	Klkb1	6	-0.757838	0.591382	3.5765e-11	1.89655e-09	down
ENSMUSG00000038179	Slamf7	6	2.33936	5.06077	3.80525e-11	2.00539e-09	up
ENSMUSG00000025004	Cyp2c40	6	-3.0459	0.121086	3.97626e-11	2.08906e-09	down
ENSMUSG00000026043	Col3a1	6	1.99169	3.97701	4.0536e-11	2.12317e-09	up
ENSMUSG00000015396	Cd83	6	1.61764	3.06872	4.07265e-11	2.12576e-09	up
ENSMUSG00000056529	Ptafr	6	1.68719	3.22029	4.08345e-11	2.12576e-09	up
ENSMUSG00000037649	H2-DMa	6	1.48443	2.79806	4.25648e-11	2.2091e-09	up
ENSMUSG00000002769	Gnmt	6	-1.34217	0.394427	4.3604e-11	2.25618e-09	down
ENSMUSG00000028445	Enho	6	-2.91123	0.132932	4.54448e-11	2.34432e-09	down
ENSMUSG00000026628	Atf3	6	1.97071	3.9196	4.64475e-11	2.38883e-09	up
ENSMUSG00000051439	Cd14	6	1.9633	3.89952	4.8613e-11	2.49269e-09	up
ENSMUSG00000034201	Gas2l1	6	0.614696	1.53124	5.58955e-11	2.85753e-09	up
ENSMUSG00000021457	Syk	6	1.11844	2.17113	5.67915e-11	2.89467e-09	up
ENSMUSG00000001763	Tspan33	6	-1.07683	0.474071	6.13465e-11	3.09909e-09	down
ENSMUSG00000030774	Pak1	6	1.64332	3.12383	6.13446e-11	3.09909e-09	up
ENSMUSG00000050541	Adra1b	6	-0.669372	0.62878	6.13422e-11	3.09909e-09	down
ENSMUSG00000026288	Inpp5d	6	1.14904	2.21766	6.35197e-11	3.19048e-09	up
ENSMUSG00000073490	Ifi207	6	1.15262	2.22317	6.35294e-11	3.19048e-09	up
ENSMUSG00000008734	Gprc5b	6	2.90965	7.51433	6.57199e-11	3.29081e-09	up
ENSMUSG00000031207	Msn	6	0.909807	1.87879	7.00989e-11	3.49982e-09	up
ENSMUSG00000037868	Egr2	6	3.19847	9.17986	7.41344e-11	3.67978e-09	up
ENSMUSG00000098557	Kctd12	6	1.28897	2.44354	7.49905e-11	3.71149e-09	up
ENSMUSG00000021226	Acot2	6	2.0238	4.06653	7.68831e-11	3.79416e-09	up
ENSMUSG00000001228	Uhrf1	6	2.23529	4.70856	7.93084e-11	3.90257e-09	up
ENSMUSG00000040660	Cyp2b9	6	5.99784	63.9043	8.26938e-11	4.05746e-09	up
ENSMUSG00000035208	Slfn8	6	1.34822	2.54598	8.32844e-11	4.07473e-09	up
ENSMUSG00000083594	Gm13722	6	-1.62965	0.323167	8.37158e-11	4.08413e-09	down
ENSMUSG00000043439	Epop	6	-1.50854	0.351466	8.57701e-11	4.17244e-09	down
ENSMUSG00000022236	Ropn1l	6	-1.09951	0.466675	8.92023e-11	4.31481e-09	down
ENSMUSG00000056124	B4galt6	6	1.49979	2.82801	8.91627e-11	4.31481e-09	up
ENSMUSG00000021190	Lgmn	6	0.776078	1.71247	8.97802e-11	4.3183e-09	up
ENSMUSG00000037474	Dtl	6	2.47634	5.56483	8.97183e-11	4.3183e-09	up
ENSMUSG00000022372	Sla	6	1.17852	2.26345	9.06467e-11	4.34773e-09	up
ENSMUSG00000030830	Itgal	6	1.11751	2.16972	9.18902e-11	4.39503e-09	up
ENSMUSG00000025203	Scd2	6	1.6857	3.21696	9.41657e-11	4.49128e-09	up
ENSMUSG00000078771	Evi2a	6	1.55583	2.94003	1.00354e-10	4.77313e-09	up
ENSMUSG00000004508	Gab2	6	0.995779	1.99416	1.01457e-10	4.81215e-09	up
ENSMUSG00000027546	Atp9a	6	0.666537	1.58726	1.07105e-10	5.066e-09	up
ENSMUSG00000039942	Ptger4	6	1.90123	3.7353	1.10424e-10	5.20854e-09	up
ENSMUSG00000052776	Oas1a	6	1.18099	2.26732	1.1239e-10	5.28666e-09	up
ENSMUSG00000027715	Ccna2	6	2.16269	4.4775	1.16284e-10	5.45479e-09	up
ENSMUSG00000024371	C2	6	-0.733363	0.6015	1.19476e-10	5.58917e-09	down
ENSMUSG00000032122	Slc37a2	6	1.27124	2.41369	1.19975e-10	5.59719e-09	up
ENSMUSG00000027048	Abcb11	6	-0.899209	0.53618	1.21484e-10	5.65055e-09	down
ENSMUSG00000032098	Treh	6	1.36322	2.57259	1.2178e-10	5.65055e-09	up
ENSMUSG00000031997	Trpc6	6	-1.32759	0.398433	1.32047e-10	6.11029e-09	down
ENSMUSG00000074639	Rdh16f2	6	-1.56306	0.338433	1.32441e-10	6.11195e-09	down
ENSMUSG00000020901	Pik3r5	6	1.52009	2.86808	1.45363e-10	6.69024e-09	up
ENSMUSG00000024044	Epb41l3	6	1.26415	2.40185	1.46806e-10	6.73846e-09	up
ENSMUSG00000076431	Sox4	6	1.92914	3.80829	1.47684e-10	6.7606e-09	up
ENSMUSG00000035891	Cerk	6	1.09191	2.13156	1.60106e-10	7.30968e-09	up
ENSMUSG00000026202	Tuba4a	6	-1.01619	0.49442	1.63823e-10	7.45942e-09	down
ENSMUSG00000015947	Fcgr1	6	1.69591	3.23981	1.82032e-10	8.26647e-09	up
ENSMUSG00000036594	H2-Aa	6	1.66688	3.17527	1.83333e-10	8.30348e-09	up
ENSMUSG00000020142	Slc1a4	6	1.67944	3.20304	1.84566e-10	8.33722e-09	up
ENSMUSG00000045136	Tubb2b	6	3.38424	10.4414	1.92407e-10	8.64564e-09	up
ENSMUSG00000023057	Fabp2	6	1.45676	2.74492	1.9702e-10	8.82971e-09	up
ENSMUSG00000037196	Pacrg	6	3.32208	10.001	1.98664e-10	8.88007e-09	up
ENSMUSG00000071177	Serpina1d	6	-0.925625	0.526452	2.03489e-10	9.07199e-09	down
ENSMUSG00000024737	Slc15a3	6	1.2217	2.33221	2.0841e-10	9.26721e-09	up
ENSMUSG00000020017	Hal	6	-1.203	0.434371	2.15873e-10	9.57409e-09	down
ENSMUSG00000082676	Gm11843	6	3.117	8.67583	2.30317e-10	1.01883e-08	up
ENSMUSG00000050359	Sprr1a	6	8.55245	375.443	2.31795e-10	1.02271e-08	up
ENSMUSG00000103711	Tstd1	6	-1.32562	0.398978	2.34147e-10	1.03043e-08	down
ENSMUSG00000099974	Bcl2a1d	6	2.27907	4.85365	2.37237e-10	1.04134e-08	up
ENSMUSG00000018927	Ccl6	6	1.58724	3.00473	2.38838e-10	1.04568e-08	up
ENSMUSG00000001517	Foxm1	6	2.03436	4.09641	2.55874e-10	1.1174e-08	up
ENSMUSG00000021175	Cdca7l	6	1.92547	3.79861	2.59923e-10	1.13219e-08	up
ENSMUSG00000027803	Wwtr1	6	0.823608	1.76983	2.83087e-10	1.22812e-08	up
ENSMUSG00000040522	Tlr8	6	2.04844	4.13659	2.83384e-10	1.22812e-08	up
ENSMUSG00000031645	F11	6	-1.09305	0.468768	2.97366e-10	1.28545e-08	down
ENSMUSG00000042210	Abhd14a	6	-0.679135	0.624539	3.0597e-10	1.3193e-08	down
ENSMUSG00000049625	Tifab	6	1.24239	2.3659	3.10527e-10	1.33558e-08	up
ENSMUSG00000026548	Slamf9	6	1.80751	3.50037	3.13348e-10	1.34096e-08	up
ENSMUSG00000033389	Arhgap44	6	1.33201	2.51754	3.12969e-10	1.34096e-08	up
ENSMUSG00000018930	Ccl4	6	2.81484	7.0364	3.43205e-10	1.46506e-08	up
ENSMUSG00000051146	Camk2n2	6	1.10141	2.14565	3.48552e-10	1.48417e-08	up
ENSMUSG00000034652	Cd300a	6	1.10646	2.15317	3.5399e-10	1.50358e-08	up
ENSMUSG00000023015	Racgap1	6	1.83127	3.55851	3.64115e-10	1.53839e-08	up
ENSMUSG00000028467	Gba2	6	-0.765	0.588453	3.64888e-10	1.53839e-08	down
ENSMUSG00000000982	Ccl3	6	2.89665	7.44693	3.80656e-10	1.60091e-08	up
ENSMUSG00000003283	Hck	6	1.16693	2.24533	3.96052e-10	1.66157e-08	up
ENSMUSG00000097715	Gpr137b-ps	6	1.62608	3.08672	4.00729e-10	1.67707e-08	up
ENSMUSG00000033538	Casp4	6	1.87785	3.67526	4.09495e-10	1.70956e-08	up
ENSMUSG00000024521	Pmaip1	6	1.48262	2.79455	4.19606e-10	1.74751e-08	up
ENSMUSG00000048779	P2ry6	6	1.25633	2.38888	4.22098e-10	1.74935e-08	up
ENSMUSG00000029821	Gsdme	6	1.25068	2.37953	4.23124e-10	1.74936e-08	up
ENSMUSG00000039485	Tspyl4	6	-1.74208	0.298938	4.32781e-10	1.78496e-08	down
ENSMUSG00000026600	Soat1	6	1.43931	2.71191	4.35137e-10	1.79035e-08	up
ENSMUSG00000002699	Lcp2	6	1.53208	2.89203	4.40202e-10	1.80684e-08	up
ENSMUSG00000079547	H2-DMb1	6	1.80169	3.48628	4.48577e-10	1.8368e-08	up
ENSMUSG00000021886	Gpr65	6	1.47248	2.77498	4.64027e-10	1.89552e-08	up
ENSMUSG00000056888	Glipr1	6	1.81902	3.52842	4.87963e-10	1.98854e-08	up
ENSMUSG00000052562	Slc22a30	6	-0.967694	0.511323	4.94018e-10	2.00842e-08	down
ENSMUSG00000058454	Dhcr7	6	-1.38376	0.38322	5.1874e-10	2.10391e-08	down
ENSMUSG00000027469	Tpx2	6	2.13141	4.38144	6.18904e-10	2.50421e-08	up
ENSMUSG00000116284	Gm3787	6	-2.39354	0.190315	6.26935e-10	2.53071e-08	down
ENSMUSG00000021884	Hacl1	6	-0.981115	0.506588	6.34004e-10	2.55321e-08	down
ENSMUSG00000026321	Tnfrsf11a	6	1.66733	3.17627	6.37466e-10	2.56111e-08	up
ENSMUSG00000024254	Abcg8	6	1.22178	2.33234	6.58968e-10	2.64129e-08	up
ENSMUSG00000015890	Amdhd1	6	-0.723444	0.60565	6.815e-10	2.7252e-08	down
ENSMUSG00000036894	Rap2b	6	1.0406	2.05709	6.89947e-10	2.75253e-08	up
ENSMUSG00000026315	Serpinb8	6	1.20438	2.30438	7.05954e-10	2.80677e-08	up
ENSMUSG00000040747	Cd53	6	1.37677	2.59686	7.18302e-10	2.84571e-08	up
ENSMUSG00000030579	Tyrobp	6	1.11799	2.17044	7.54635e-10	2.97584e-08	up
ENSMUSG00000026519	Tmem63a	6	-0.692482	0.618788	8.10311e-10	3.18803e-08	down
ENSMUSG00000078945	Naip2	6	0.831667	1.77974	8.12544e-10	3.18947e-08	up
ENSMUSG00000019850	Tnfaip3	6	1.46398	2.75868	8.24211e-10	3.22785e-08	up
ENSMUSG00000052160	Pld4	6	1.05303	2.07488	8.4235e-10	3.29133e-08	up
ENSMUSG00000115338	Pnp	6	-0.650936	0.636867	8.95786e-10	3.49213e-08	down
ENSMUSG00000018920	Cxcl16	6	1.02306	2.03223	9.7061e-10	3.77521e-08	up
ENSMUSG00000049988	Lrrc25	6	1.00592	2.00823	9.8064e-10	3.80555e-08	up
ENSMUSG00000041515	Irf8	6	1.08725	2.12469	1.0087e-09	3.90557e-08	up
ENSMUSG00000058818	Pirb	6	1.26324	2.40034	1.02282e-09	3.95129e-08	up
ENSMUSG00000048612	Myof	6	1.84185	3.58468	1.07103e-09	4.12817e-08	up
ENSMUSG00000037953	A4gnt	6	3.58912	12.0347	1.0749e-09	4.13378e-08	up
ENSMUSG00000050721	Plekho2	6	0.862491	1.81817	1.12423e-09	4.31375e-08	up
ENSMUSG00000099889	Mrgprb11-ps	6	3.49216	11.2524	1.17016e-09	4.47993e-08	up
ENSMUSG00000004730	Adgre1	6	1.44645	2.72537	1.26621e-09	4.82602e-08	up
ENSMUSG00000030921	Trim30a	6	0.913104	1.88309	1.2754e-09	4.8502e-08	up
ENSMUSG00000000440	Pparg	6	1.25855	2.39256	1.36412e-09	5.17609e-08	up
ENSMUSG00000028434	Epb41l4b	6	-0.631599	0.645461	1.39748e-09	5.2909e-08	down
ENSMUSG00000026675	Hsd17b7	6	-1.15994	0.44753	1.41804e-09	5.35428e-08	down
ENSMUSG00000095028	Sirpb1b	6	2.29287	4.90029	1.42049e-09	5.35428e-08	up
ENSMUSG00000021687	Scamp1	6	-0.620414	0.650484	1.43256e-09	5.38788e-08	down
ENSMUSG00000046722	Cdc42se1	6	0.630943	1.54858	1.4583e-09	5.47264e-08	up
ENSMUSG00000027870	Hao2	6	3.08533	8.48747	1.50159e-09	5.61044e-08	up
ENSMUSG00000034853	Acot11	6	1.2834	2.43411	1.55546e-09	5.79902e-08	up
ENSMUSG00000044367	Slc16a13	6	1.23129	2.34778	1.58816e-09	5.90802e-08	up
ENSMUSG00000063873	Slc24a3	6	1.72897	3.31492	1.79468e-09	6.66179e-08	up
ENSMUSG00000002111	Spi1	6	1.36695	2.57925	1.88493e-09	6.98159e-08	up
ENSMUSG00000028859	Csf3r	6	1.47258	2.77519	1.90704e-09	7.0482e-08	up
ENSMUSG00000068220	Lgals1	6	1.52337	2.87463	1.91738e-09	7.07113e-08	up
ENSMUSG00000033065	Pfkm	6	-1.39309	0.380749	2.00052e-09	7.34598e-08	down
ENSMUSG00000033985	Tesk2	6	-0.587129	0.665666	1.99652e-09	7.34598e-08	down
ENSMUSG00000028037	Ifi44	6	1.50292	2.83416	2.02745e-09	7.413e-08	up
ENSMUSG00000019779	Frk	6	1.23206	2.34902	2.04304e-09	7.45404e-08	up
ENSMUSG00000029174	Tbc1d1	6	0.743824	1.67461	2.10025e-09	7.64645e-08	up
ENSMUSG00000056708	Ier5	6	1.13964	2.20325	2.16676e-09	7.87181e-08	up
ENSMUSG00000022969	Il10rb	6	0.768888	1.70396	2.35891e-09	8.55167e-08	up
ENSMUSG00000022371	Col14a1	6	0.660131	1.58023	2.45162e-09	8.86894e-08	up
ENSMUSG00000015090	Ptgds	6	-3.25169	0.104989	2.4862e-09	8.96339e-08	down
ENSMUSG00000058163	Gm5431	6	1.42633	2.68761	2.48823e-09	8.96339e-08	up
ENSMUSG00000025044	Msr1	6	0.966576	1.9542	2.519e-09	9.05513e-08	up
ENSMUSG00000032802	Srxn1	6	0.860662	1.81587	2.60094e-09	9.33005e-08	up
ENSMUSG00000101389	Ms4a4a	6	3.49325	11.2609	2.71025e-09	9.70179e-08	up
ENSMUSG00000024059	Clip4	6	-2.62026	0.162639	2.75102e-09	9.82714e-08	down
ENSMUSG00000027306	Nusap1	6	2.05301	4.14972	2.76991e-09	9.87396e-08	up
ENSMUSG00000062181	Ces3b	6	-1.47398	0.359989	2.87465e-09	1.02047e-07	down
ENSMUSG00000024610	Cd74	6	1.47585	2.78148	2.97548e-09	1.05326e-07	up
ENSMUSG00000029925	Tbxas1	6	1.35201	2.55268	2.97934e-09	1.05326e-07	up
ENSMUSG00000021947	Cryl1	6	-0.93819	0.521887	3.04301e-09	1.07354e-07	down
ENSMUSG00000027635	Dsn1	6	1.51831	2.86456	3.15383e-09	1.10922e-07	up
ENSMUSG00000022763	Aifm3	6	-0.936533	0.522487	3.27951e-09	1.14749e-07	down
ENSMUSG00000058672	Tubb2a	6	2.04683	4.13198	3.30038e-09	1.15243e-07	up
ENSMUSG00000021306	Gpr137b	6	1.45584	2.74317	3.43428e-09	1.19674e-07	up
ENSMUSG00000006777	Krt23	6	2.31689	4.98259	3.48964e-09	1.21109e-07	up
ENSMUSG00000037278	Tmem97	6	-0.637697	0.642738	3.50716e-09	1.2147e-07	down
ENSMUSG00000075284	Wipf1	6	0.936018	1.91324	3.56602e-09	1.23108e-07	up
ENSMUSG00000040345	Arhgap9	6	1.15169	2.22175	3.65705e-09	1.25642e-07	up
ENSMUSG00000068877	Selenbp2	6	-3.01232	0.123937	3.65274e-09	1.25642e-07	down
ENSMUSG00000002870	Mcm2	6	1.21523	2.32177	3.70146e-09	1.26913e-07	up
ENSMUSG00000017167	Cntnap1	6	1.78271	3.44072	3.79117e-09	1.29728e-07	up
ENSMUSG00000024526	Cidea	6	3.84278	14.3481	3.87857e-09	1.32189e-07	up
ENSMUSG00000040322	Slc25a24	6	1.64516	3.12782	3.89614e-09	1.32523e-07	up
ENSMUSG00000024781	Lipa	6	0.697438	1.62162	3.921e-09	1.32842e-07	up
ENSMUSG00000029408	Abcb9	6	0.766761	1.70145	3.92106e-09	1.32842e-07	up
ENSMUSG00000063535	Zfp773	6	-1.21944	0.429449	4.0635e-09	1.37123e-07	down
ENSMUSG00000073421	H2-Ab1	6	1.57582	2.98105	4.05591e-09	1.37123e-07	up
ENSMUSG00000057400	Ces1c	6	-0.597876	0.660726	4.11297e-09	1.38519e-07	down
ENSMUSG00000043895	S1pr2	6	1.17838	2.26323	4.12536e-09	1.38662e-07	up
ENSMUSG00000049382	Krt8	6	0.869068	1.82648	4.19118e-09	1.40322e-07	up
ENSMUSG00000027322	Siglec1	6	1.0946	2.13554	4.2288e-09	1.41305e-07	up
ENSMUSG00000005470	Asf1b	6	1.74366	3.34884	4.36724e-09	1.45646e-07	up
ENSMUSG00000050022	Amz1	6	1.9805	3.94631	4.40665e-09	1.46673e-07	up
ENSMUSG00000044708	Kcnj10	6	1.22654	2.34004	4.4628e-09	1.48253e-07	up
ENSMUSG00000040287	Stac3	6	-3.41901	0.0934924	4.48512e-09	1.48706e-07	down
ENSMUSG00000040084	Bub1b	6	1.71829	3.29045	4.50456e-09	1.49061e-07	up
ENSMUSG00000073176	Zfp449	6	1.58983	3.01014	4.56584e-09	1.50796e-07	up
ENSMUSG00000035455	Fignl1	6	2.24948	4.7551	4.91897e-09	1.61833e-07	up
ENSMUSG00000052974	Cyp2f2	6	-1.10596	0.464595	5.02959e-09	1.65154e-07	down
ENSMUSG00000090667	Gm765	6	1.88308	3.68862	5.12785e-09	1.68058e-07	up
ENSMUSG00000004933	Matk	6	2.10893	4.31372	5.20637e-09	1.69979e-07	up
ENSMUSG00000020805	Slc13a5	6	1.54311	2.91423	5.24035e-09	1.70761e-07	up
ENSMUSG00000031024	St5	6	1.27593	2.42155	5.27593e-09	1.71593e-07	up
ENSMUSG00000051817	Sox12	6	-1.00307	0.498937	5.30959e-09	1.7236e-07	down
ENSMUSG00000039131	Gipc2	6	3.31753	9.96955	5.36553e-09	1.73845e-07	up
ENSMUSG00000027030	Stk39	6	1.15051	2.21992	5.45615e-09	1.76447e-07	up
ENSMUSG00000046808	Atp10d	6	1.04501	2.06338	5.54334e-09	1.78927e-07	up
ENSMUSG00000031502	Col4a1	6	1.05183	2.07315	5.56944e-09	1.79431e-07	up
ENSMUSG00000036381	P2ry14	6	1.17163	2.25266	5.76585e-09	1.85408e-07	up
ENSMUSG00000039936	Pik3cd	6	1.13576	2.19735	5.81544e-09	1.86652e-07	up
ENSMUSG00000036362	P2ry13	6	1.1562	2.2287	6.05391e-09	1.93941e-07	up
ENSMUSG00000056665	Them6	6	0.83817	1.78778	6.24264e-09	1.99612e-07	up
ENSMUSG00000098112	Bin2	6	1.16745	2.24614	6.25675e-09	1.9969e-07	up
ENSMUSG00000024691	Fam111a	6	1.01065	2.01481	6.29671e-09	2.0059e-07	up
ENSMUSG00000019796	Lrp11	6	0.986171	1.98092	6.34985e-09	2.01169e-07	up
ENSMUSG00000034947	Tmem106a	6	0.750089	1.6819	6.33682e-09	2.01169e-07	up
ENSMUSG00000044005	Gls2	6	-0.989669	0.503593	6.55608e-09	2.07306e-07	down
ENSMUSG00000027506	Tpd52	6	0.736086	1.66565	6.72967e-09	2.12401e-07	up
ENSMUSG00000060317	Acnat2	6	2.04309	4.12128	7.27629e-09	2.2923e-07	up
ENSMUSG00000069793	Slfn9	6	1.18453	2.27289	7.29216e-09	2.29307e-07	up
ENSMUSG00000036469	March1	6	1.2762	2.422	7.82416e-09	2.45584e-07	up
ENSMUSG00000028494	Plin2	6	0.985007	1.97932	7.96758e-09	2.49626e-07	up
ENSMUSG00000020573	Pik3cg	6	1.65972	3.15956	8.135e-09	2.54405e-07	up
ENSMUSG00000012123	Crybg2	6	1.84145	3.58371	8.2469e-09	2.57433e-07	up
ENSMUSG00000025912	Mybl1	6	2.55868	5.8917	8.33391e-09	2.59674e-07	up
ENSMUSG00000031264	Btk	6	1.13008	2.18871	8.70918e-09	2.70873e-07	up
ENSMUSG00000030109	Slc6a12	6	-0.680716	0.623856	8.94537e-09	2.77713e-07	down
ENSMUSG00000113924	Gm48493	6	-7.66405	0.00493052	9.05602e-09	2.80638e-07	down
ENSMUSG00000025225	Nfkb2	6	0.920678	1.893	9.15522e-09	2.83198e-07	up
ENSMUSG00000030088	Aldh1l1	6	-0.998928	0.500372	9.35249e-09	2.87737e-07	down
ENSMUSG00000054404	Slfn5	6	0.77822	1.71501	9.44119e-09	2.89943e-07	up
ENSMUSG00000037628	Cdkn3	6	2.41323	5.32667	9.45975e-09	2.89991e-07	up
ENSMUSG00000041481	Serpina3g	6	1.22838	2.34304	9.48674e-09	2.90298e-07	up
ENSMUSG00000058715	Fcer1g	6	1.09312	2.13335	9.52915e-09	2.91074e-07	up
ENSMUSG00000079227	Ccr5	6	1.94171	3.84161	9.57841e-09	2.92056e-07	up
ENSMUSG00000036905	C1qb	6	0.987665	1.98297	9.60935e-09	2.92477e-07	up
ENSMUSG00000003528	Slc25a1	6	-0.618947	0.651146	9.89348e-09	3.00055e-07	down
ENSMUSG00000074738	Fndc10	6	2.18447	4.54558	1.00295e-08	3.0364e-07	up
ENSMUSG00000068762	Gstm6	6	-0.798863	0.574802	1.00743e-08	3.04457e-07	down
ENSMUSG00000073405	H2-T-ps	6	2.00738	4.02051	1.01093e-08	3.04975e-07	up
ENSMUSG00000036896	C1qc	6	0.941293	1.92025	1.03239e-08	3.10901e-07	up
ENSMUSG00000020604	Arsg	6	0.866536	1.82328	1.03807e-08	3.12061e-07	up
ENSMUSG00000006398	Cdc20	6	2.15932	4.46704	1.06886e-08	3.20751e-07	up
ENSMUSG00000041828	Abca8a	6	-1.15109	0.450286	1.13133e-08	3.38904e-07	down
ENSMUSG00000048126	Col6a3	6	2.15907	4.46628	1.15341e-08	3.44913e-07	up
ENSMUSG00000072620	Slfn2	6	1.20228	2.30102	1.16494e-08	3.4775e-07	up
ENSMUSG00000026883	Dab2ip	6	0.788527	1.72731	1.18976e-08	3.5454e-07	up
ENSMUSG00000020333	Acsl6	6	-3.36478	0.0970737	1.19717e-08	3.56126e-07	down
ENSMUSG00000020282	Rhbdf1	6	0.961847	1.9478	1.21209e-08	3.59939e-07	up
ENSMUSG00000001403	Ube2c	6	1.54011	2.90817	1.23865e-08	3.67188e-07	up
ENSMUSG00000078780	Gm5150	6	1.6332	3.10199	1.24381e-08	3.68078e-07	up
ENSMUSG00000071506	Tmem139	6	2.48001	5.579	1.25007e-08	3.6929e-07	up
ENSMUSG00000005233	Spc25	6	1.29402	2.4521	1.2556e-08	3.70283e-07	up
ENSMUSG00000030147	Clec4b1	6	2.56382	5.91272	1.3003e-08	3.82145e-07	up
ENSMUSG00000029413	Naaa	6	0.864245	1.82039	1.30806e-08	3.83766e-07	up
ENSMUSG00000002058	Unc119	6	0.928364	1.90312	1.37773e-08	4.03512e-07	up
ENSMUSG00000011034	Slc5a1	6	1.99325	3.98132	1.38184e-08	4.04023e-07	up
ENSMUSG00000056220	Pla2g4a	6	1.33035	2.51463	1.40047e-08	4.0877e-07	up
ENSMUSG00000042379	Esm1	6	2.02731	4.07645	1.41267e-08	4.10927e-07	up
ENSMUSG00000069662	Marcks	6	0.8984	1.864	1.41039e-08	4.10927e-07	up
ENSMUSG00000042213	Zfand4	6	-1.04221	0.485584	1.44711e-08	4.20229e-07	down
ENSMUSG00000022665	Ccdc80	6	1.08178	2.11665	1.48238e-08	4.29276e-07	up
ENSMUSG00000031101	Sash3	6	1.15727	2.23035	1.4833e-08	4.29276e-07	up
ENSMUSG00000029009	Mthfr	6	1.4043	2.64689	1.49846e-08	4.32931e-07	up
ENSMUSG00000028427	Aqp7	6	2.76547	6.7997	1.50927e-08	4.34585e-07	up
ENSMUSG00000043391	2510009E07Rik	6	0.789617	1.72862	1.50907e-08	4.34585e-07	up
ENSMUSG00000048120	Entpd1	6	0.916847	1.88798	1.53177e-08	4.4032e-07	up
ENSMUSG00000032691	Nlrp3	6	1.46098	2.75296	1.55451e-08	4.46105e-07	up
ENSMUSG00000056515	Rab31	6	0.729238	1.65776	1.6171e-08	4.61738e-07	up
ENSMUSG00000028678	Kif2c	6	2.18408	4.54436	1.65486e-08	4.71731e-07	up
ENSMUSG00000045414	Dipk2a	6	0.797266	1.7378	1.67965e-08	4.77999e-07	up
ENSMUSG00000038576	Susd4	6	-1.94052	0.260522	1.68962e-08	4.7924e-07	down
ENSMUSG00000069910	Spdl1	6	1.83692	3.57247	1.68835e-08	4.7924e-07	up
ENSMUSG00000056069	Otulinl	6	1.7025	3.25466	1.71324e-08	4.85134e-07	up
ENSMUSG00000029298	Gbp9	6	1.01687	2.02352	1.72076e-08	4.86456e-07	up
ENSMUSG00000047497	Adamts12	6	2.02091	4.0584	1.76311e-08	4.96785e-07	up
ENSMUSG00000092008	Cyp2c69	6	-3.54776	0.0855102	1.80656e-08	5.08187e-07	down
ENSMUSG00000030657	Xylt1	6	1.86798	3.65022	1.83781e-08	5.15835e-07	up
ENSMUSG00000041642	Kif21b	6	0.978527	1.97045	1.84754e-08	5.1716e-07	up
ENSMUSG00000041431	Ccnb1	6	2.36831	5.16334	1.85548e-08	5.18532e-07	up
ENSMUSG00000030117	Gdf3	6	3.04475	8.25204	1.86568e-08	5.20532e-07	up
ENSMUSG00000019810	Fuca2	6	0.756275	1.68912	1.92393e-08	5.35907e-07	up
ENSMUSG00000028873	Cdca8	6	1.42455	2.6843	1.95029e-08	5.42365e-07	up
ENSMUSG00000029752	Asns	6	-2.51589	0.174841	1.98259e-08	5.50452e-07	down
ENSMUSG00000031791	Tmem38a	6	-2.39189	0.190533	1.98913e-08	5.51369e-07	down
ENSMUSG00000022901	Cd86	6	1.2163	2.3235	1.99868e-08	5.5312e-07	up
ENSMUSG00000029366	Dck	6	0.707829	1.63334	2.00903e-08	5.55083e-07	up
ENSMUSG00000027171	Prrg4	6	2.39201	5.24888	2.03613e-08	5.61663e-07	up
ENSMUSG00000054477	Kcnn2	6	-0.699069	0.615969	2.0727e-08	5.70827e-07	down
ENSMUSG00000027331	Knstrn	6	2.39945	5.27601	2.11551e-08	5.81679e-07	up
ENSMUSG00000026582	Sele	6	3.11016	8.63479	2.13315e-08	5.85587e-07	up
ENSMUSG00000043587	Pxylp1	6	0.617467	1.53418	2.17898e-08	5.9721e-07	up
ENSMUSG00000043832	Clec4a3	6	1.37443	2.59266	2.18971e-08	5.97274e-07	up
ENSMUSG00000044811	Cd300c2	6	1.16098	2.23609	2.1869e-08	5.97274e-07	up
ENSMUSG00000024620	Pdgfrb	6	0.90027	1.86642	2.22749e-08	6.0661e-07	up
ENSMUSG00000045284	Dcaf12l1	6	0.807758	1.75049	2.36693e-08	6.43557e-07	up
ENSMUSG00000026950	Neb	6	-2.09345	0.23432	2.37391e-08	6.44427e-07	down
ENSMUSG00000048327	Ckap2l	6	2.04208	4.1184	2.39471e-08	6.49041e-07	up
ENSMUSG00000034612	Chst11	6	2.13104	4.38034	2.40686e-08	6.51302e-07	up
ENSMUSG00000038224	Serpinf2	6	-0.611817	0.654372	2.42489e-08	6.55141e-07	down
ENSMUSG00000034205	Loxl2	6	1.00275	2.00382	2.45979e-08	6.63521e-07	up
ENSMUSG00000042215	Bag2	6	-1.10738	0.464137	2.61457e-08	7.04161e-07	down
ENSMUSG00000036545	Adamts2	6	1.15428	2.22574	2.63657e-08	7.08969e-07	up
ENSMUSG00000091721	Gimd1	6	1.06754	2.09585	2.64607e-08	7.10404e-07	up
ENSMUSG00000052504	Epha3	6	1.5497	2.92756	2.65991e-08	7.12997e-07	up
ENSMUSG00000091264	Smim13	6	-0.678092	0.624991	2.72171e-08	7.28419e-07	down
ENSMUSG00000042363	Lgalsl	6	1.03553	2.04987	2.73181e-08	7.29978e-07	up
ENSMUSG00000027605	Acss2	6	-1.66294	0.315795	2.75587e-08	7.35258e-07	down
ENSMUSG00000023832	Acat2	6	-0.772371	0.585454	2.77479e-08	7.38184e-07	down
ENSMUSG00000024851	Pitpnm1	6	1.23383	2.3519	2.77548e-08	7.38184e-07	up
ENSMUSG00000075044	Slc22a29	6	2.32675	5.01674	2.92887e-08	7.77766e-07	up
ENSMUSG00000022324	Matn2	6	1.02822	2.03951	2.94824e-08	7.81695e-07	up
ENSMUSG00000095115	Itpripl2	6	0.884845	1.84657	2.97189e-08	7.86745e-07	up
ENSMUSG00000001773	Folh1	6	4.98175	31.5978	3.08779e-08	8.14901e-07	up
ENSMUSG00000069516	Lyz2	6	1.28927	2.44405	3.1311e-08	8.23783e-07	up
ENSMUSG00000004677	Myo9b	6	0.724545	1.65238	3.14531e-08	8.26248e-07	up
ENSMUSG00000038729	Akap2	6	1.07896	2.11251	3.15036e-08	8.26304e-07	up
ENSMUSG00000059555	Tor4a	6	0.609113	1.52532	3.17034e-08	8.30269e-07	up
ENSMUSG00000039013	Siglecf	6	3.14192	8.827	3.19532e-08	8.35529e-07	up
ENSMUSG00000048537	Phldb1	6	0.985556	1.98008	3.23476e-08	8.43259e-07	up
ENSMUSG00000071551	Akr1c19	6	-1.12973	0.457002	3.2945e-08	8.56218e-07	down
ENSMUSG00000016194	Hsd11b1	6	-0.657174	0.634119	3.33094e-08	8.64374e-07	down
ENSMUSG00000049130	C5ar1	6	1.57256	2.97431	3.37947e-08	8.7431e-07	up
ENSMUSG00000034311	Kif4	6	1.94832	3.85926	3.69872e-08	9.55132e-07	up
[truncated: 11,129 more rows]

## Sheet: Fig. 2C_clust_genes
Genes of for the k-means (k=7) clusters for the WD gene profiles (Fig. 2C). Cluster indicates the cluster label; Gene_ensembl and gene_name are the respective gene identifiers.
[truncated: 1,001 more rows]

[truncated: 2 more sheets: Fig. 2C_clust_GSEA, Fig. 2D_RJG]
